# Supplementary material for: Transcriptional ontogeny of the developing liver
Source: BMC Genomics. 2012 Jan 19;13:33. doi: 10.1186/1471-2164-13-33 (PMC3306746; doi:10.1186/1471-2164-13-33)
Supplement: Additional file 5 — Gene expression changes in the livers of fetal and neonatal mice. Gene expression changes during development of the mouse liver (GD11.5, GD12.5, GD13.5, GD16.5, GD19, PND7, PND30). [file 1471-2164-13-33-S5.XLS]

## Sheet: Key
Key to Lee et al., 2010
Gene expression changes relative to adult mouse livers are shown for the indicated times during development.
XMEs, xenobiotic metabolizing enzymes identified as detailed in the Materials and Methods.
Gene expression for genes identified as markers for hematopoiesis from Chambers et al., 2007 are shown.
hsc	Hematopoietic stem cells
bcell	B cells
nk	Natural killer cells
naïve t	Naïve T cells
mon	Monocytes
gran	Granulocytes
n.er	Nucleated erythrocytes
diff	Differentiated cells
lymp	Lymphoid
mye	Myeloid

## Sheet: Master
Probe Set ID	Gene Symbol	Representative Public ID	Transcript ID(Array Design)	Target Description	Representative Public ID	Archival UniGene Cluster	UniGene ID	Gene Title	GD11.5	GD12.5	GD13.5	GD14.5	GD16.5	GD19	PND7	PND30	hsc	bcell	nk	naïve t	mon	gran	n.er	diff	lymp	mye	XMEs
1415671_at	Atp6v0d1	NM_013477	Mm.1081.1	gb:NM_013477.1 /DB_XREF=gi:7304908 /GEN=Atp6v0d1 /FEA=FLmRNA /CNT=197 /TID=Mm.1081.1 /TIER=FL+Stack /STK=114 /UG=Mm.1081 /LL=11972 /DEF=Mus musculus ATPase, H+ transporting, lysosomal 38kDa, V0 subunit D isoform 1 (Atp6v0d1), mRNA. /PROD=ATPase, H+ transporting, lysosomal 38kDa, V0subunit D isoform 1 /FL=gb:U21549.1 gb:U13840.1 gb:BC011075.1 gb:NM_013477.1	NM_013477	Mm.1081	Mm.17708	ATPase, H+ transporting, lysosomal V0 subunit D1	-1.52997	0	0	0	0	0	0	0	0	0	0	0	0	0	0	0	0	0
1415673_at	Psph	NM_133900	Mm.10623.1	gb:NM_133900.1 /DB_XREF=gi:19527115 /GEN=AI480570 /FEA=FLmRNA /CNT=139 /TID=Mm.10623.1 /TIER=FL+Stack /STK=96 /UG=Mm.10623 /LL=100678 /DEF=Mus musculus expressed sequence AI480570 (AI480570), mRNA. /PROD=expressed sequence AI480570 /FL=gb:BC002251.1 gb:NM_133900.1	NM_133900	Mm.10623	Mm.271784	phosphoserine phosphatase	2.68931	0	2.51357	2.53233	2.71455	0	0	0	0	0	0	0	0	0	0	0	0	0
1415677_at	Dhrs1	NM_026819	Mm.21623.1	gb:NM_026819.1 /DB_XREF=gi:13386167 /GEN=1110029G07Rik /FEA=FLmRNA /CNT=131 /TID=Mm.21623.1 /TIER=FL+Stack /STK=64 /UG=Mm.21623 /LL=68710 /DEF=Mus musculus RIKEN cDNA 1110029G07 gene (1110029G07Rik), mRNA. /PROD=RIKEN cDNA 1110029G07 /FL=gb:NM_026819.1 gb:BC003930.1	NM_026819	Mm.21623	Mm.21623	dehydrogenase/reductase (SDR family) member 1	-2.64391	-2.31838	-2.26446	-2.25924	-2.22104	-2.31461	0	0	0	0	0	0	0	0	0	0	0	0
1415680_at	Anapc1	NM_008569	Mm.3989.1	gb:NM_008569.1 /DB_XREF=gi:6678833 /GEN=Mcpr /FEA=FLmRNA /CNT=128 /TID=Mm.3989.1 /TIER=FL+Stack /STK=41 /UG=Mm.3989 /LL=17222 /DEF=Mus musculus meiotic check point regulator (Mcpr), mRNA. /PROD=meiotic check point regulator /FL=gb:NM_008569.1	NM_008569	Mm.3989	Mm.277408	anaphase promoting complex subunit 1	2.47635	2.05913	2.24017	2.0241	2.08002	0	0	0	0	0	0	0	0	0	0	0	0	0
1415682_at	Xpo7	NM_023045	Mm.27607.1	gb:NM_023045.1 /DB_XREF=gi:12746421 /GEN=Ranbp16 /FEA=FLmRNA /CNT=199 /TID=Mm.27607.1 /TIER=FL+Stack /STK=33 /UG=Mm.27607 /LL=65246 /DEF=Mus musculus RAN binding protein 16 (Ranbp16), mRNA. /PROD=RAN binding protein 16 /FL=gb:NM_023045.1	NM_023045	Mm.27607	Mm.152987	exportin 7	0	3.07554	4.38904	4.70711	4.3729	2.81036	0	0	0	0	0	0	0	0	0	0	0	0
1415690_at	EG622268 /// Mrpl27	NM_053161	Mm.34951.1	gb:NM_053161.1 /DB_XREF=gi:16716446 /GEN=Mrpl27 /FEA=FLmRNA /CNT=64 /TID=Mm.34951.1 /TIER=FL+Stack /STK=18 /UG=Mm.34951 /LL=94064 /DEF=Mus musculus mitochondrial ribosomal protein L27 (Mrpl27), mRNA. /PROD=mitochondrial ribosomal protein L27 /FL=gb:AB049648.1 gb:NM_053161.1	NM_053161	Mm.34951	Mm.440115	mitochondrial ribosomal protein L27 /// predicted gene, EG622268	0	0	0	0	0	-1.38915	0	0	0	0	0	0	0	0	0	0	0	0
1415698_at	Golm1	BC011152	Mm.171335.1	gb:BC011152.1 /DB_XREF=gi:15029857 /FEA=FLmRNA /CNT=143 /TID=Mm.171335.1 /TIER=FL+Stack /STK=98 /UG=Mm.171335 /LL=105348 /UG_GENE=AW125446 /DEF=Mus musculus, clone MGC:19040 IMAGE:4188434, mRNA, complete cds. /PROD=Unknown (protein for MGC:19040) /FL=gb:BC011152.1	BC011152	Mm.171335	Mm.171335	golgi membrane protein 1	4.15808	3.1341	3.0685	2.85682	2.67611	2.04842	0	0	0	0	0	0	0	0	0	0	0	0
1415702_a_at	Ctbp1 /// LOC100045360	BC013702	Mm.7286.2	gb:BC013702.1 /DB_XREF=gi:15489186 /FEA=FLmRNA /CNT=43 /TID=Mm.7286.2 /TIER=FL+Stack /STK=13 /UG=Mm.7286 /LL=13016 /UG_GENE=Ctbp1 /DEF=Mus musculus, C-terminal binding protein 1, clone MGC:6995 IMAGE:3155102, mRNA, complete cds. /PROD=C-terminal binding protein 1 /FL=gb:BC013702.1	BC013702	Mm.7286	Mm.7286	C-terminal binding protein 1 /// similar to CtBP1 protein	2.57569	2.97634	3.19694	3.11364	2.77356	2.03114	0	0	0	0	0	0	0	0	0	0	0	0
1415704_a_at	Cdv3	AF320340	Mm.29076.2	gb:AF320340.1 /DB_XREF=gi:16901487 /FEA=FLmRNA /CNT=16 /TID=Mm.29076.2 /TIER=FL /STK=1 /UG=Mm.29076 /LL=77007 /UG_GENE=2510010F10Rik /DEF=Mus musculus CDV-3B mRNA, complete cds, alternatively spliced. /PROD=CDV-3B /FL=gb:AB046372.1 gb:AF320340.1	AF320340	Mm.29076	Mm.473703	carnitine deficiency-associated gene expressed in ventricle 3	1.77485	0	0	0	0	0	0	0	0	0	0	0	0	0	0	0	0	0
1415724_a_at	Cdc42	AV000235	Mm.1022.2	gb:AV000235 /DB_XREF=gi:16355983 /DB_XREF=AV000235 /CLONE=0610007B10 /FEA=EST /CNT=95 /TID=Mm.1022.2 /TIER=Stack /STK=75 /UG=Mm.1022 /LL=12540 /UG_GENE=Cdc42 /UG_TITLE=cell division cycle 42 homolog (S. cerevisiae)	AV000235	Mm.1022	Mm.1022	cell division cycle 42 homolog (S. cerevisiae)	1.71436	0	0	0	0	0	0	0	0	0	0	0	0	0	0	0	0	0
1415728_at	Pabpn1	BG806432	Mm.7723.2	gb:BG806432 /DB_XREF=gi:17953380 /DB_XREF=2024-83 /FEA=EST /CNT=98 /TID=Mm.7723.2 /TIER=Stack /STK=41 /UG=Mm.7723 /LL=54196 /UG_GENE=Pabpn1 /UG_TITLE=poly(A) binding protein, nuclear 1	BG806432	Mm.7723	Mm.7723	poly(A) binding protein, nuclear 1	2.2129	0	0	0	0	0	0	0	0	0	0	0	0	0	0	0	0	0
1415733_a_at	1110019J04Rik	BI080296	Mm.24228.2	gb:BI080296 /DB_XREF=gi:14498626 /DB_XREF=602876729F1 /CLONE=IMAGE:5008590 /FEA=EST /CNT=44 /TID=Mm.24228.2 /TIER=Stack /STK=11 /UG=Mm.24228 /UG_TITLE=ESTs	BI080296	Mm.24228	Mm.282081	RIKEN cDNA 1110019J04 gene	3.00229	2.38495	2.09756	0	0	0	0	0	0	0	0	0	0	0	0	0	0	0
1415735_at	Ddb1	NM_015735	Mm.29623.1	gb:NM_015735.1 /DB_XREF=gi:7657010 /GEN=Ddb1 /FEA=FLmRNA /CNT=351 /TID=Mm.29623.1 /TIER=FL+Stack /STK=128 /UG=Mm.29623 /LL=13194 /DEF=Mus musculus damage specific DNA binding protein 1 (127 kDa) (Ddb1), mRNA. /PROD=damage specific DNA binding protein 1 (127 kDa) /FL=gb:BC009661.1 gb:AB026432.1 gb:NM_015735.1 gb:AF159853.1	NM_015735	Mm.29623	Mm.289915	damage specific DNA binding protein 1	0	1.73166	1.90022	1.86005	1.81584	0	0	0	0	0	0	0	0	0	0	0	0	0
1415741_at	Tmem165	NM_011626	Mm.790.1	gb:NM_011626.1 /DB_XREF=gi:6755852 /GEN=Tparl /FEA=FLmRNA /CNT=146 /TID=Mm.790.1 /TIER=FL+Stack /STK=74 /UG=Mm.790 /LL=21982 /DEF=Mus musculus TPA regulated locus (Tparl), mRNA. /PROD=TPA regulated locus /FL=gb:M23568.1 gb:NM_011626.1	NM_011626	Mm.790	Mm.790	transmembrane protein 165	3.3294	2.94135	2.68725	2.49798	2.48311	2.04774	1.56579	0	0	0	0	0	0	0	0	0	0	0
1415744_at	H2-Ke2	BC022974	Mm.2948.1	gb:BC022974.1 /DB_XREF=gi:18606454 /FEA=FLmRNA /CNT=104 /TID=Mm.2948.1 /TIER=FL+Stack /STK=53 /UG=Mm.2948 /LL=14976 /UG_GENE=H2-Ke2 /DEF=Mus musculus, H2-K region expressed gene 2, clone MGC:36066 IMAGE:5373335, mRNA, complete cds. /PROD=H2-K region expressed gene 2 /FL=gb:BC022974.1 gb:M65255.1 gb:NM_010385.1	BC022974	Mm.2948	Mm.2948	H2-K region expressed gene 2	2.10938	2.11724	2.11375	2.1676	2.13643	0	0	0	0	0	0	0	0	0	0	0	0	0
1415747_s_at	Riok3	C80812	Mm.195338.1	gb:C80812 /DB_XREF=gi:2521142 /DB_XREF=C80812 /CLONE=J0088G02 /FEA=EST /CNT=1 /TID=Mm.195338.1 /TIER=ConsEnd /STK=1 /UG=Mm.195338 /LL=52501 /UG_GENE=D18Ertd331e /UG_TITLE=DNA segment, Chr 18, ERATO Doi 331, expressed	C80812	Mm.195338	Mm.28551	RIO kinase 3 (yeast)	-1.53631	0	0	0	0	0	0	0	0	0	0	0	0	0	0	0	0	0
1415754_at	Polr2f	BC024419	Mm.22230.1	gb:BC024419.1 /DB_XREF=gi:19353492 /FEA=FLmRNA /CNT=60 /TID=Mm.22230.1 /TIER=FL+Stack /STK=35 /UG=Mm.22230 /LL=69833 /UG_GENE=1810060D16Rik /DEF=Mus musculus, polymerase II, clone MGC:36565 IMAGE:4983359, mRNA, complete cds. /PROD=polymerase II /FL=gb:BC024419.1	BC024419	Mm.22230	Mm.279861	polymerase (RNA) II (DNA directed) polypeptide F	0	1.96822	0	0	0	0	0	0	0	0	0	0	0	0	0	0	0	0
1415755_a_at	Ube2v1	BC019372	Mm.22651.2	gb:BC019372.1 /DB_XREF=gi:18043158 /FEA=FLmRNA /CNT=2 /TID=Mm.22651.2 /TIER=FL /STK=1 /UG=Mm.22651 /LL=66589 /UG_GENE=Ube2v1 /DEF=Mus musculus, Similar to ubiquitin-conjugating enzyme E2 variant 1, clone MGC:25512 IMAGE:2646198, mRNA, complete cds. /PROD=Similar to ubiquitin-conjugating enzyme E2variant 1 /FL=gb:BC019372.1	BC019372	Mm.22651	Mm.360108	ubiquitin-conjugating enzyme E2 variant 1	0	0	1.95825	0	0	0	0	0	0	0	0	0	0	0	0	0	0	0
1415758_at	Fryl	BM118442	Mm.1921.1	gb:BM118442 /DB_XREF=gi:17086468 /DB_XREF=L0911A11-3 /CLONE=L0911A11 /FEA=mRNA /CNT=116 /TID=Mm.1921.1 /TIER=Stack /STK=9 /UG=Mm.1921 /LL=72313 /UG_GENE=2510002A14Rik /UG_TITLE=RIKEN cDNA 2510002A14 gene	BM118442	Mm.1921	Mm.260594	furry homolog-like (Drosophila)	0	0	0	2.37174	2.4282	0	0	0	0	0	0	0	0	0	0	0	0	0
1415760_s_at	Atox1	BC027632	Mm.9703.2	gb:BC027632.1 /DB_XREF=gi:20380326 /FEA=mRNA /CNT=25 /TID=Mm.9703.2 /TIER=ConsEnd /STK=0 /UG=Mm.9703 /LL=11927 /UG_GENE=Atox1 /DEF=Mus musculus, clone MGC:41183 IMAGE:1328907, mRNA, complete cds. /PROD=Unknown (protein for MGC:41183)	BC027632	Mm.9703	Mm.217759	ATX1 (antioxidant protein 1) homolog 1 (yeast)	0	0	0	0	0	-1.9739	0	0	0	0	0	0	0	0	0	0	0	0
1415770_at	Wdr6	NM_031392	Mm.29493.1	gb:NM_031392.1 /DB_XREF=gi:13878226 /GEN=Wdr6 /FEA=FLmRNA /CNT=712 /TID=Mm.29493.1 /TIER=FL+Stack /STK=570 /UG=Mm.29493 /LL=83669 /DEF=Mus musculus WD repeat domain 6 (Wdr6), mRNA. /PROD=WD repeat domain 6 /FL=gb:AB041854.1 gb:NM_031392.1 gb:AF348591.1	NM_031392	Mm.29493	Mm.335454	WD repeat domain 6	2.37622	0	0	0	0	0	0	0	0	0	0	0	0	0	0	0	0	0
1415771_at	Ncl	BF118393	Mm.117581.1	gb:AF318184.1 /DB_XREF=gi:12802526 /FEA=FLmRNA /CNT=834 /TID=Mm.117581.1 /TIER=FL+Stack /STK=483 /UG=Mm.117581 /LL=17975 /UG_GENE=Ncl /DEF=Mus musculus nucleolin mRNA, complete cds. /PROD=nucleolin /FL=gb:BC005460.1 gb:NM_010880.1 gb:AF318184.1	BF118393	Mm.117581	Mm.154378	nucleolin	3.19658	2.89744	2.94208	2.74593	2.6798	2.26934	1.7628	0	0	0	0	0	0	0	0	0	0	0
1415772_at	Ncl	BF118393	Mm.117581.1	gb:BC005460.1 /DB_XREF=gi:13529463 /FEA=FLmRNA /CNT=834 /TID=Mm.117581.1 /TIER=FL+Stack /STK=51 /UG=Mm.117581 /LL=17975 /UG_GENE=Ncl /DEF=Mus musculus, nucleolin, clone MGC:6363 IMAGE:3495665, mRNA, complete cds. /PROD=nucleolin /FL=gb:BC005460.1 gb:NM_010880.1 gb:AF318184.1	BF118393	Mm.117581	Mm.154378	nucleolin	2.69469	0	0	0	0	0	0	0	0	0	0	0	0	0	0	0	0	0
1415773_at	Ncl	BF118393	Mm.117581.1	gb:BF118393 /DB_XREF=gi:10987869 /DB_XREF=uy94h11.x1 /CLONE=IMAGE:3667269 /FEA=FLmRNA /CNT=834 /TID=Mm.117581.1 /TIER=Stack /STK=32 /UG=Mm.117581 /LL=17975 /UG_GENE=Ncl /UG_TITLE=nucleolin /FL=gb:BC005460.1 gb:NM_010880.1 gb:AF318184.1	BF118393	Mm.117581	Mm.154378	nucleolin	3.26692	2.7068	2.58226	2.33479	2.40935	1.94482	1.55524	0	0	0	0	0	0	0	0	0	0	0
1415774_at	Elp2	NM_021448	Mm.25298.1	gb:NM_021448.1 /DB_XREF=gi:10946827 /GEN=Statip1 /FEA=FLmRNA /CNT=600 /TID=Mm.25298.1 /TIER=FL+Stack /STK=480 /UG=Mm.25298 /LL=58523 /DEF=Mus musculus signal transducer and activator of transcription interacting protein 1 (Statip1), mRNA. /PROD=signal transducer and activator of transcriptioninteracting protein 1 /FL=gb:BC015284.1 gb:AF291064.1 gb:NM_021448.1	NM_021448	Mm.25298	Mm.25298	elongation protein 2 homolog (S. cerevisiae)	15.4014	0	0	0	0	0	0	0	0	0	0	0	0	0	0	0	0	0
1415775_at	Rbbp7	BC003785	Mm.1603.1	gb:BC003785.1 /DB_XREF=gi:13277791 /FEA=FLmRNA /CNT=581 /TID=Mm.1603.1 /TIER=FL+Stack /STK=426 /UG=Mm.1603 /LL=19648 /UG_GENE=Rbbp7 /DEF=Mus musculus, retinoblastoma binding protein 7, clone MGC:6013 IMAGE:3600013, mRNA, complete cds. /PROD=retinoblastoma binding protein 7 /FL=gb:BC003785.1 gb:U35142.1 gb:NM_009031.1	BC003785	Mm.1603	Mm.270186	retinoblastoma binding protein 7	4.66805	4.5279	4.50722	4.19588	4.5217	4.17078	0	0	0	0	0	0	0	0	0	0	0	0
1415776_at	Aldh3a2	NM_007437	Mm.4210.1	gb:NM_007437.1 /DB_XREF=gi:6680677 /GEN=Aldh3a2 /FEA=FLmRNA /CNT=528 /TID=Mm.4210.1 /TIER=FL+Stack /STK=414 /UG=Mm.4210 /LL=11671 /DEF=Mus musculus aldehyde dehydrogenase family 3, subfamily A2 (Aldh3a2), mRNA. /PROD=aldehyde dehydrogenase family 3, subfamily A2 /FL=gb:NM_007437.1 gb:BC003797.1 gb:U14390.1	NM_007437	Mm.4210	Mm.398221	aldehyde dehydrogenase family 3, subfamily A2	-3.35601	-3.16151	-2.80075	-2.61771	-2.60958	0	0	0	0	0	0	0	0	0	0	0	0	0	Yes
1415779_s_at	Actg1	NM_013798	Mm.116989.1	gb:NM_013798.1 /DB_XREF=gi:8850208 /GEN=Actl /FEA=FLmRNA /CNT=433 /TID=Mm.116989.1 /TIER=FL+Stack /STK=370 /UG=Mm.116989 /LL=11469 /DEF=Mus musculus actin-like (Actl), mRNA. /PROD=actin-like /FL=gb:AF195094.1 gb:BC021796.1 gb:NM_013798.1 gb:BC003337.1	NM_013798	Mm.116989	Mm.426706	actin, gamma, cytoplasmic 1	2.46364	1.93212	1.81614	1.78732	0	1.83381	1.65745	0	0	0	0	0	0	0	0	0	0	0
1415780_a_at	Armcx2	NM_026139	Mm.27714.1	gb:NM_026139.1 /DB_XREF=gi:13385647 /GEN=3230401N03Rik /FEA=FLmRNA /CNT=415 /TID=Mm.27714.1 /TIER=FL+Stack /STK=348 /UG=Mm.27714 /LL=67416 /DEF=Mus musculus RIKEN cDNA 3230401N03 gene (3230401N03Rik), mRNA. /PROD=RIKEN cDNA 3230401N03 /FL=gb:NM_026139.1	NM_026139	Mm.27714	Mm.285969	armadillo repeat containing, X-linked 2	4.1359	3.37058	2.94089	0	0	1.86095	0	0	0	0	0	0	0	0	0	0	0	0
1415781_a_at	LOC100043459 /// LOC100044181 /// LOC100045245 /// LOC100046167 /// LOC672381 /// LOC675440 /// Sumo2	NM_133354	Mm.29923.1	gb:NM_133354.1 /DB_XREF=gi:19111163 /GEN=Smt3h2 /FEA=FLmRNA /CNT=481 /TID=Mm.29923.1 /TIER=FL+Stack /STK=320 /UG=Mm.29923 /LL=170930 /DEF=Mus musculus SMT3 (supressor of mif two, 3) homolog 2 (S. cerevisiae) (Smt3h2), mRNA. /PROD=SMT3 (supressor of mif two, 3) homolog 2 (S.cerevisiae) /FL=gb:BC017522.1 gb:L79948.1 gb:NM_133354.1	NM_133354	Mm.29923	Mm.354091	SMT3 suppressor of mif two 3 homolog 2 (yeast) /// similar to SMT3B protein /// similar to SMT3 suppressor of mif two 3 homolog 2 (S. cerevisiae) /// hypothetical protein LOC100044181 /// similar to Chain B, Crystal Structure Of Sumo-3-Modified Thymine-Dna Glycosylase	2.09115	1.96547	1.89089	1.81576	1.86794	1.66834	1.46865	0	0	0	0	0	0	0	0	0	0	0
1415782_at	LOC100043459 /// LOC100044181 /// LOC100045245 /// LOC100046167 /// LOC672381 /// LOC675440 /// Sumo2	NM_133354	Mm.29923.1	gb:NM_133354.1 /DB_XREF=gi:19111163 /GEN=Smt3h2 /FEA=FLmRNA /CNT=481 /TID=Mm.29923.1 /TIER=FL+Stack /STK=320 /UG=Mm.29923 /LL=170930 /DEF=Mus musculus SMT3 (supressor of mif two, 3) homolog 2 (S. cerevisiae) (Smt3h2), mRNA. /PROD=SMT3 (supressor of mif two, 3) homolog 2 (S.cerevisiae) /FL=gb:BC017522.1 gb:L79948.1 gb:NM_133354.1	NM_133354	Mm.29923	Mm.354091	SMT3 suppressor of mif two 3 homolog 2 (yeast) /// similar to SMT3B protein /// similar to SMT3 suppressor of mif two 3 homolog 2 (S. cerevisiae) /// hypothetical protein LOC100044181 /// similar to Chain B, Crystal Structure Of Sumo-3-Modified Thymine-Dna Glycosylase	2.64776	2.55808	2.47844	2.327	2.40392	1.96607	1.65234	0	0	0	0	0	0	0	0	0	0	0
1415785_a_at	Cct8	NM_009840	Mm.17989.1	gb:NM_009840.1 /DB_XREF=gi:6753327 /GEN=Cct8 /FEA=FLmRNA /CNT=482 /TID=Mm.17989.1 /TIER=FL+Stack /STK=281 /UG=Mm.17989 /LL=12469 /DEF=Mus musculus chaperonin subunit 8 (theta) (Cct8), mRNA. /PROD=chaperonin subunit 8 (theta) /FL=gb:NM_009840.1 gb:BC009007.1	NM_009840	Mm.17989	Mm.328673	chaperonin subunit 8 (theta)	1.7736	0	1.65213	0	0	1.36545	0	0	0	0	0	0	0	0	0	0	0	0
1415793_at	Pnpo	NM_134021	Mm.24187.1	gb:NM_134021.1 /DB_XREF=gi:19527237 /GEN=AI415282 /FEA=FLmRNA /CNT=380 /TID=Mm.24187.1 /TIER=FL+Stack /STK=270 /UG=Mm.24187 /LL=103711 /DEF=Mus musculus expressed sequence AI415282 (AI415282), mRNA. /PROD=expressed sequence AI415282 /FL=gb:BC026564.1 gb:BC010785.1 gb:NM_134021.1	NM_134021	Mm.24187	Mm.254704	pyridoxine 5'-phosphate oxidase	0	0	2.50666	2.85074	0	1.84483	0	0	0	0	0	0	0	0	0	0	0	0
1415799_at	Wbp11	NM_021714	Mm.141197.1	gb:NM_021714.1 /DB_XREF=gi:11096333 /GEN=Wbp11 /FEA=FLmRNA /CNT=342 /TID=Mm.141197.1 /TIER=FL+Stack /STK=262 /UG=Mm.141197 /LL=60321 /DEF=Mus musculus WW domain binding protein 11 (Wbp11), mRNA. /PROD=WW domain binding protein 11 /FL=gb:BC021823.1 gb:BC006600.1 gb:NM_021714.1 gb:AF071186.1	NM_021714	Mm.141197	Mm.141197	WW domain binding protein 11	1.93388	2.02098	1.89297	0	1.8154	1.45969	0	0	0	0	0	0	0	0	0	0	0	0
1415802_at	Slc16a1	NM_009196	Mm.9086.1	gb:NM_009196.1 /DB_XREF=gi:6677994 /GEN=Slc16a1 /FEA=FLmRNA /CNT=354 /TID=Mm.9086.1 /TIER=FL+Stack /STK=259 /UG=Mm.9086 /LL=20501 /DEF=Mus musculus solute carrier family 16 (monocarboxylic acid transporters), member 1 (Slc16a1), mRNA. /PROD=solute carrier family 16 (monocarboxylic acidtransporters), member 1 /FL=gb:BC014777.1 gb:NM_009196.1 gb:AF058055.1	NM_009196	Mm.9086	Mm.9086	solute carrier family 16 (monocarboxylic acid transporters), member 1	0	0	2.089	2.10341	2.41639	1.92546	1.69614	0	0	0	0	0	0	0	0	0	0	0	Yes
1415807_s_at	Sfrs2	AK011528	Mm.21841.1	gb:AK011528.1 /DB_XREF=gi:12847710 /FEA=FLmRNA /CNT=405 /TID=Mm.21841.1 /TIER=Stack /STK=18 /UG=Mm.21841 /LL=20382 /UG_GENE=Sfrs2 /UG_TITLE=splicing factor, arginineserine-rich 2 (SC-35) /DEF=Mus musculus 10 days embryo whole body cDNA, RIKEN full-length enriched library, clone:2610024E04:splicing factor, arginineserine-rich 2 (SC-35), full insert sequence. /FL=gb:NM_011358.1 gb:AF077858.1	AK011528	Mm.21841	Mm.21841	splicing factor, arginine/serine-rich 2 (SC-35)	3.18989	2.56817	2.91049	2.54748	2.46196	1.82678	1.51393	0	0	0	0	0	0	0	0	0	0	0
1415810_at	Uhrf1	BB702754	Mm.42196.1	gb:NM_010931.1 /DB_XREF=gi:6754877 /GEN=Np95 /FEA=FLmRNA /CNT=340 /TID=Mm.42196.1 /TIER=FL+Stack /STK=244 /UG=Mm.42196 /LL=18140 /DEF=Mus musculus nuclear protein 95 (Np95), mRNA. /PROD=nuclear protein 95 /FL=gb:NM_010931.1 gb:D87908.1 gb:BC022167.1 gb:AF274046.1	BB702754	Mm.42196	Mm.42196	ubiquitin-like, containing PHD and RING finger domains, 1	3.59999	3.73449	3.68939	3.6949	3.81087	2.16342	1.71338	1.32503	0	0	0	0	0	0	0	0	0	0
1415811_at	Uhrf1	BB702754	Mm.42196.1	gb:BB702754 /DB_XREF=gi:16051578 /DB_XREF=BB702754 /CLONE=7420444B20 /FEA=FLmRNA /CNT=340 /TID=Mm.42196.1 /TIER=Stack /STK=12 /UG=Mm.42196 /LL=18140 /UG_GENE=Np95 /UG_TITLE=nuclear protein 95 /FL=gb:NM_010931.1 gb:D87908.1 gb:BC022167.1 gb:AF274046.1	BB702754	Mm.42196	Mm.42196	ubiquitin-like, containing PHD and RING finger domains, 1	3.29969	3.13137	3.56086	3.04177	3.20933	1.79375	0	0	0	0	0	0	0	0	0	0	0	0
1415812_at	Gsn	NM_010354	Mm.21109.1	gb:NM_010354.1 /DB_XREF=gi:6754077 /GEN=Gsn /FEA=FLmRNA /CNT=415 /TID=Mm.21109.1 /TIER=FL+Stack /STK=239 /UG=Mm.21109 /LL=14851 /DEF=Mus musculus gelsolin (Gsn), mRNA. /PROD=gelsolin /FL=gb:NM_010354.1 gb:BC023143.1 gb:J04953.1	NM_010354	Mm.21109	Mm.21109	gelsolin	0	3.41296	4.65879	5.33892	4.3064	2.45057	2.15	0	0	0	0	0	0	0	0	0	0	0
1415814_at	Atp6v1b2	NM_007509	Mm.10727.1	gb:NM_007509.2 /DB_XREF=gi:19705577 /GEN=Atp6v1b2 /FEA=FLmRNA /CNT=431 /TID=Mm.10727.1 /TIER=FL+Stack /STK=238 /UG=Mm.10727 /LL=11966 /DEF=Mus musculus ATPase, H+ transporting, lysosomal 5658kD, V1 subunit B, isoform 2 (Atp6v1b2), mRNA. /PROD=ATPase, H+ transporting, lysosomal (vacuolarproton pump), beta 5658 kDa, isoform 2 /FL=gb:BC012497.1 gb:NM_007509.2	NM_007509	Mm.10727	Mm.249096	ATPase, H+ transporting, lysosomal V1 subunit B2	0	2.22485	2.39901	2.47439	2.2018	1.79516	0	0	0	0	0	0	0	0	0	0	0	0
1415816_at	Cct7	NM_007638	Mm.914.1	gb:NM_007638.1 /DB_XREF=gi:6671703 /GEN=Cct7 /FEA=FLmRNA /CNT=513 /TID=Mm.914.1 /TIER=FL+Stack /STK=236 /UG=Mm.914 /LL=12468 /DEF=Mus musculus chaperonin subunit 7 (eta) (Cct7), mRNA. /PROD=chaperonin subunit 7 (eta) /FL=gb:BC008255.1 gb:NM_007638.1	NM_007638	Mm.914	Mm.289900	chaperonin subunit 7 (eta)	2.20652	2.11303	2.05887	1.95415	1.88892	1.52826	0	0	0	0	0	0	0	0	0	0	0	0
1415817_s_at	Cct7	NM_007638	Mm.914.1	gb:NM_007638.1 /DB_XREF=gi:6671703 /GEN=Cct7 /FEA=FLmRNA /CNT=513 /TID=Mm.914.1 /TIER=FL+Stack /STK=236 /UG=Mm.914 /LL=12468 /DEF=Mus musculus chaperonin subunit 7 (eta) (Cct7), mRNA. /PROD=chaperonin subunit 7 (eta) /FL=gb:BC008255.1 gb:NM_007638.1	NM_007638	Mm.914	Mm.289900	chaperonin subunit 7 (eta)	1.99847	0	1.78071	0	1.71116	1.38706	0	0	0	0	0	0	0	0	0	0	0	0
1415819_a_at	Ppp2r1a	BC006606	Mm.1034.1	gb:BC006606.1 /DB_XREF=gi:13879271 /FEA=FLmRNA /CNT=447 /TID=Mm.1034.1 /TIER=FL+Stack /STK=230 /UG=Mm.1034 /LL=51792 /UG_GENE=Ppp2r1a /DEF=Mus musculus, protein phosphatase 2 (formerly 2A), regulatory subunit A (PR 65), alpha isoform, clone MGC:7086 IMAGE:3157293, mRNA, complete cds. /PROD=protein phosphatase 2 (formerly 2A), regulatorysubunit A (PR 65), alpha isoform /FL=gb:NM_016891.1 gb:BC0066…	BC006606	Mm.1034	Mm.294138	protein phosphatase 2 (formerly 2A), regulatory subunit A (PR 65), alpha isoform	2.03962	0	0	0	0	0	0	0	0	0	0	0	0	0	0	0	0	0
1415820_x_at	Nono	NM_023144	Mm.21559.1	gb:NM_023144.1 /DB_XREF=gi:12963530 /GEN=Nono /FEA=FLmRNA /CNT=379 /TID=Mm.21559.1 /TIER=FL+Stack /STK=229 /UG=Mm.21559 /LL=53610 /DEF=Mus musculus non-POU-domain-containing, octamer binding protein (Nono), mRNA. /PROD=non-POU-domain-containing, octamer bindingprotein /FL=gb:BC005465.1 gb:NM_023144.1	NM_023144	Mm.21559	Mm.280069	non-POU-domain-containing, octamer binding protein	2.7171	2.08881	1.89192	1.81229	0	1.48761	0	0	0	0	0	0	0	0	0	0	0	0
1415821_at	Nptn	NM_009145	Mm.15125.1	gb:NM_009145.1 /DB_XREF=gi:6677896 /GEN=Sdfr1 /FEA=FLmRNA /CNT=349 /TID=Mm.15125.1 /TIER=FL+Stack /STK=229 /UG=Mm.15125 /LL=20320 /DEF=Mus musculus stromal cell derived factor receptor 1 (Sdfr1), mRNA. /PROD=stromal cell derived factor receptor 1 /FL=gb:NM_009145.1 gb:D50463.1	NM_009145	Mm.15125	Mm.15125	neuroplastin	0	0	1.79455	1.78613	1.90485	1.47366	0	0	0	0	0	0	0	0	0	0	0	0
1415822_at	Scd2	BG060909	Mm.193096.1	gb:NM_009128.1 /DB_XREF=gi:6677862 /GEN=Scd2 /FEA=FLmRNA /CNT=525 /TID=Mm.193096.1 /TIER=FL+Stack /STK=227 /UG=Mm.193096 /LL=20250 /DEF=Mus musculus stearoyl-Coenzyme A desaturase 2 (Scd2), mRNA. /PROD=stearoyl-Coenzyme A desaturase 2 /FL=gb:NM_009128.1 gb:M26270.1	BG060909	Mm.193096	Mm.193096	stearoyl-Coenzyme A desaturase 2	32.5801	27.5653	26.2731	31.4611	31.3227	26.5728	0	0	0	0	0	0	0	0	0	0	0	0
1415823_at	Scd2	BG060909	Mm.193096.1	gb:BB459479 /DB_XREF=gi:16426408 /DB_XREF=BB459479 /CLONE=D130061J12 /FEA=FLmRNA /CNT=525 /TID=Mm.193096.1 /TIER=Stack /STK=36 /UG=Mm.193096 /LL=20250 /UG_GENE=Scd2 /UG_TITLE=stearoyl-Coenzyme A desaturase 2 /FL=gb:NM_009128.1 gb:M26270.1	BG060909	Mm.193096	Mm.193096	stearoyl-Coenzyme A desaturase 2	12.1088	9.60159	9.37082	11.9213	11.9562	9.93066	0	0	0	0	0	0	0	0	0	0	0	0
1415824_at	Scd2	BG060909	Mm.193096.1	gb:BG060909 /DB_XREF=gi:12529872 /DB_XREF=L0900C01-5 /CLONE=L0900C01 /FEA=FLmRNA /CNT=525 /TID=Mm.193096.1 /TIER=Stack /STK=13 /UG=Mm.193096 /LL=20250 /UG_GENE=Scd2 /UG_TITLE=stearoyl-Coenzyme A desaturase 2 /FL=gb:NM_009128.1 gb:M26270.1	BG060909	Mm.193096	Mm.193096	stearoyl-Coenzyme A desaturase 2	4.19601	0	0	3.53295	3.52094	0	0	0	0	0	0	0	0	0	0	0	0	0
1415827_a_at	D3Ucla1	BF658806	Mm.29702.1	gb:NM_030685.1 /DB_XREF=gi:13507608 /GEN=D3Ucla1 /FEA=FLmRNA /CNT=432 /TID=Mm.29702.1 /TIER=FL+Stack /STK=225 /UG=Mm.29702 /LL=28146 /DEF=Mus musculus DNA segment, Chr 3, University of California at Los Angeles 1 (D3Ucla1), mRNA. /PROD=stress-associated endoplasmic reticulum protein1 /FL=gb:NM_030685.1	BF658806	Mm.29702	Mm.29702	DNA segment, Chr 3, University of California at Los Angeles 1	-1.4324	-1.52633	-1.60422	-1.5544	-1.56537	0	0	0	0	0	0	0	0	0	0	0	0	0
1415829_at	Lbr	NM_133815	Mm.4538.1	gb:NM_133815.1 /DB_XREF=gi:19527033 /GEN=AI505894 /FEA=FLmRNA /CNT=324 /TID=Mm.4538.1 /TIER=FL+Stack /STK=225 /UG=Mm.4538 /LL=98386 /DEF=Mus musculus expressed sequence AI505894 (AI505894), mRNA. /PROD=expressed sequence AI505894 /FL=gb:BC021516.1 gb:NM_133815.1	NM_133815	Mm.4538	Mm.4538	lamin B receptor	3.78829	4.77514	4.89823	6.5309	5.32967	4.23879	1.98417	0	0	0	0	0	0	0	0	0	0	0
1415836_at	Aldh18a1	NM_019698	Mm.29751.1	gb:NM_019698.1 /DB_XREF=gi:9790060 /GEN=Pycs /FEA=FLmRNA /CNT=298 /TID=Mm.29751.1 /TIER=FL+Stack /STK=221 /UG=Mm.29751 /LL=56454 /DEF=Mus musculus pyrroline-5-carboxylate synthetase (glutamate gamma-semialdehyde synthetase) (Pycs), mRNA. /PROD=pyrroline-5-carboxylate synthetase (glutamategamma-semialdehyde synthetase) /FL=gb:AF056574.1 gb:AF056573.1 gb:NM_019698.1	NM_019698	Mm.29751	Mm.233117	aldehyde dehydrogenase 18 family, member A1	3.08962	2.76479	0	0	0	0	0	0	0	0	0	0	0	0	0	0	0	0	Yes
1415839_a_at	Npm1	NM_008722	Mm.6343.1	gb:NM_008722.1 /DB_XREF=gi:6679107 /GEN=Npm1 /FEA=FLmRNA /CNT=355 /TID=Mm.6343.1 /TIER=FL+Stack /STK=218 /UG=Mm.6343 /LL=18148 /DEF=Mus musculus nucleophosmin 1 (Npm1), mRNA. /PROD=nucleophosmin 1 /FL=gb:NM_008722.1 gb:M33212.1	NM_008722	Mm.6343	Mm.6343	nucleophosmin 1	2.89828	2.5832	2.38144	2.20481	2.2396	2.14515	1.45025	0	0	0	0	0	0	0	0	0	0	0
1415840_at	Elovl5	NM_134255	Mm.19130.1	gb:NM_134255.1 /DB_XREF=gi:19527419 /GEN=1110059L23Rik /FEA=FLmRNA /CNT=345 /TID=Mm.19130.1 /TIER=FL+Stack /STK=218 /UG=Mm.19130 /LL=68801 /DEF=Mus musculus RIKEN cDNA 1110059L23 gene (1110059L23Rik), mRNA. /PROD=fatty acid elongase 1 /FL=gb:NM_134255.1 gb:BC022911.1	NM_134255	Mm.19130	Mm.430736	ELOVL family member 5, elongation of long chain fatty acids (yeast)	-4.92962	-5.5302	-5.9008	-5.66224	-5.64617	-1.75681	0	0	0	0	0	0	0	0	0	0	0	0
1415849_s_at	Stmn1	BC010581	Mm.28479.1	gb:BC010581.1 /DB_XREF=gi:14714856 /FEA=FLmRNA /CNT=370 /TID=Mm.28479.1 /TIER=FL+Stack /STK=204 /UG=Mm.28479 /LL=16765 /UG_GENE=Lag /DEF=Mus musculus, leukemia-associated gene, clone MGC:6962 IMAGE:3154091, mRNA, complete cds. /PROD=leukemia-associated gene /FL=gb:BC010581.1 gb:AB064953.1 gb:NM_019641.1	BC010581	Mm.28479	Mm.378957	stathmin 1	4.3239	4.4566	4.31129	4.57845	4.31819	3.20825	2.41718	1.46244	0	0	0	0	0	0	0	0	0	0
1415850_at	Rasa3	NM_009025	Mm.18517.1	gb:NM_009025.1 /DB_XREF=gi:7110712 /GEN=Rasa3 /FEA=FLmRNA /CNT=276 /TID=Mm.18517.1 /TIER=FL+Stack /STK=203 /UG=Mm.18517 /LL=19414 /DEF=Mus musculus RAS p21 protein activator 3 (Rasa3), mRNA. /PROD=RAS p21 protein activator 3 /FL=gb:NM_009025.1 gb:U20238.1	NM_009025	Mm.18517	Mm.18517	RAS p21 protein activator 3	3.66585	0	0	0	0	0	0	0	0	0	0	0	0	0	0	0	0	0
1415851_a_at	Impdh2	M33934	Mm.6065.1	gb:M33934.1 /DB_XREF=gi:198393 /FEA=FLmRNA /CNT=347 /TID=Mm.6065.1 /TIER=FL+Stack /STK=201 /UG=Mm.6065 /LL=23918 /UG_GENE=Impdh2 /UG_TITLE=inosine 5-phosphate dehydrogenase 2 /DEF=Mouse IMP dehydrogenase mRNA, complete cds. /FL=gb:NM_011830.1 gb:M98333.1 gb:BC010314.1 gb:M33934.1	M33934	Mm.6065	Mm.6065	inosine 5'-phosphate dehydrogenase 2	2.86815	2.68303	2.39527	2.15592	2.09603	1.71439	0	0	0	0	0	0	0	0	0	0	0	0
1415852_at	Impdh2	M33934	Mm.6065.1	gb:M33934.1 /DB_XREF=gi:198393 /FEA=FLmRNA /CNT=347 /TID=Mm.6065.1 /TIER=FL+Stack /STK=201 /UG=Mm.6065 /LL=23918 /UG_GENE=Impdh2 /UG_TITLE=inosine 5-phosphate dehydrogenase 2 /DEF=Mouse IMP dehydrogenase mRNA, complete cds. /FL=gb:NM_011830.1 gb:M98333.1 gb:BC010314.1 gb:M33934.1	M33934	Mm.6065	Mm.6065	inosine 5'-phosphate dehydrogenase 2	2.54586	2.41419	2.24898	2.08629	2.2085	1.72652	0	0	0	0	0	0	0	0	0	0	0	0
1415857_at	Emb	BG064842	Mm.89123.1	gb:BG064842 /DB_XREF=gi:12547405 /DB_XREF=H3024D12-3 /CLONE=H3024D12 /FEA=FLmRNA /CNT=377 /TID=Mm.89123.1 /TIER=Stack /STK=45 /UG=Mm.89123 /LL=13723 /UG_GENE=Emb /UG_TITLE=embigin /FL=gb:BC014858.1 gb:J03535.2 gb:NM_010330.1	BG064842	Mm.89123	Mm.274926	embigin	6.53914	9.82268	11.3186	0	8.20811	4.05379	0	0	0	0	0	0	0	0	0	0	0	0
1415858_at	Eif3c	BB858329	Mm.22776.1	gb:NM_019646.1 /DB_XREF=gi:9790118 /GEN=Eif3s8 /FEA=FLmRNA /CNT=444 /TID=Mm.22776.1 /TIER=FL+Stack /STK=197 /UG=Mm.22776 /LL=56347 /DEF=Mus musculus eukaryotic translation initiation factor 3, subunit 8 (110 kDa) (Eif3s8), mRNA. /PROD=eukaryotic translation initiation factor 3,subunit 8 (110 kDa) /FL=gb:BC025032.1 gb:BC024855.1 gb:U67328.1 gb:NM_019646.1	BB858329	Mm.22776	Mm.22776	eukaryotic translation initiation factor 3, subunit C	1.90343	0	1.92878	1.72649	1.67608	0	0	0	0	0	0	0	0	0	0	0	0	0
1415860_at	Kpna2 /// LOC100039592 /// LOC100043906	NM_010655	Mm.12508.1	gb:NM_010655.1 /DB_XREF=gi:6754473 /GEN=Kpna2 /FEA=FLmRNA /CNT=399 /TID=Mm.12508.1 /TIER=FL+Stack /STK=197 /UG=Mm.12508 /LL=16647 /DEF=Mus musculus karyopherin (importin) alpha 2 (Kpna2), mRNA. /PROD=karyopherin (importin) alpha 2 /FL=gb:U34229.1 gb:NM_010655.1 gb:BC006720.1 gb:D55720.1 gb:U12270.1 gb:BC003274.1	NM_010655	Mm.12508	Mm.12508	karyopherin (importin) alpha 2 /// similar to nuclear pore-targeting complex component of 58 kDa	2.20763	2.20432	2.19847	2.16642	2.28134	1.75239	1.48876	0	0	0	0	0	0	0	0	0	0	0
1415864_at	Bpgm	NM_007563	Mm.22706.1	gb:BC004589.1 /DB_XREF=gi:13435441 /FEA=FLmRNA /CNT=295 /TID=Mm.22706.1 /TIER=FL+Stack /STK=193 /UG=Mm.22706 /LL=12183 /UG_GENE=Bpgm /DEF=Mus musculus, 2,3-bisphosphoglycerate mutase, clone MGC:6263 IMAGE:3587820, mRNA, complete cds. /PROD=2,3-bisphosphoglycerate mutase /FL=gb:BC004589.1 gb:NM_007563.1	NM_007563	Mm.22706	Mm.282863	2,3-bisphosphoglycerate mutase	0	4.21089	5.68611	6.14067	5.93319	4.57745	0	0	0	0	0	0	0	0	0	0	0	0
1415865_s_at	Bpgm	NM_007563	Mm.22706.1	gb:BC004589.1 /DB_XREF=gi:13435441 /FEA=FLmRNA /CNT=295 /TID=Mm.22706.1 /TIER=FL+Stack /STK=193 /UG=Mm.22706 /LL=12183 /UG_GENE=Bpgm /DEF=Mus musculus, 2,3-bisphosphoglycerate mutase, clone MGC:6263 IMAGE:3587820, mRNA, complete cds. /PROD=2,3-bisphosphoglycerate mutase /FL=gb:BC004589.1 gb:NM_007563.1	NM_007563	Mm.22706	Mm.282863	2,3-bisphosphoglycerate mutase	0	4.3037	6.36145	6.30731	6.41295	4.45884	0	0	0	0	0	0	0	0	0	0	0	0
1415867_at	Cct4	NM_009837	Mm.6821.1	gb:NM_009837.1 /DB_XREF=gi:6753321 /GEN=Cct4 /FEA=FLmRNA /CNT=385 /TID=Mm.6821.1 /TIER=FL+Stack /STK=192 /UG=Mm.6821 /LL=12464 /DEF=Mus musculus chaperonin subunit 4 (delta) (Cct4), mRNA. /PROD=chaperonin subunit 4 (delta) /FL=gb:L25913.1 gb:NM_009837.1	NM_009837	Mm.6821	Mm.296985	chaperonin subunit 4 (delta)	1.9918	1.96661	1.90005	1.80876	1.78108	1.54055	0	0	0	0	0	0	0	0	0	0	0	0
1415869_a_at	Trim28	NM_011588	Mm.15701.1	gb:NM_011588.1 /DB_XREF=gi:6755786 /GEN=Trim28 /FEA=FLmRNA /CNT=397 /TID=Mm.15701.1 /TIER=FL+Stack /STK=192 /UG=Mm.15701 /LL=21849 /DEF=Mus musculus tripartite motif protein 28 (Trim28), mRNA. /PROD=tripartite motif protein 28 /FL=gb:AF230391.1 gb:U67303.1 gb:NM_011588.1	NM_011588	Mm.15701	Mm.15701	tripartite motif-containing 28	3.22211	2.91013	2.90339	2.56196	2.28086	1.80333	1.57865	0	0	0	0	0	0	0	0	0	0	0
1415872_at	Hnrph1	NM_021510	Mm.21740.1	gb:NM_021510.1 /DB_XREF=gi:10946927 /GEN=Hnrph1 /FEA=FLmRNA /CNT=315 /TID=Mm.21740.1 /TIER=FL+Stack /STK=190 /UG=Mm.21740 /LL=59013 /DEF=Mus musculus heterogeneous nuclear ribonucleoprotein H1 (Hnrph1), mRNA. /PROD=heterogeneous nuclear ribonucleoprotein H1 /FL=gb:NM_021510.1	NM_021510	Mm.21740	Mm.21740	heterogeneous nuclear ribonucleoprotein H1	3.92281	3.01997	2.5238	2.43252	2.42643	2.23546	0	0	0	0	0	0	0	0	0	0	0	0
1415876_a_at	LOC100042812 /// LOC100047845 /// Rps26	NM_013765	Mm.372.1	gb:NM_013765.1 /DB_XREF=gi:7305446 /GEN=Rps26 /FEA=FLmRNA /CNT=369 /TID=Mm.372.1 /TIER=FL+Stack /STK=188 /UG=Mm.372 /LL=27370 /DEF=Mus musculus ribosomal protein S26 (Rps26), mRNA. /PROD=ribosomal protein S26 /FL=gb:U67770.1 gb:NM_013765.1	NM_013765	Mm.372	Mm.439934	ribosomal protein S26 /// similar to ribosomal protein S26	1.81071	1.97448	1.78445	1.88889	1.79723	1.62729	0	0	0	0	0	0	0	0	0	0	0	0
1415878_at	Rrm1	BB758819	Mm.656.1	gb:NM_009103.1 /DB_XREF=gi:6677822 /GEN=Rrm1 /FEA=FLmRNA /CNT=310 /TID=Mm.656.1 /TIER=FL+Stack /STK=188 /UG=Mm.656 /LL=20133 /DEF=Mus musculus ribonucleotide reductase M1 (Rrm1), mRNA. /PROD=ribonucleotide reductase M1 /FL=gb:BC016450.1 gb:K02927.1 gb:NM_009103.1	BB758819	Mm.656	Mm.197486	ribonucleotide reductase M1	3.56058	4.45993	4.5356	4.51342	4.63904	2.87556	1.93797	0	0	0	0	0	0	0	0	0	0	0
1415879_a_at	Rplp2	BC012413	Mm.14245.1	gb:BC012413.1 /DB_XREF=gi:15214575 /FEA=FLmRNA /CNT=278 /TID=Mm.14245.1 /TIER=FL+Stack /STK=187 /UG=Mm.14245 /LL=67186 /UG_GENE=Rplp2 /DEF=Mus musculus, RIKEN cDNA 2700049I22 gene, clone MGC:6693 IMAGE:3583752, mRNA, complete cds. /PROD=RIKEN cDNA 2700049I22 gene /FL=gb:BC012413.1 gb:NM_026020.1	BC012413	Mm.14245	Mm.380435	ribosomal protein, large P2	1.84346	1.77632	1.91776	1.96791	1.80293	1.62315	0	0	0	0	0	0	0	0	0	0	0	0
1415880_a_at	Lamp1	NM_010684	Mm.16716.1	gb:NM_010684.1 /DB_XREF=gi:7106338 /GEN=Lamp1 /FEA=FLmRNA /CNT=492 /TID=Mm.16716.1 /TIER=FL+Stack /STK=186 /UG=Mm.16716 /LL=16783 /DEF=Mus musculus lysosomal membrane glycoprotein 1 (Lamp1), mRNA. /PROD=lysosomal membrane glycoprotein 1 /FL=gb:NM_010684.1 gb:M32015.1 gb:M25244.1 gb:AY069968.1	NM_010684	Mm.16716	Mm.16716	lysosomal-associated membrane protein 1	-1.85417	-1.64112	-1.47035	-1.38669	-1.46107	-1.41161	-1.35591	0	0	0	0	0	0	0	0	0	0	0
1415881_at	Ghitm	BC010224	Mm.182912.1	gb:NM_078478.1 /DB_XREF=gi:17505217 /GEN=Ghitm /FEA=FLmRNA /CNT=534 /TID=Mm.182912.1 /TIER=FL+Stack /STK=185 /UG=Mm.182912 /LL=66092 /DEF=Mus musculus growth hormone inducible transmembrane protein (Ghitm), mRNA. /PROD=growth hormone inducible transmembrane protein /FL=gb:BC010224.1 gb:AF412297.1 gb:NM_078478.1 gb:BC008622.1	BC010224	Mm.182912	Mm.182912	growth hormone inducible transmembrane protein	-1.72447	0	0	0	0	0	0	0	0	0	0	0	0	0	0	0	0	0
1415888_at	Hdgf	NM_008231	Mm.1141.1	gb:NM_008231.1 /DB_XREF=gi:6680196 /GEN=Hdgf /FEA=FLmRNA /CNT=500 /TID=Mm.1141.1 /TIER=FL+Stack /STK=182 /UG=Mm.1141 /LL=15191 /DEF=Mus musculus hepatoma-derived growth factor (Hdgf), mRNA. /PROD=hepatoma-derived growth factor /FL=gb:D63707.1 gb:AF251787.1 gb:BC021654.1 gb:NM_008231.1 gb:BC005713.1	NM_008231	Mm.1141	Mm.292208	hepatoma-derived growth factor	2.02023	0	2.1792	2.11924	2.06863	0	0	0	0	0	0	0	0	0	0	0	0	0
1415889_a_at	Hsp90b1	NM_011631	Mm.4526.1	gb:NM_011631.1 /DB_XREF=gi:6755862 /GEN=Tra1 /FEA=FLmRNA /CNT=448 /TID=Mm.4526.1 /TIER=FL+Stack /STK=182 /UG=Mm.4526 /LL=22027 /DEF=Mus musculus tumor rejection antigen gp96 (Tra1), mRNA. /PROD=tumor rejection antigen gp96 /FL=gb:BC010445.1 gb:NM_011631.1 gb:BC011439.1	NM_011631	Mm.4526	Mm.87773	heat shock protein 90, beta (Grp94), member 1	-1.72681	-1.78518	-1.86767	-1.69306	-1.87626	0	0	0	0	0	0	0	0	0	0	0	0	0
1415896_x_at	Snrpn /// Snurf	NM_013670	Mm.43721.1	gb:NM_013670.1 /DB_XREF=gi:7305508 /GEN=Snrpn /FEA=FLmRNA /CNT=253 /TID=Mm.43721.1 /TIER=FL+Stack /STK=178 /UG=Mm.43721 /LL=20646 /DEF=Mus musculus small nuclear ribonucleoprotein N (Snrpn), mRNA. /PROD=small nuclear ribonucleoprotein N /FL=gb:BC024880.1 gb:NM_013670.1 gb:BC019589.1	NM_013670	Mm.43721	Mm.274995	small nuclear ribonucleoprotein N /// SNRPN upstream reading frame	0	0	0	-2.58185	0	0	0	0	0	0	0	0	0	0	0	0	0	0
1415897_a_at	Mgst1	BI150149	Mm.14796.1	gb:BC009155.1 /DB_XREF=gi:14318724 /FEA=FLmRNA /CNT=448 /TID=Mm.14796.1 /TIER=FL+Stack /STK=177 /UG=Mm.14796 /LL=56615 /UG_GENE=Mgst1 /DEF=Mus musculus, RIKEN cDNA 1500002K10 gene, clone MGC:6549 IMAGE:2655738, mRNA, complete cds. /PROD=RIKEN cDNA 1500002K10 gene /FL=gb:NM_019946.1 gb:BC009155.1 gb:AF159050.1	BI150149	Mm.14796	Mm.14796	microsomal glutathione S-transferase 1	-22.926	-8.82227	-5.69076	-4.54471	-3.89299	-1.79903	0	0	0	0	0	0	0	0	0	0	0	0	Yes
1415904_at	Lpl	BC003305	Mm.1514.1	gb:NM_008509.1 /DB_XREF=gi:6678709 /GEN=Lpl /FEA=FLmRNA /CNT=419 /TID=Mm.1514.1 /TIER=FL+Stack /STK=23 /UG=Mm.1514 /LL=16956 /DEF=Mus musculus lipoprotein lipase (Lpl), mRNA. /PROD=lipoprotein lipase /FL=gb:BC003305.1 gb:NM_008509.1	BC003305	Mm.1514	Mm.1514	lipoprotein lipase	7.10204	6.17677	7.39851	8.36749	9.1596	9.31784	9.33037	0	0	0	0	0	0	0	0	0	0	0
1415906_at	Tmsb4x	NM_021278	Mm.142729.1	gb:NM_021278.1 /DB_XREF=gi:10946577 /GEN=Tmsb4x /FEA=FLmRNA /CNT=360 /TID=Mm.142729.1 /TIER=FL+Stack /STK=172 /UG=Mm.142729 /LL=19241 /DEF=Mus musculus thymosin, beta 4, X chromosome (Tmsb4x), mRNA. /PROD=thymosin, beta 4, X chromosome /FL=gb:NM_021278.1 gb:BC018286.1	NM_021278	Mm.142729	Mm.142729	thymosin, beta 4, X chromosome	4.15732	3.40776	0	3.43059	0	3.56379	2.55511	0	0	0	0	0	0	0	0	0	0	0
1415907_at	Ccnd3	NM_007632	Mm.7417.1	gb:NM_007632.1 /DB_XREF=gi:6724312 /GEN=Ccnd3 /FEA=FLmRNA /CNT=286 /TID=Mm.7417.1 /TIER=FL+Stack /STK=172 /UG=Mm.7417 /LL=12445 /DEF=Mus musculus cyclin D3 (Ccnd3), mRNA. /PROD=cyclin D3 /FL=gb:BC004076.1 gb:NM_007632.1 gb:M86183.1 gb:BC005605.1	NM_007632	Mm.7417	Mm.246520	cyclin D3	3.07482	4.12747	4.53854	4.86988	4.88005	2.91031	2.0298	1.30706	0	0	0	0	0	0	0	0	0	0
1415912_a_at	EG625298 /// LOC100039924 /// LOC100044992 /// LOC100048340 /// LOC637251 /// Rps13	NM_026533	Mm.14798.1	gb:NM_026533.1 /DB_XREF=gi:13386033 /GEN=Rps13 /FEA=FLmRNA /CNT=343 /TID=Mm.14798.1 /TIER=FL+Stack /STK=170 /UG=Mm.14798 /LL=68052 /DEF=Mus musculus ribosomal protein S13 (Rps13), mRNA. /PROD=ribosomal protein S13 /FL=gb:NM_026533.1 gb:BC011192.1	NM_026533	Mm.14798	Mm.14798	ribosomal protein S13 /// predicted gene, EG625298 /// similar to ribosomal protein S13	1.91369	0	0	0	0	1.39451	0	0	0	0	0	0	0	0	0	0	0	0
1415914_at	Hnrpab	NM_010448	Mm.24.1	gb:NM_010448.1 /DB_XREF=gi:6754221 /GEN=Hnrpab /FEA=FLmRNA /CNT=360 /TID=Mm.24.1 /TIER=FL+Stack /STK=170 /UG=Mm.24 /LL=15384 /DEF=Mus musculus heterogeneous nuclear ribonucleoprotein AB (Hnrpab), mRNA. /PROD=heterogeneous nuclear ribonucleoprotein AB /FL=gb:NM_010448.1 gb:D90151.1	NM_010448	Mm.24	Mm.280842	heterogeneous nuclear ribonucleoprotein A/B	2.13276	1.95753	1.91886	1.81238	1.80578	1.60454	0	0	0	0	0	0	0	0	0	0	0	0
1415922_s_at	Marcksl1	NM_010807	Mm.2769.1	gb:NM_010807.1 /DB_XREF=gi:6754705 /GEN=Mlp /FEA=FLmRNA /CNT=261 /TID=Mm.2769.1 /TIER=FL+Stack /STK=168 /UG=Mm.2769 /LL=17357 /DEF=Mus musculus MARCKS-like protein (Mlp), mRNA. /PROD=MARCKS-like protein /FL=gb:BC006757.1 gb:NM_010807.1	NM_010807	Mm.2769	Mm.424974	MARCKS-like 1	3.17541	2.65811	2.18319	0	0	1.60051	1.47685	0	0	0	0	0	0	0	0	0	0	0
1415923_at	Ndn	NM_010882	Mm.7089.1	gb:NM_010882.1 /DB_XREF=gi:6754805 /GEN=Ndn /FEA=FLmRNA /CNT=258 /TID=Mm.7089.1 /TIER=FL+Stack /STK=168 /UG=Mm.7089 /LL=17984 /DEF=Mus musculus necdin (Ndn), mRNA. /PROD=necdin /FL=gb:NM_010882.1 gb:M80840.1 gb:BC015268.1	NM_010882	Mm.7089	Mm.400253	necdin	3.31681	2.78002	0	0	0	0	0	0	23.2	0	0	0	0	0	0	0	0	0
1415925_a_at	Nup62	NM_053074	Mm.22687.1	gb:NM_053074.1 /DB_XREF=gi:16716348 /GEN=Nup62 /FEA=FLmRNA /CNT=267 /TID=Mm.22687.1 /TIER=FL+Stack /STK=167 /UG=Mm.22687 /LL=18226 /DEF=Mus musculus nucleoporin 62 (Nup62), mRNA. /PROD=nucleoporin 62 /FL=gb:NM_053074.1 gb:BC005784.1	NM_053074	Mm.22687	Mm.2565	nucleoporin 62	3.22265	3.01348	3.01387	2.94183	2.67655	1.84894	0	0	0	0	0	0	0	0	0	0	0	0
1415926_at	Nup62	NM_053074	Mm.22687.1	gb:NM_053074.1 /DB_XREF=gi:16716348 /GEN=Nup62 /FEA=FLmRNA /CNT=267 /TID=Mm.22687.1 /TIER=FL+Stack /STK=167 /UG=Mm.22687 /LL=18226 /DEF=Mus musculus nucleoporin 62 (Nup62), mRNA. /PROD=nucleoporin 62 /FL=gb:NM_053074.1 gb:BC005784.1	NM_053074	Mm.22687	Mm.2565	nucleoporin 62	2.39168	0	2.15084	2.19713	1.98451	1.56893	0	0	0	0	0	0	0	0	0	0	0	0
1415927_at	Actc1 /// LOC100048431	NM_009608	Mm.686.1	gb:NM_009608.1 /DB_XREF=gi:14192921 /GEN=Actc1 /FEA=FLmRNA /CNT=375 /TID=Mm.686.1 /TIER=FL+Stack /STK=166 /UG=Mm.686 /LL=11464 /DEF=Mus musculus actin, alpha, cardiac (Actc1), mRNA. /PROD=actin, alpha, cardiac /FL=gb:NM_009608.1	NM_009608	Mm.686	Mm.686	actin, alpha, cardiac /// similar to alpha-actin (AA 27-375)	0	5.06261	0	0	2.19372	1.57731	1.61466	1.34816	0	0	0	0	0	0	0	0	0	0
1415930_a_at	Map1lc3b	AU080586	Mm.28357.1	gb:AU080586 /DB_XREF=gi:6085340 /DB_XREF=AU080586 /CLONE=MNCb-5832 /FEA=FLmRNA /CNT=435 /TID=Mm.28357.1 /TIER=Stack /STK=21 /UG=Mm.28357 /LL=67443 /UG_GENE=Map1lc3 /UG_TITLE=microtubule-associated protein 1 light chain 3 /FL=gb:NM_026160.1 gb:AF255953.1	AU080586	Mm.28357	Mm.28357	microtubule-associated protein 1 light chain 3 beta	0	0	0	0	0	1.44509	0	0	0	0	0	0	0	0	0	0	0	0
1415931_at	Igf2	NM_010514	Mm.3862.1	gb:M14951.1 /DB_XREF=gi:193484 /FEA=FLmRNA /CNT=323 /TID=Mm.3862.1 /TIER=FL /STK=1 /UG=Mm.3862 /LL=16002 /UG_GENE=Igf2 /UG_TITLE=insulin-like growth factor 2 /DEF=Mouse insulin-like growth factor II (IGF-II) mRNA, complete cds. /FL=gb:NM_010514.1 gb:M14951.1	NM_010514	Mm.3862	Mm.3862	insulin-like growth factor 2	0	0	0	0	0	0	4.77907	0	0	0	0	0	0	0	0	0	0	0
1415933_a_at	Cox5a	NM_007747	Mm.360.1	gb:NM_007747.1 /DB_XREF=gi:6680985 /GEN=Cox5a /FEA=FLmRNA /CNT=352 /TID=Mm.360.1 /TIER=FL+Stack /STK=165 /UG=Mm.360 /LL=12858 /DEF=Mus musculus cytochrome c oxidase, subunit Va (Cox5a), mRNA. /PROD=cytochrome c oxidase, subunit Va /FL=gb:NM_007747.1	NM_007747	Mm.360	Mm.273403	cytochrome c oxidase, subunit Va	-1.71575	-1.5591	-1.64243	-1.72215	-1.61949	-1.22767	0	0	0	0	0	0	0	0	0	0	0	0
1415936_at	Bcar3	NM_013867	Mm.45815.1	gb:NM_013867.1 /DB_XREF=gi:7304924 /GEN=Bcar3 /FEA=FLmRNA /CNT=187 /TID=Mm.45815.1 /TIER=FL+Stack /STK=165 /UG=Mm.45815 /LL=29815 /DEF=Mus musculus breast cancer anti-estrogen resistance 3 (Bcar3), mRNA. /PROD=breast cancer anti-estrogen resistance 3 /FL=gb:AF179566.1 gb:NM_013867.1	NM_013867	Mm.45815	Mm.45815	breast cancer anti-estrogen resistance 3	-1.80597	-2.20255	-2.05981	-1.93608	0	-1.51924	0	0	0	0	0	0	0	0	0	0	0	0
1415938_at	Spink3	NM_009258	Mm.272.1	gb:NM_009258.1 /DB_XREF=gi:6678104 /GEN=Spink3 /FEA=FLmRNA /CNT=194 /TID=Mm.272.1 /TIER=FL+Stack /STK=164 /UG=Mm.272 /LL=20730 /DEF=Mus musculus serine protease inhibitor, Kazal type 3 (Spink3), mRNA. /PROD=serine protease inhibitor, Kazal type 3 /FL=gb:NM_009258.1	NM_009258	Mm.272	Mm.272	serine peptidase inhibitor, Kazal type 3	0	0	5.55525	5.03088	6.06702	0	0	0	0	0	0	0	0	0	0	0	0	0
1415943_at	Sdc1	BI788645	Mm.2580.1	gb:BC010560.1 /DB_XREF=gi:14714818 /FEA=FLmRNA /CNT=374 /TID=Mm.2580.1 /TIER=FL+Stack /STK=163 /UG=Mm.2580 /LL=20969 /UG_GENE=Sdc1 /DEF=Mus musculus, syndecan 1, clone MGC:5879 IMAGE:3501359, mRNA, complete cds. /PROD=syndecan 1 /FL=gb:BC010560.1 gb:NM_011519.1	BI788645	Mm.2580	Mm.2580	syndecan 1	-4.46194	-4.90296	-4.95796	-4.65112	-4.5434	-1.8748	0	0	0	0	0	0	0	0	0	0	0	0
1415944_at	Sdc1	BI788645	Mm.2580.1	gb:NM_011519.1 /DB_XREF=gi:6755437 /GEN=Sdc1 /FEA=FLmRNA /CNT=374 /TID=Mm.2580.1 /TIER=FL+Stack /STK=19 /UG=Mm.2580 /LL=20969 /DEF=Mus musculus syndecan 1 (Sdc1), mRNA. /PROD=syndecan 1 /FL=gb:BC010560.1 gb:NM_011519.1	BI788645	Mm.2580	Mm.2580	syndecan 1	-3.79064	-4.45249	-3.92012	-4.34224	-4.349	-2.01548	0	0	0	0	0	0	0	0	0	0	0	0
1415945_at	Mcm5	NM_008566	Mm.5048.1	gb:NM_008566.1 /DB_XREF=gi:6678829 /GEN=Mcmd5 /FEA=FLmRNA /CNT=278 /TID=Mm.5048.1 /TIER=FL+Stack /STK=163 /UG=Mm.5048 /LL=17218 /DEF=Mus musculus mini chromosome maintenance deficient 5 (S. cerevisiae) (Mcmd5), mRNA. /PROD=mini chromosome maintenance deficient 5 (S.cerevisiae) /FL=gb:NM_008566.1 gb:D26090.1	NM_008566	Mm.5048	Mm.5048	minichromosome maintenance deficient 5, cell division cycle 46 (S. cerevisiae)	3.64042	3.58868	3.78567	3.75549	3.7415	2.29636	1.77799	0	0	0	0	0	0	0	0	0	0	0
1415946_at	Pigq	NM_011822	Mm.6354.1	gb:NM_011822.1 /DB_XREF=gi:6754049 /GEN=Pigq /FEA=FLmRNA /CNT=233 /TID=Mm.6354.1 /TIER=FL+Stack /STK=163 /UG=Mm.6354 /LL=14755 /DEF=Mus musculus phosphatidylinositol glycan, class Q (Pigq), mRNA. /PROD=glycosylphosphatidylinositol 1 homolog (human) /FL=gb:BC014287.1 gb:NM_011822.1 gb:AB008895.1	NM_011822	Mm.6354	Mm.362054	phosphatidylinositol glycan anchor biosynthesis, class Q	0	3.34776	4.2346	4.19655	3.93603	2.47123	0	0	0	0	0	0	0	0	0	0	0	0
1415947_at	Creg1 /// Pappa2	BC027426	Mm.459.1	gb:NM_011804.1 /DB_XREF=gi:6753519 /GEN=Creg /FEA=FLmRNA /CNT=313 /TID=Mm.459.1 /TIER=FL+Stack /STK=161 /UG=Mm.459 /LL=23850 /DEF=Mus musculus cellular repressor of E1A-stimulated genes (Creg), mRNA. /PROD=cellular repressor of E1A-stimulated genes /FL=gb:NM_011804.1 gb:AF084524.1 gb:BC027426.1	BC027426	Mm.459	Mm.458621	pappalysin 2 /// cellular repressor of E1A-stimulated genes 1	-3.0476	-1.80275	-1.83067	-1.6482	-1.58065	-1.37067	-1.72355	0	0	0	0	0	0	0	0	0	0	0
1415948_at	Creg1	BC027426	Mm.459.1	gb:BC027426.1 /DB_XREF=gi:20071654 /FEA=FLmRNA /CNT=313 /TID=Mm.459.1 /TIER=FL+Stack /STK=33 /UG=Mm.459 /LL=23850 /UG_GENE=Creg /DEF=Mus musculus, cellular repressor of E1A-stimulated genes, clone MGC:36084 IMAGE:3670649, mRNA, complete cds. /PROD=cellular repressor of E1A-stimulated genes /FL=gb:NM_011804.1 gb:AF084524.1 gb:BC027426.1	BC027426	Mm.459	Mm.294885	cellular repressor of E1A-stimulated genes 1	-2.93759	-1.71297	0	0	0	-1.84801	-2.45345	0	0	0	0	0	0	0	0	0	0	0
1415951_at	Fkbp10	NM_010221	Mm.3894.1	gb:NM_010221.1 /DB_XREF=gi:6806906 /GEN=Fkbp10 /FEA=FLmRNA /CNT=240 /TID=Mm.3894.1 /TIER=FL+Stack /STK=161 /UG=Mm.3894 /LL=14230 /DEF=Mus musculus FK506 binding protein 10 (65 kDa) (Fkbp10), mRNA. /PROD=FK506 binding protein 10 (65 kDa) /FL=gb:NM_010221.1 gb:L07063.1	NM_010221	Mm.3894	Mm.3894	FK506 binding protein 10	3.22626	0	0	0	0	0	0	0	0	0	0	0	0	0	0	0	0	0
1415952_at	Mark2	BI686265	Mm.4082.1	gb:NM_007928.1 /DB_XREF=gi:6679642 /GEN=Emk /FEA=FLmRNA /CNT=213 /TID=Mm.4082.1 /TIER=FL+Stack /STK=160 /UG=Mm.4082 /LL=13728 /DEF=Mus musculus ELKL motif kinase (Emk), mRNA. /PROD=ELKL motif kinase /FL=gb:NM_007928.1	BI686265	Mm.4082	Mm.258986	MAP/microtubule affinity-regulating kinase 2	0	0	0	3.15305	0	0	0	0	0	0	0	0	0	0	0	0	0	0
1415956_a_at	Pctk1	NM_011049	Mm.4597.1	gb:AI327059 /DB_XREF=gi:4061488 /DB_XREF=mf79f03.x1 /CLONE=IMAGE:420509 /FEA=FLmRNA /CNT=249 /TID=Mm.4597.1 /TIER=Stack /STK=32 /UG=Mm.4597 /LL=18555 /UG_GENE=Pctk1 /UG_TITLE=PCTAIRE-motif protein kinase 1 /FL=gb:NM_011049.1	NM_011049	Mm.4597	Mm.102574	PCTAIRE-motif protein kinase 1	0	0	5.55992	0	0	0	0	0	0	0	0	0	0	0	10.3	0	0	0
1415960_at	Mpo	NM_010824	Mm.4668.1	gb:NM_010824.1 /DB_XREF=gi:6754731 /GEN=Mpo /FEA=FLmRNA /CNT=182 /TID=Mm.4668.1 /TIER=FL+Stack /STK=158 /UG=Mm.4668 /LL=17523 /DEF=Mus musculus myeloperoxidase (Mpo), mRNA. /PROD=myeloperoxidase /FL=gb:NM_010824.1	NM_010824	Mm.4668	Mm.4668	myeloperoxidase	6.3438	5.77183	10.1012	16.241	14.383	9.59531	0	0	0	0	0	0	0	0	0	0	0	0
1415962_at	Eif3h	NM_080635	Mm.183083.1	gb:NM_080635.1 /DB_XREF=gi:18079340 /GEN=Eif3s3 /FEA=FLmRNA /CNT=320 /TID=Mm.183083.1 /TIER=FL+Stack /STK=157 /UG=Mm.183083 /LL=68135 /DEF=Mus musculus eukaryotic translation initiation factor 3, subunit 3 (gamma, 40kD) (Eif3s3), mRNA. /PROD=eukaryotic translation initiation factor 3,subunit 3 (gamma, 40kD) /FL=gb:BC014755.1 gb:NM_080635.1	NM_080635	Mm.183083	Mm.289800	eukaryotic translation initiation factor 3, subunit H	1.85011	1.73682	1.78698	1.84109	1.68309	1.45234	1.31555	0	0	0	0	0	0	0	0	0	0	0
1415964_at	Scd1	NM_009127	Mm.140785.1	gb:BC007474.1 /DB_XREF=gi:13938634 /FEA=FLmRNA /CNT=521 /TID=Mm.140785.1 /TIER=FL+Stack /STK=156 /UG=Mm.140785 /LL=20249 /UG_GENE=Scd1 /DEF=Mus musculus, stearoyl-Coenzyme A desaturase 1, clone MGC:6427 IMAGE:3599932, mRNA, complete cds. /PROD=stearoyl-Coenzyme A desaturase 1 /FL=gb:BC007474.1 gb:NM_009127.1	NM_009127	Mm.140785	Mm.267377	stearoyl-Coenzyme A desaturase 1	-21.9301	-16.5147	-16.2329	-13.6393	-9.99909	-2.91344	-6.36679	0	0	0	0	0	0	0	0	0	0	0
1415965_at	Scd1	NM_009127	Mm.140785.1	gb:NM_009127.1 /DB_XREF=gi:6677860 /GEN=Scd1 /FEA=FLmRNA /CNT=521 /TID=Mm.140785.1 /TIER=FL+Stack /STK=14 /UG=Mm.140785 /LL=20249 /DEF=Mus musculus stearoyl-Coenzyme A desaturase 1 (Scd1), mRNA. /PROD=stearoyl-Coenzyme A desaturase 1 /FL=gb:BC007474.1 gb:NM_009127.1	NM_009127	Mm.140785	Mm.267377	stearoyl-Coenzyme A desaturase 1	-5.77441	-4.80549	-4.92571	-4.4583	-3.91098	-2.12791	-3.55855	0	0	9	0	0	0	0	0	0	0	0
1415966_a_at	Ndufv1	NM_133666	Mm.29842.1	gb:NM_133666.1 /DB_XREF=gi:19526813 /GEN=Ndufv1 /FEA=FLmRNA /CNT=299 /TID=Mm.29842.1 /TIER=FL+Stack /STK=156 /UG=Mm.29842 /LL=17995 /DEF=Mus musculus NADH dehydrogenase flavoprotein 1 (Ndufv1), mRNA. /PROD=NADH dehydrogenase flavoprotein 1 /FL=gb:BC014818.1 gb:NM_133666.1	NM_133666	Mm.29842	Mm.29842	NADH dehydrogenase (ubiquinone) flavoprotein 1	0	0	-1.6015	0	0	-1.58171	0	0	0	0	0	0	0	0	0	0	0	0
1415971_at	Marcks	AW546141	Mm.30059.1	gb:NM_008538.1 /DB_XREF=gi:6678767 /GEN=Macs /FEA=FLmRNA /CNT=608 /TID=Mm.30059.1 /TIER=FL+Stack /STK=155 /UG=Mm.30059 /LL=17118 /DEF=Mus musculus myristoylated alanine rich protein kinase C substrate (Macs), mRNA. /PROD=myristoylated alanine rich protein kinase Csubstrate /FL=gb:NM_008538.1 gb:M60474.1	AW546141	Mm.30059	Mm.473711	myristoylated alanine rich protein kinase C substrate	8.64833	5.89001	4.45902	4.32252	3.79684	3.72264	3.27723	0	0	0	0	0	0	0	0	0	0	0
1415972_at	Marcks	AW546141	Mm.30059.1	gb:AW546141 /DB_XREF=gi:7191548 /DB_XREF=L0004B12-3 /CLONE=L0004B12 /FEA=FLmRNA /CNT=608 /TID=Mm.30059.1 /TIER=Stack /STK=82 /UG=Mm.30059 /LL=17118 /UG_GENE=Macs /UG_TITLE=myristoylated alanine rich protein kinase C substrate /FL=gb:NM_008538.1 gb:M60474.1	AW546141	Mm.30059	Mm.473711	myristoylated alanine rich protein kinase C substrate	4.06358	3.56198	2.72683	2.99387	2.32236	2.12488	2.04771	0	0	0	0	0	0	0	0	0	0	0
1415973_at	Marcks	AW546141	Mm.30059.1	gb:BF141776 /DB_XREF=gi:10980816 /DB_XREF=601787644F1 /CLONE=IMAGE:4015522 /FEA=FLmRNA /CNT=608 /TID=Mm.30059.1 /TIER=Stack /STK=18 /UG=Mm.30059 /LL=17118 /UG_GENE=Macs /UG_TITLE=myristoylated alanine rich protein kinase C substrate /FL=gb:NM_008538.1 gb:M60474.1	AW546141	Mm.30059	Mm.473711	myristoylated alanine rich protein kinase C substrate	4.40085	3.3675	2.96663	2.64608	2.54994	2.1664	2.27041	0	0	0	0	0	0	0	0	0	0	0
1415977_at	Isyna1	NM_023627	Mm.29357.1	gb:NM_023627.1 /DB_XREF=gi:12963756 /GEN=1300017C10Rik /FEA=FLmRNA /CNT=243 /TID=Mm.29357.1 /TIER=FL+Stack /STK=155 /UG=Mm.29357 /LL=71780 /DEF=Mus musculus RIKEN cDNA 1300017C10 gene (1300017C10Rik), mRNA. /PROD=myo-inositol 1-phosphate synthase A1 /FL=gb:AF288525.1 gb:BC003458.1 gb:NM_023627.1	NM_023627	Mm.29357	Mm.29357	myo-inositol 1-phosphate synthase A1	3.81499	2.98719	3.07423	2.44343	2.43745	0	0	0	0	0	0	0	0	0	0	0	0	0
1415984_at	Acadm	NM_007382	Mm.10530.1	gb:NM_007382.1 /DB_XREF=gi:6680617 /GEN=Acadm /FEA=FLmRNA /CNT=345 /TID=Mm.10530.1 /TIER=FL+Stack /STK=154 /UG=Mm.10530 /LL=11364 /DEF=Mus musculus acetyl-Coenzyme A dehydrogenase, medium chain (Acadm), mRNA. /PROD=acetyl-Coenzyme A dehydrogenase, medium chain /FL=gb:BC013498.1 gb:U07159.1 gb:NM_007382.1	NM_007382	Mm.10530	Mm.10530	acyl-Coenzyme A dehydrogenase, medium chain	-2.48335	0	0	0	0	0	0	0	0	0	0	0	0	0	0	0	0	0
1415985_at	Sf3b3	NM_133953	Mm.123038.1	gb:NM_133953.1 /DB_XREF=gi:19527173 /GEN=AA409318 /FEA=FLmRNA /CNT=279 /TID=Mm.123038.1 /TIER=FL+Stack /STK=154 /UG=Mm.123038 /LL=101943 /DEF=Mus musculus expressed sequence AA409318 (AA409318), mRNA. /PROD=expressed sequence AA409318 /FL=gb:BC011412.1 gb:NM_133953.1	NM_133953	Mm.123038	Mm.236123	splicing factor 3b, subunit 3	2.81728	2.88253	2.94232	2.66457	2.68056	1.86612	0	0	0	0	0	0	0	0	0	0	0	0
1415987_at	Hdlbp	BG065877	Mm.30012.1	gb:NM_133808.1 /DB_XREF=gi:19527027 /GEN=AA960365 /FEA=FLmRNA /CNT=498 /TID=Mm.30012.1 /TIER=FL+Stack /STK=153 /UG=Mm.30012 /LL=98244 /DEF=Mus musculus expressed sequence AA960365 (AA960365), mRNA. /PROD=expressed sequence AA960365 /FL=gb:BC021765.1 gb:NM_133808.1 gb:BC025648.1	BG065877	Mm.30012	Mm.30012	high density lipoprotein (HDL) binding protein	-1.50276	-1.50621	0	0	-1.48939	0	0	0	0	0	0	0	0	0	0	0	0	0
1415989_at	Vcam1	BB250384	Mm.1021.1	gb:BB250384 /DB_XREF=gi:8943130 /DB_XREF=BB250384 /CLONE=A730041B10 /FEA=FLmRNA /CNT=224 /TID=Mm.1021.1 /TIER=Stack /STK=17 /UG=Mm.1021 /LL=22329 /UG_GENE=Vcam1 /UG_TITLE=vascular cell adhesion molecule 1 /FL=gb:NM_011693.1 gb:M84487.1	BB250384	Mm.1021	Mm.76649	vascular cell adhesion molecule 1	0	0	0	3.39993	3.00077	2.71906	0	0	0	0	0	0	0	0	0	0	0	0
1415990_at	Vdac2	BC003731	Mm.569.1	gb:BC003731.1 /DB_XREF=gi:13277639 /FEA=FLmRNA /CNT=418 /TID=Mm.569.1 /TIER=FL+Stack /STK=152 /UG=Mm.569 /LL=22334 /UG_GENE=Vdac2 /DEF=Mus musculus, Similar to voltage-dependent anion channel 2, clone MGC:5799 IMAGE:3601668, mRNA, complete cds. /PROD=Similar to voltage-dependent anion channel 2 /FL=gb:NM_011695.1 gb:BC003731.1 gb:U30838.1	BC003731	Mm.569	Mm.262327	voltage-dependent anion channel 2	1.99461	1.95672	1.90553	1.85776	1.74296	1.55227	0	0	0	0	0	0	0	0	0	0	0	0
1415993_at	Sqle	NM_009270	Mm.22663.1	gb:NM_009270.1 /DB_XREF=gi:6678126 /GEN=Sqle /FEA=FLmRNA /CNT=253 /TID=Mm.22663.1 /TIER=FL+Stack /STK=152 /UG=Mm.22663 /LL=20775 /DEF=Mus musculus squalene epoxidase (Sqle), mRNA. /PROD=squalene epoxidase /FL=gb:D42048.1 gb:NM_009270.1	NM_009270	Mm.22663	Mm.296169	squalene epoxidase	-1.83539	-1.71356	0	0	0	0	-1.90371	0	0	0	0	0	0	0	0	0	0	0
1415994_at	Cyp2e1	NM_021282	Mm.21758.1	gb:NM_021282.1 /DB_XREF=gi:11276064 /GEN=Cyp2e1 /FEA=FLmRNA /CNT=381 /TID=Mm.21758.1 /TIER=FL+Stack /STK=151 /UG=Mm.21758 /LL=13106 /DEF=Mus musculus cytochrome P450, 2e1, ethanol inducible (Cyp2e1), mRNA. /PROD=cytochrome P450, 2e1, ethanol inducible /FL=gb:NM_021282.1 gb:L11650.1 gb:BC013451.1	NM_021282	Mm.21758	Mm.21758	cytochrome P450, family 2, subfamily e, polypeptide 1	-46.2878	-42.278	-44.8265	-42.792	-36.8372	-3.5253	0	0	0	0	0	0	0	0	0	0	0	0	Yes
1416000_a_at	Prdx1	NM_011034	Mm.30929.1	gb:NM_011034.1 /DB_XREF=gi:6754975 /GEN=Prdx1 /FEA=FLmRNA /CNT=293 /TID=Mm.30929.1 /TIER=FL+Stack /STK=148 /UG=Mm.30929 /LL=18477 /DEF=Mus musculus peroxiredoxin 1 (Prdx1), mRNA. /PROD=proliferation-associated gene A /FL=gb:NM_011034.1 gb:D21252.1	NM_011034	Mm.30929	Mm.30929	peroxiredoxin 1	-1.9515	-2.15278	-2.0143	-2.00257	-1.91086	-1.34332	0	0	0	0	0	0	0	0	0	0	0	0
1416004_at	Ywhah	NM_011738	Mm.3308.1	gb:NM_011738.1 /DB_XREF=gi:6756036 /GEN=Ywhah /FEA=FLmRNA /CNT=280 /TID=Mm.3308.1 /TIER=FL+Stack /STK=147 /UG=Mm.3308 /LL=22629 /DEF=Mus musculus tyrosine 3-monooxygenasetryptophan 5-monooxygenase activation protein, eta polypeptide (Ywhah), mRNA. /PROD=tyrosine 3-monooxygenasetryptophan5-monooxygenase activation protein, eta polypeptide /FL=gb:NM_011738.1 gb:AF077002.1 gb:BC008187.1 gb:D87661.1 …	NM_011738	Mm.3308	Mm.332314	tyrosine 3-monooxygenase/tryptophan 5-monooxygenase activation protein, eta polypeptide	2.10872	2.23071	2.19524	2.11688	2.01695	1.74507	0	0	0	0	0	0	0	0	0	0	0	0
1416006_at	Mdk	M34328	Mm.906.1	gb:M34328.1 /DB_XREF=gi:199710 /GEN=MK3 /FEA=FLmRNA /CNT=196 /TID=Mm.906.1 /TIER=FL+Stack /STK=146 /UG=Mm.906 /LL=17242 /DEF=Mouse retinoic acid-responsive protein (MK-3) mRNA, complete cds. /PROD=retanoic acid-responsive protein /FL=gb:NM_010784.1 gb:BC012244.1 gb:M34328.1 gb:M35833.1	M34328	Mm.906	Mm.906	midkine	4.75005	3.1542	2.31619	0	0	0	1.56651	0	0	0	0	0	0	0	0	0	0	0
1416009_at	Tspan3	NM_019793	Mm.28484.1	gb:NM_019793.1 /DB_XREF=gi:9790056 /GEN=Tm4sf8-pending /FEA=FLmRNA /CNT=288 /TID=Mm.28484.1 /TIER=FL+Stack /STK=145 /UG=Mm.28484 /LL=56434 /DEF=Mus musculus transmembrane 4 superfamily member 8 (Tm4sf8-pending), mRNA. /PROD=transmembrane 4 superfamily member 8 /FL=gb:AB072450.1 gb:NM_019793.1 gb:AF133427.1 gb:AF242591.1	NM_019793	Mm.28484	Mm.28484	tetraspanin 3	3.11751	2.56921	0	0	0	0	0	0	0	0	0	0	0	0	0	0	0	0
1416021_a_at	Fabp5 /// LOC620603	BC002008	Mm.741.1	gb:BC002008.1 /DB_XREF=gi:12805102 /FEA=FLmRNA /CNT=262 /TID=Mm.741.1 /TIER=FL+Stack /STK=143 /UG=Mm.741 /LL=16592 /UG_GENE=Fabp5 /DEF=Mus musculus, fatty acid binding protein 5, epidermal, clone MGC:5786 IMAGE:3490535, mRNA, complete cds. /PROD=fatty acid binding protein 5, epidermal /FL=gb:NM_010634.1 gb:BC002008.1	BC002008	Mm.741	Mm.741	fatty acid binding protein 5, epidermal /// similar to Fatty acid binding protein 5, epidermal	0	0	0	0	0	3.72029	4.12914	0	0	0	0	0	0	0	0	0	0	0
1416022_at	Fabp5	BC002008	Mm.741.1	gb:BC002008.1 /DB_XREF=gi:12805102 /FEA=FLmRNA /CNT=262 /TID=Mm.741.1 /TIER=FL+Stack /STK=143 /UG=Mm.741 /LL=16592 /UG_GENE=Fabp5 /DEF=Mus musculus, fatty acid binding protein 5, epidermal, clone MGC:5786 IMAGE:3490535, mRNA, complete cds. /PROD=fatty acid binding protein 5, epidermal /FL=gb:NM_010634.1 gb:BC002008.1	BC002008	Mm.741	Mm.741	fatty acid binding protein 5, epidermal	0	0	0	7.01991	6.84297	6.9285	6.52103	0	0	0	0	0	0	0	0	0	0	0
1416025_at	Fgg	NM_133862	Mm.16422.1	gb:NM_133862.1 /DB_XREF=gi:19527077 /GEN=AI256424 /FEA=FLmRNA /CNT=301 /TID=Mm.16422.1 /TIER=FL+Stack /STK=143 /UG=Mm.16422 /LL=99571 /DEF=Mus musculus expressed sequence AI256424 (AI256424), mRNA. /PROD=expressed sequence AI256424 /FL=gb:BC019506.1 gb:NM_133862.1 gb:BC019828.1	NM_133862	Mm.16422	Mm.16422	fibrinogen, gamma polypeptide	-5.53034	-3.93036	-2.68198	-1.8802	-1.93185	0	0	0	0	0	0	0	0	0	0	0	0	0
1416026_a_at	Rpl12	NM_009076	Mm.70127.1	gb:NM_009076.1 /DB_XREF=gi:6677768 /GEN=Rpl12 /FEA=FLmRNA /CNT=205 /TID=Mm.70127.1 /TIER=FL+Stack /STK=142 /UG=Mm.70127 /LL=19897 /DEF=Mus musculus ribosomal protein L12 (Rpl12), mRNA. /PROD=ribosomal protein L12 /FL=gb:NM_009076.1 gb:L04280.1 gb:BC018321.1	NM_009076	Mm.70127	Mm.381297	ribosomal protein L12	1.97707	1.90632	1.95235	2.14594	1.9106	1.88226	1.41351	0	0	0	0	0	0	0	0	0	0	0
1416028_a_at	Hn1	NM_008258	Mm.1775.1	gb:BI453712 /DB_XREF=gi:15244368 /DB_XREF=603171668F1 /CLONE=IMAGE:5251240 /FEA=FLmRNA /CNT=253 /TID=Mm.1775.1 /TIER=Stack /STK=24 /UG=Mm.1775 /LL=15374 /UG_GENE=Hn1 /UG_TITLE=hematological and neurological expressed sequence 1 /FL=gb:BC003758.1 gb:U90123.1 gb:NM_008258.1	NM_008258	Mm.1775	Mm.1775	hematological and neurological expressed sequence 1	3.59413	3.19454	3.09415	3.06751	3.01783	2.03939	0	0	0	0	0	0	0	0	0	0	0	0
1416030_a_at	Mcm7	NM_008568	Mm.18923.1	gb:NM_008568.1 /DB_XREF=gi:10242372 /GEN=Mcmd7 /FEA=FLmRNA /CNT=270 /TID=Mm.18923.1 /TIER=FL+Stack /STK=141 /UG=Mm.18923 /LL=17220 /DEF=Mus musculus mini chromosome maintenance deficient 7 (S. cerevisiae) (Mcmd7), mRNA. /PROD=mini chromosome maintenance deficient 7 (S.cerevisiae) /FL=gb:D26091.1 gb:NM_008568.1	NM_008568	Mm.18923	Mm.378965	minichromosome maintenance deficient 7 (S. cerevisiae)	2.95494	3.06562	3.31645	3.32646	3.30799	2.15423	1.7563	1.36265	0	0	0	0	0	0	0	0	0	0
1416031_s_at	Mcm7	NM_008568	Mm.18923.1	gb:NM_008568.1 /DB_XREF=gi:10242372 /GEN=Mcmd7 /FEA=FLmRNA /CNT=270 /TID=Mm.18923.1 /TIER=FL+Stack /STK=141 /UG=Mm.18923 /LL=17220 /DEF=Mus musculus mini chromosome maintenance deficient 7 (S. cerevisiae) (Mcmd7), mRNA. /PROD=mini chromosome maintenance deficient 7 (S.cerevisiae) /FL=gb:D26091.1 gb:NM_008568.1	NM_008568	Mm.18923	Mm.378965	minichromosome maintenance deficient 7 (S. cerevisiae)	3.24971	3.28996	3.96868	3.83624	3.98936	2.37489	1.81778	1.33483	0	0	0	0	0	0	0	0	0	0
1416034_at	Cd24a /// EG621324	NM_009846	Mm.6417.1	gb:BF123439 /DB_XREF=gi:10962479 /DB_XREF=601760641F1 /CLONE=IMAGE:4023467 /FEA=FLmRNA /CNT=468 /TID=Mm.6417.1 /TIER=Stack /STK=33 /UG=Mm.6417 /LL=12484 /UG_GENE=Cd24a /UG_TITLE=CD24a antigen /FL=gb:NM_009846.1 gb:M58661.1	NM_009846	Mm.6417	Mm.29742	CD24a antigen /// predicted gene, EG621324	8.30082	13.5961	13.6662	14.907	13.8781	10.4694	4.16342	0	0	0	0	0	0	0	0	0	0	0
1416036_at	Fkbp1a	AF483488	Mm.27941.1	gb:AF483488.1 /DB_XREF=gi:19548729 /FEA=FLmRNA /CNT=283 /TID=Mm.27941.1 /TIER=FL+Stack /STK=11 /UG=Mm.27941 /LL=14225 /UG_GENE=Fkbp1a /DEF=Mus musculus strain ILS FK506-binding protein mRNA, complete cds. /PROD=FK506-binding protein /FL=gb:AF483489.1 gb:AF483488.1 gb:NM_008019.1 gb:BC004671.1	AF483488	Mm.27941	Mm.278458	FK506 binding protein 1a	2.09179	2.07008	0	0	0	0	0	0	0	0	0	0	0	0	0	0	0	0
1416037_a_at	Cct2	NM_007636	Mm.3670.1	gb:NM_007636.1 /DB_XREF=gi:6671699 /GEN=Cct2 /FEA=FLmRNA /CNT=323 /TID=Mm.3670.1 /TIER=FL+Stack /STK=140 /UG=Mm.3670 /LL=12461 /DEF=Mus musculus chaperonin subunit 2 (beta) (Cct2), mRNA. /PROD=chaperonin subunit 2 (beta) /FL=gb:NM_007636.1 gb:BC007470.1 gb:BC026918.1	NM_007636	Mm.3670	Mm.247788	chaperonin subunit 2 (beta)	2.13675	2.08759	2.01018	1.95939	1.92397	1.587	0	0	0	0	0	0	0	0	0	0	0	0
1416042_s_at	Nasp	BB493242	Mm.7516.1	gb:NM_016777.2 /DB_XREF=gi:13384597 /GEN=Nasp /FEA=FLmRNA /CNT=221 /TID=Mm.7516.1 /TIER=FL+Stack /STK=139 /UG=Mm.7516 /LL=50927 /DEF=Mus musculus nuclear autoantigenic sperm protein (histone-binding) (Nasp), mRNA. /PROD=nuclear autoantigenic sperm protein(histone-binding) /FL=gb:NM_016777.2 gb:AF034610.2	BB493242	Mm.7516	Mm.257181	nuclear autoantigenic sperm protein (histone-binding)	3.14679	2.88003	3.07983	2.94718	2.61606	1.89484	1.55786	0	0	0	0	0	0	0	0	0	0	0
1416045_a_at	Smarcb1	NM_011418	Mm.26116.1	gb:NM_011418.1 /DB_XREF=gi:6755577 /GEN=Smarcb1 /FEA=FLmRNA /CNT=211 /TID=Mm.26116.1 /TIER=FL+Stack /STK=139 /UG=Mm.26116 /LL=20587 /DEF=Mus musculus SWISNF related, matrix associated, actin dependent regulator of chromatin, subfamily b, member 1 (Smarcb1), mRNA. /PROD=SWISNF related, matrix associated, actindependent regulator of chromatin, subfamily b, member 1 /FL=gb:AB017344.1 gb:BC025163.1 g…	NM_011418	Mm.26116	Mm.279751	SWI/SNF related, matrix associated, actin dependent regulator of chromatin, subfamily b, member 1	2.36209	0	0	0	0	0	0	0	0	0	0	0	0	0	0	0	0	0
1416049_at	Gldc	NM_138595	Mm.27953.1	gb:NM_138595.1 /DB_XREF=gi:20070407 /GEN=D19Wsu57e /FEA=FLmRNA /CNT=190 /TID=Mm.27953.1 /TIER=FL+Stack /STK=138 /UG=Mm.27953 /LL=28058 /DEF=Mus musculus DNA segment, Chr 19, Wayne State University 57, expressed (D19Wsu57e), mRNA. /PROD=DNA segment, Chr 19, Wayne State University 57,expressed /FL=gb:NM_138595.1 gb:BC017135.1	NM_138595	Mm.27953	Mm.274852	glycine decarboxylase	-2.12688	-1.95444	0	0	-1.80923	-1.7541	0	0	0	0	0	0	0	0	0	0	0	0
1416051_at	C2	NM_013484	Mm.2081.1	gb:NM_013484.1 /DB_XREF=gi:7304936 /GEN=C2 /FEA=FLmRNA /CNT=183 /TID=Mm.2081.1 /TIER=FL+Stack /STK=138 /UG=Mm.2081 /LL=12263 /DEF=Mus musculus complement component 2 (within H-2S) (C2), mRNA. /PROD=complement component 2 (within H-2S) /FL=gb:BC011086.1 gb:NM_013484.1 gb:M57891.1	NM_013484	Mm.2081	Mm.283217	complement component 2 (within H-2S)	-2.70681	-2.15778	0	0	0	-2.59284	0	0	0	0	0	0	0	0	0	0	0	0
1416054_at	Rps5	NM_009095	Mm.5291.1	gb:NM_009095.1 /DB_XREF=gi:6677806 /GEN=Rps5 /FEA=FLmRNA /CNT=359 /TID=Mm.5291.1 /TIER=FL+Stack /STK=137 /UG=Mm.5291 /LL=20103 /DEF=Mus musculus ribosomal protein S5 (Rps5), mRNA. /PROD=ribosomal protein S5 /FL=gb:NM_009095.1 gb:U78085.1	NM_009095	Mm.5291	Mm.5291	ribosomal protein S5	0	0	0	0	0	1.42879	0	0	0	0	0	0	0	0	0	0	0	0
1416056_a_at	Ndufb11	BC027265	Mm.30084.1	gb:BC027265.1 /DB_XREF=gi:20073150 /FEA=FLmRNA /CNT=232 /TID=Mm.30084.1 /TIER=FL+Stack /STK=137 /UG=Mm.30084 /LL=104130 /UG_GENE=Np15 /DEF=Mus musculus, nuclear protein 15.6, clone MGC:27951 IMAGE:3589704, mRNA, complete cds. /PROD=nuclear protein 15.6 /FL=gb:BC027265.1 gb:NM_019435.1	BC027265	Mm.30084	Mm.30084	NADH dehydrogenase (ubiquinone) 1 beta subcomplex, 11	-1.36182	0	0	0	0	0	0	0	0	0	0	0	0	0	0	0	0	0
1416057_at	Ndufb11	BC027265	Mm.30084.1	gb:BC027265.1 /DB_XREF=gi:20073150 /FEA=FLmRNA /CNT=232 /TID=Mm.30084.1 /TIER=FL+Stack /STK=137 /UG=Mm.30084 /LL=104130 /UG_GENE=Np15 /DEF=Mus musculus, nuclear protein 15.6, clone MGC:27951 IMAGE:3589704, mRNA, complete cds. /PROD=nuclear protein 15.6 /FL=gb:BC027265.1 gb:NM_019435.1	BC027265	Mm.30084	Mm.30084	NADH dehydrogenase (ubiquinone) 1 beta subcomplex, 11	-1.40139	0	0	0	0	0	0	0	0	0	0	0	0	0	0	0	0	0
1416064_a_at	Hspa5	NM_022310	Mm.918.1	gb:NM_022310.1 /DB_XREF=gi:11612488 /GEN=Hspa5 /FEA=FLmRNA /CNT=367 /TID=Mm.918.1 /TIER=FL+Stack /STK=136 /UG=Mm.918 /LL=14828 /DEF=Mus musculus heat shock 70kD protein 5 (glucose-regulated protein, 78kD) (Hspa5), mRNA. /PROD=glucose regulated protein, 78 kDa /FL=gb:D78645.1 gb:NM_022310.1	NM_022310	Mm.918	Mm.330160	heat shock protein 5	-2.13621	-2.14622	-2.17178	-2.02877	-2.13289	-1.28123	-1.27992	0	0	0	0	0	0	0	0	0	0	0
1416065_a_at	Ankrd10	NM_133971	Mm.12459.1	gb:NM_133971.1 /DB_XREF=gi:19527191 /GEN=AW549277 /FEA=FLmRNA /CNT=186 /TID=Mm.12459.1 /TIER=FL+Stack /STK=136 /UG=Mm.12459 /LL=102334 /DEF=Mus musculus expressed sequence AW549277 (AW549277), mRNA. /PROD=expressed sequence AW549277 /FL=gb:NM_133971.1 gb:BC002198.1	NM_133971	Mm.12459	Mm.12459	ankyrin repeat domain 10	2.93232	0	0	0	0	0	0	0	0	0	0	0	0	0	0	0	0	0
1416066_at	Cd9	NM_007657	Mm.2956.1	gb:NM_007657.1 /DB_XREF=gi:6680893 /GEN=Cd9 /FEA=FLmRNA /CNT=324 /TID=Mm.2956.1 /TIER=FL+Stack /STK=135 /UG=Mm.2956 /LL=12527 /DEF=Mus musculus CD9 antigen (Cd9), mRNA. /PROD=CD9 antigen /FL=gb:L08115.1 gb:NM_007657.1	NM_007657	Mm.2956	Mm.210676	CD9 antigen	0	0	0	0	0	2.77334	0	0	0	0	0	0	0	0	0	0	0	0
1416068_at	Kars /// LOC631033	NM_053092	Mm.196544.1	gb:NM_053092.1 /DB_XREF=gi:16716380 /GEN=Kars /FEA=FLmRNA /CNT=241 /TID=Mm.196544.1 /TIER=FL+Stack /STK=134 /UG=Mm.196544 /LL=85305 /DEF=Mus musculus lysyl-tRNA synthetase (Kars), mRNA. /PROD=lysyl-tRNA synthetase /FL=gb:BC027356.1 gb:NM_053092.1	NM_053092	Mm.196544	Mm.196544	lysyl-tRNA synthetase /// similar to lysyl-tRNA synthetase	0	0	1.90697	1.83738	0	0	0	0	0	0	0	0	0	0	0	0	0	0
1416070_a_at	Ddx18	NM_025860	Mm.44219.1	gb:NM_025860.1 /DB_XREF=gi:13385341 /GEN=2310005B10Rik /FEA=FLmRNA /CNT=213 /TID=Mm.44219.1 /TIER=FL+Stack /STK=133 /UG=Mm.44219 /LL=66942 /DEF=Mus musculus RIKEN cDNA 2310005B10 gene (2310005B10Rik), mRNA. /PROD=RIKEN cDNA 2310005B10 /FL=gb:NM_025860.1	NM_025860	Mm.44219	Mm.44219	DEAD (Asp-Glu-Ala-Asp) box polypeptide 18	2.48782	0	0	0	0	0	0	0	0	0	0	0	0	0	0	0	0	0
1416071_at	Ddx18	NM_025860	Mm.44219.1	gb:NM_025860.1 /DB_XREF=gi:13385341 /GEN=2310005B10Rik /FEA=FLmRNA /CNT=213 /TID=Mm.44219.1 /TIER=FL+Stack /STK=133 /UG=Mm.44219 /LL=66942 /DEF=Mus musculus RIKEN cDNA 2310005B10 gene (2310005B10Rik), mRNA. /PROD=RIKEN cDNA 2310005B10 /FL=gb:NM_025860.1	NM_025860	Mm.44219	Mm.44219	DEAD (Asp-Glu-Ala-Asp) box polypeptide 18	2.86144	2.49172	0	0	0	0	0	0	0	0	0	0	0	0	0	0	0	0
1416073_a_at	Nup85	NM_008787	Mm.4379.1	gb:NM_008787.1 /DB_XREF=gi:6679218 /GEN=Pcnt /FEA=FLmRNA /CNT=157 /TID=Mm.4379.1 /TIER=FL+Stack /STK=133 /UG=Mm.4379 /LL=18541 /DEF=Mus musculus pericentrin (Pcnt), mRNA. /PROD=pericentrin /FL=gb:U05823.1 gb:NM_008787.1	NM_008787	Mm.4379	Mm.4379	nucleoporin 85	2.98331	2.84078	2.93083	2.78432	2.65732	1.7426	0	0	0	0	0	0	0	0	0	0	0	0
1416074_a_at	LOC100039731 /// LOC100042670 /// LOC100047349 /// LOC100048222 /// Rpl28	NM_009081	Mm.3111.1	gb:NM_009081.1 /DB_XREF=gi:6677778 /GEN=Rpl28 /FEA=FLmRNA /CNT=199 /TID=Mm.3111.1 /TIER=FL+Stack /STK=132 /UG=Mm.3111 /LL=19943 /DEF=Mus musculus ribosomal protein L28 (Rpl28), mRNA. /PROD=ribosomal protein L28 /FL=gb:NM_009081.1 gb:BC024395.1	NM_009081	Mm.3111	Mm.361651	ribosomal protein L28 /// similar to ribosomal protein L28	0	1.54449	1.61085	1.70427	1.45514	1.51956	0	0	0	0	0	0	0	0	0	0	0	0
1416076_at	Ccnb1 /// Ccnb1-rs1 /// EG434175 /// LOC667005	NM_007629	Mm.22569.1	gb:X58708.1 /DB_XREF=gi:50614 /GEN=cycB /FEA=FLmRNA /CNT=275 /TID=Mm.22569.1 /TIER=Stack /STK=23 /UG=Mm.22569 /LL=12429 /DEF=Mouse cycB mRNA for cyclin B. /PROD=cyclin B /FL=gb:NM_007629.1 gb:BC011478.1	NM_007629	Mm.22569	Mm.260114	cyclin B1, related sequence 1 /// cyclin B1 /// predicted gene, EG434175 /// similar to cyclin B1	4.08135	4.17563	4.32386	4.36067	4.16541	2.64482	1.79117	0	0	0	0	0	0	0	210.7	0	0	0
1416089_at	Rps15	NM_009091	Mm.643.1	gb:NM_009091.1 /DB_XREF=gi:6677798 /GEN=Rps15 /FEA=FLmRNA /CNT=294 /TID=Mm.643.1 /TIER=FL+Stack /STK=129 /UG=Mm.643 /LL=20054 /DEF=Mus musculus ribosomal protein S15 (Rps15), mRNA. /PROD=ribosomal protein S15 /FL=gb:M33330.1 gb:NM_009091.1 gb:BC010763.1	NM_009091	Mm.643	Mm.643	ribosomal protein S15	0	0	0	0	0	1.42155	0	0	0	0	0	0	0	0	0	0	0	0
1416094_at	Adam9	NM_007404	Mm.28908.1	gb:NM_007404.1 /DB_XREF=gi:6680643 /GEN=Adam9 /FEA=FLmRNA /CNT=195 /TID=Mm.28908.1 /TIER=FL+Stack /STK=128 /UG=Mm.28908 /LL=11502 /DEF=Mus musculus a disintegrin and metalloproteinase domain 9 (meltrin gamma) (Adam9), mRNA. /PROD=a disintegrin and metalloprotease domain 9(meltrin gamma) /FL=gb:U41765.1 gb:NM_007404.1	NM_007404	Mm.28908	Mm.28908	a disintegrin and metallopeptidase domain 9 (meltrin gamma)	-1.93764	-1.88925	-2.01083	-1.98648	0	0	0	0	0	0	0	0	0	0	0	0	0	0
1416099_at	EG621100 /// LOC100039431 /// Rpl27	NM_011289	Mm.28985.1	gb:NM_011289.1 /DB_XREF=gi:8567399 /GEN=Rpl27 /FEA=FLmRNA /CNT=260 /TID=Mm.28985.1 /TIER=FL+Stack /STK=127 /UG=Mm.28985 /LL=19942 /DEF=Mus musculus ribosomal protein L27 (Rpl27), mRNA. /PROD=ribosomal protein L27 /FL=gb:BC024366.1 gb:NM_011289.1 gb:AF214527.1	NM_011289	Mm.28985	Mm.340658	ribosomal protein L27 /// predicted gene, EG621100 /// similar to ribosomal protein L27	0	0	0	0	0	1.38603	0	0	0	0	0	0	0	0	0	0	0	0
1416101_a_at	Hist1h1c	NM_015786	Mm.193539.1	gb:NM_015786.1 /DB_XREF=gi:9845256 /GEN=H1f2 /FEA=FLmRNA /CNT=188 /TID=Mm.193539.1 /TIER=FL+Stack /STK=127 /UG=Mm.193539 /LL=50708 /DEF=Mus musculus H1 histone family, member 2 (H1f2), mRNA. /PROD=H1 histone family, member 2 /FL=gb:NM_015786.1	NM_015786	Mm.193539	Mm.193539	histone cluster 1, H1c	0	2.10298	2.34108	2.38464	3.02269	0	1.54655	0	0	0	0	0	0	0	0	0	0	0
1416102_at	Ywhaz	AV027921	Mm.3360.1	gb:AV027921 /DB_XREF=gi:16356502 /DB_XREF=AV027921 /CLONE=1300015C06 /FEA=FLmRNA /CNT=486 /TID=Mm.3360.1 /TIER=Stack /STK=68 /UG=Mm.3360 /LL=22631 /UG_GENE=Ywhaz /UG_TITLE=tyrosine 3-monooxygenasetryptophan 5-monooxygenase activation protein, zeta polypeptide /FL=gb:NM_011740.1 gb:U79231.1 gb:D78647.1 gb:D83037.1 gb:D87660.1	AV027921	Mm.3360	Mm.3360	tyrosine 3-monooxygenase/tryptophan 5-monooxygenase activation protein, zeta polypeptide	2.05207	0	0	0	0	0	0	0	0	0	0	0	0	0	0	0	0	0
1416109_at	Fuca1	NM_024243	Mm.21580.1	gb:NM_024243.1 /DB_XREF=gi:18859606 /GEN=0610006A03Rik /FEA=FLmRNA /CNT=204 /TID=Mm.21580.1 /TIER=FL+Stack /STK=126 /UG=Mm.21580 /LL=71665 /DEF=Mus musculus RIKEN cDNA 0610006A03 gene (0610006A03Rik), mRNA. /PROD=RIKEN cDNA 0610006A03 /FL=gb:NM_024243.1 gb:BC003235.1	NM_024243	Mm.21580	---	fucosidase, alpha-L- 1, tissue	-2.18748	-2.16912	-2.13093	-2.01952	-2.16971	-1.89842	0	0	0	0	0	0	0	0	0	0	0	0
1416113_at	Fkbp8	NM_010223	Mm.6565.1	gb:NM_010223.1 /DB_XREF=gi:6857786 /GEN=Fkbp8 /FEA=FLmRNA /CNT=247 /TID=Mm.6565.1 /TIER=FL+Stack /STK=125 /UG=Mm.6565 /LL=14232 /DEF=Mus musculus FK506 binding protein 8 (38 kDa) (Fkbp8), mRNA. /PROD=FK506 binding protein 8 (38 kDa) /FL=gb:NM_010223.1 gb:AF030635.1 gb:BC003739.1	NM_010223	Mm.6565	Mm.141864	FK506 binding protein 8	-1.56921	0	0	0	0	0	0	0	0	0	0	0	0	0	0	0	0	0
1416118_at	LOC630539 /// Trim59	NM_025863	Mm.41535.1	gb:NM_025863.1 /DB_XREF=gi:13385345 /GEN=2310035M22Rik /FEA=FLmRNA /CNT=194 /TID=Mm.41535.1 /TIER=FL+Stack /STK=125 /UG=Mm.41535 /LL=66949 /DEF=Mus musculus RIKEN cDNA 2310035M22 gene (2310035M22Rik), mRNA. /PROD=RIKEN cDNA 2310035M22 /FL=gb:BC006700.1 gb:BC025430.1 gb:NM_025863.1	NM_025863	Mm.41535	Mm.176695	tripartite motif-containing 59 /// similar to mouse RING finger 1	3.35044	4.46461	4.96058	5.56144	5.31317	3.14205	0	0	0	0	0	0	0	0	0	0	0	0
1416120_at	Rrm2	NM_009104	Mm.99.1	gb:BF119714 /DB_XREF=gi:10958663 /DB_XREF=601758570F1 /CLONE=IMAGE:3992969 /FEA=FLmRNA /CNT=287 /TID=Mm.99.1 /TIER=Stack /STK=23 /UG=Mm.99 /LL=20135 /UG_GENE=Rrm2 /UG_TITLE=ribonucleotide reductase M2 /FL=gb:M14223.1 gb:NM_009104.1	NM_009104	Mm.99	Mm.99	ribonucleotide reductase M2	16.6221	18.4975	20.6018	22.2614	24.2518	13.5401	5.62218	0	0	0	0	0	0	0	0	0	0	0
1416122_at	Ccnd2	NM_009829	Mm.3141.1	gb:NM_009829.1 /DB_XREF=gi:6753309 /GEN=Ccnd2 /FEA=FLmRNA /CNT=267 /TID=Mm.3141.1 /TIER=FL+Stack /STK=124 /UG=Mm.3141 /LL=12444 /DEF=Mus musculus cyclin D2 (Ccnd2), mRNA. /PROD=cyclin D2 /FL=gb:M86182.1 gb:M83749.1 gb:NM_009829.1	NM_009829	Mm.3141	Mm.333406	cyclin D2	3.45876	0	0	0	0	0	0	0	0	0	0	0	0	0	0	0	0	0
1416129_at	Errfi1	NM_133753	Mm.21679.1	gb:NM_133753.1 /DB_XREF=gi:19526961 /GEN=1300002F13Rik /FEA=FLmRNA /CNT=270 /TID=Mm.21679.1 /TIER=FL+Stack /STK=123 /UG=Mm.21679 /LL=74155 /DEF=Mus musculus RIKEN cDNA 1300002F13 gene (1300002F13Rik), mRNA. /PROD=RIKEN cDNA 1300002F13 /FL=gb:BC005546.1 gb:NM_133753.1	NM_133753	Mm.21679	Mm.318841	ERBB receptor feedback inhibitor 1	-9.81078	-10.6511	-9.52276	-8.00187	-8.15397	-2.33271	-2.57304	0	0	0	0	0	0	0	0	0	0	0
1416135_at	Apex1	NM_009687	Mm.203.1	gb:NM_009687.1 /DB_XREF=gi:6753085 /GEN=Apex /FEA=FLmRNA /CNT=179 /TID=Mm.203.1 /TIER=FL+Stack /STK=122 /UG=Mm.203 /LL=11792 /DEF=Mus musculus apurinicapyrimidinic endonuclease (Apex), mRNA. /PROD=apurinicapyrimidinic endonuclease /FL=gb:NM_009687.1 gb:D90374.1	NM_009687	Mm.203	Mm.203	apurinic/apyrimidinic endonuclease 1	1.83049	0	0	0	0	0	0	0	0	0	0	0	0	0	0	0	0	0
1416143_at	Atp5j /// LOC674583	NM_016755	Mm.353.1	gb:NM_016755.1 /DB_XREF=gi:7949004 /GEN=Atp5j /FEA=FLmRNA /CNT=248 /TID=Mm.353.1 /TIER=FL+Stack /STK=121 /UG=Mm.353 /LL=11957 /DEF=Mus musculus ATP synthase, H+ transporting, mitochondrial F0 complex subunit F (Atp5j), mRNA. /PROD=ATP synthase, H+ transporting. mitochondrial F0complex subunit F /FL=gb:NM_016755.1 gb:BC010766.1 gb:U77128.1	NM_016755	Mm.353	Mm.353	ATP synthase, H+ transporting, mitochondrial F0 complex, subunit F /// similar to ATP synthase coupling factor 6, mitochondrial precursor (ATPase subunit F6)	0	0	0	0	0	-1.39763	0	0	0	0	0	0	0	0	0	0	0	0
1416144_a_at	Dhx15	BC003745	Mm.993.1	gb:BC003745.1 /DB_XREF=gi:13277680 /FEA=FLmRNA /CNT=250 /TID=Mm.993.1 /TIER=FL+Stack /STK=121 /UG=Mm.993 /LL=13204 /UG_GENE=Ddx15 /DEF=Mus musculus, Similar to DEADH (Asp-Glu-Ala-AspHis) box polypeptide 15, clone MGC:5848 IMAGE:3489032, mRNA, complete cds. /PROD=Similar to DEADH (Asp-Glu-Ala-AspHis) boxpolypeptide 15 /FL=gb:NM_007839.1 gb:BC003745.1 gb:AF017153.1	BC003745	Mm.993	Mm.993	DEAH (Asp-Glu-Ala-His) box polypeptide 15	2.23931	2.06167	0	0	0	1.64367	0	0	0	0	0	0	0	0	0	0	0	0
1416145_at	Dhx15	BC003745	Mm.993.1	gb:BC003745.1 /DB_XREF=gi:13277680 /FEA=FLmRNA /CNT=250 /TID=Mm.993.1 /TIER=FL+Stack /STK=121 /UG=Mm.993 /LL=13204 /UG_GENE=Ddx15 /DEF=Mus musculus, Similar to DEADH (Asp-Glu-Ala-AspHis) box polypeptide 15, clone MGC:5848 IMAGE:3489032, mRNA, complete cds. /PROD=Similar to DEADH (Asp-Glu-Ala-AspHis) boxpolypeptide 15 /FL=gb:NM_007839.1 gb:BC003745.1 gb:AF017153.1	BC003745	Mm.993	Mm.993	DEAH (Asp-Glu-Ala-His) box polypeptide 15	2.36982	2.19289	2.11591	2.02534	2.04512	1.72172	0	0	0	0	0	0	0	0	0	0	0	0
1416148_at	Laptm4b	BC019120	Mm.197518.1	gb:BC019120.1 /DB_XREF=gi:17512295 /FEA=FLmRNA /CNT=221 /TID=Mm.197518.1 /TIER=FL+Stack /STK=121 /UG=Mm.197518 /LL=114128 /UG_GENE=Laptm4b /DEF=Mus musculus, lysosomal-associated protein transmembrane 4B, clone MGC:29407 IMAGE:4507607, mRNA, complete cds. /PROD=lysosomal-associated protein transmembrane 4B /FL=gb:BC019120.1 gb:NM_033521.1 gb:AF317418.1	BC019120	Mm.197518	Mm.197518	lysosomal-associated protein transmembrane 4B	-1.55591	-1.66774	-1.63315	-2.22503	0	0	0	0	0	0	0	0	0	0	0	0	0	0
1416150_a_at	Sfrs3	NM_013663	Mm.6787.1	gb:NM_013663.1 /DB_XREF=gi:8567401 /GEN=Sfrs3 /FEA=FLmRNA /CNT=470 /TID=Mm.6787.1 /TIER=FL+Stack /STK=120 /UG=Mm.6787 /LL=20383 /DEF=Mus musculus splicing factor, arginineserine-rich 3 (SRp20) (Sfrs3), mRNA. /PROD=splicing factor, arginineserine-rich 3 (SRp20) /FL=gb:NM_013663.1	NM_013663	Mm.6787	Mm.6787	splicing factor, arginine/serine-rich 3 (SRp20)	2.75632	2.73034	2.45566	2.3204	2.44773	2.01553	1.53991	0	0	0	0	0	0	0	0	0	0	0
1416152_a_at	Sfrs3	NM_013663	Mm.6787.1	gb:AV135383 /DB_XREF=gi:16382763 /DB_XREF=AV135383 /CLONE=2810017D11 /FEA=FLmRNA /CNT=470 /TID=Mm.6787.1 /TIER=Stack /STK=12 /UG=Mm.6787 /LL=20383 /UG_GENE=Sfrs3 /UG_TITLE=splicing factor, arginineserine-rich 3 (SRp20) /FL=gb:NM_013663.1	NM_013663	Mm.6787	Mm.6787	splicing factor, arginine/serine-rich 3 (SRp20)	2.54522	2.23538	0	0	0	0	0	0	0	0	0	0	0	0	0	0	0	0
1416155_at	Hmgb3	NM_008253	Mm.340.1	gb:NM_008253.1 /DB_XREF=gi:6680230 /GEN=Hmgb3 /FEA=FLmRNA /CNT=213 /TID=Mm.340.1 /TIER=FL+Stack /STK=120 /UG=Mm.340 /LL=15354 /DEF=Mus musculus high mobility group box 3 (Hmgb3), mRNA. /PROD=high mobility group box 3 /FL=gb:NM_008253.1 gb:BC011276.1 gb:AF022465.1	NM_008253	Mm.340	Mm.336087	high mobility group box 3	3.13757	3.065	3.08188	3.11846	2.90073	2.06828	1.61095	1.35199	0	0	0	0	0	0	0	0	0	0
1416156_at	Vcl	NM_009502	Mm.12842.1	gb:BC008520.1 /DB_XREF=gi:14250199 /FEA=FLmRNA /CNT=194 /TID=Mm.12842.1 /TIER=FL+Stack /STK=120 /UG=Mm.12842 /LL=22330 /UG_GENE=Vcl /DEF=Mus musculus, vinculin, clone MGC:6134 IMAGE:3495710, mRNA, complete cds. /PROD=vinculin /FL=gb:NM_009502.1 gb:BC008520.1 gb:L18880.1	NM_009502	Mm.12842	Mm.279361	vinculin	2.42438	0	0	0	0	1.65703	0	0	0	0	0	0	0	0	0	0	0	0
1416161_at	Rad21	AF332085	Mm.182628.1	gb:NM_009009.1 /DB_XREF=gi:6679602 /GEN=Rad21 /FEA=FLmRNA /CNT=282 /TID=Mm.182628.1 /TIER=FL+Stack /STK=120 /UG=Mm.182628 /LL=19357 /DEF=Mus musculus RAD21 homolog (S. pombe) (Rad21), mRNA. /PROD=RAD21 homolog (S. pombe) /FL=gb:AF332086.1 gb:AF332085.1 gb:NM_009009.1 gb:D49429.1	AF332085	Mm.182628	Mm.182628	RAD21 homolog (S. pombe)	3.22289	3.25441	3.63421	3.6385	3.73631	2.52326	1.63274	0	0	0	0	0	0	0	0	0	0	0
1416162_at	Rad21	AF332085	Mm.182628.1	gb:AF332085.1 /DB_XREF=gi:14193736 /GEN=Rad21 /FEA=FLmRNA /CNT=282 /TID=Mm.182628.1 /TIER=FL /STK=2 /UG=Mm.182628 /LL=19357 /DEF=Mus musculus strain ISS Rad21 (Rad21) mRNA, complete cds. /PROD=Rad21 /FL=gb:AF332086.1 gb:AF332085.1 gb:NM_009009.1 gb:D49429.1	AF332085	Mm.182628	Mm.182628	RAD21 homolog (S. pombe)	3.79846	3.10395	3.32298	3.40415	3.24357	2.15563	0	0	0	0	0	0	0	0	0	0	0	0
1416168_at	Serpinf1	NM_011340	Mm.2044.1	gb:NM_011340.1 /DB_XREF=gi:6755443 /GEN=Serpinf1 /FEA=FLmRNA /CNT=296 /TID=Mm.2044.1 /TIER=FL+Stack /STK=119 /UG=Mm.2044 /LL=20317 /DEF=Mus musculus serine (or cysteine) proteinase inhibitor, clade F (alpha-2 antiplasmin, pigment epithelium derived factor), member 1 (Serpinf1), mRNA. /PROD=serine (or cysteine) proteinase inhibitor, cladeF (alpha-2 antiplasmin, pigment epithelium derivedfactor), m…	NM_011340	Mm.2044	Mm.2044	serine (or cysteine) peptidase inhibitor, clade F, member 1	-3.62877	-3.35949	-2.58232	-2.40153	-2.4287	-1.63146	0	0	75	0	0	0	0	0	0	0	0	0
1416172_at	Pes1	BC004844	Mm.28659.1	gb:NM_022889.1 /DB_XREF=gi:12584983 /GEN=Pes1 /FEA=FLmRNA /CNT=184 /TID=Mm.28659.1 /TIER=FL+Stack /STK=119 /UG=Mm.28659 /LL=64934 /DEF=Mus musculus pescadillo homolog 1, containing BRCT domain (zebrafish) (Pes1), mRNA. /PROD=pescadillo homolog 1, containing BRCT domain(zebrafish) /FL=gb:NM_022889.1 gb:AF289539.1 gb:BC004844.1 gb:BC011142.1	BC004844	Mm.28659	Mm.28659	pescadillo homolog 1, containing BRCT domain (zebrafish)	2.27974	0	0	0	0	0	0	0	0	0	0	0	0	0	0	0	0	0
1416176_at	2810416G20Rik /// Hmgb1 /// LOC100041307	BF166000	Mm.16421.1	gb:NM_010439.1 /DB_XREF=gi:6754207 /GEN=Hmgb1 /FEA=FLmRNA /CNT=324 /TID=Mm.16421.1 /TIER=FL+Stack /STK=118 /UG=Mm.16421 /LL=15289 /DEF=Mus musculus high mobility group box 1 (Hmgb1), mRNA. /PROD=high mobility group protein 1 /FL=gb:NM_010439.1 gb:BC008565.1	BF166000	Mm.16421	Mm.207047	high mobility group box 1 /// RIKEN cDNA 2810416G20 gene /// similar to high-mobility group box 1	2.09894	1.87076	1.82436	1.94381	2.05667	1.51808	0	0	0	0	0	0	0	0	0	0	0	0
1416177_at	Rbmxrt	NM_009033	Mm.24718.1	gb:NM_009033.1 /DB_XREF=gi:6677684 /GEN=Rbmxrt /FEA=FLmRNA /CNT=183 /TID=Mm.24718.1 /TIER=FL+Stack /STK=118 /UG=Mm.24718 /LL=19656 /DEF=Mus musculus RNA binding motif protein, X chromosome retrogene (Rbmxrt), mRNA. /PROD=RNA binding motif protein, X chromosomeretrogene /FL=gb:AF031568.1 gb:BC011441.1 gb:NM_009033.1	NM_009033	Mm.24718	Mm.24718	RNA binding motif protein, X chromosome retrogene	4.37048	3.57849	3.15159	2.82862	2.67372	2.20955	1.5535	0	0	0	0	0	0	0	0	0	0	0
1416178_a_at	Plekhb1	NM_013746	Mm.26633.1	gb:NM_013746.1 /DB_XREF=gi:7305378 /GEN=Phret1 /FEA=FLmRNA /CNT=146 /TID=Mm.26633.1 /TIER=FL+Stack /STK=118 /UG=Mm.26633 /LL=27276 /DEF=Mus musculus PH domain containing protein in retina 1 (Phret1), mRNA. /PROD=PH domain containing protein in retina 1 /FL=gb:BC024756.1 gb:NM_013746.1 gb:AF000272.1	NM_013746	Mm.26633	Mm.26633	pleckstrin homology domain containing, family B (evectins) member 1	-2.2061	-2.23212	-2.25977	-2.08599	-2.30563	0	0	0	0	0	0	0	0	0	0	0	0	0
1416179_a_at	Rdx	NM_009041	Mm.7051.1	gb:NM_009041.1 /DB_XREF=gi:6677698 /GEN=Rdx /FEA=FLmRNA /CNT=284 /TID=Mm.7051.1 /TIER=FL+Stack /STK=118 /UG=Mm.7051 /LL=19684 /DEF=Mus musculus radixin (Rdx), mRNA. /PROD=radixin /FL=gb:NM_009041.1	NM_009041	Mm.7051	Mm.245746	radixin	0	0	0	-1.48001	0	0	0	0	0	0	0	0	0	0	0	0	0	0
1416184_s_at	Hmga1 /// Hmga1-rs1	NM_016660	Mm.4438.1	gb:NM_016660.1 /DB_XREF=gi:7710033 /GEN=Hmga1 /FEA=FLmRNA /CNT=184 /TID=Mm.4438.1 /TIER=FL+Stack /STK=117 /UG=Mm.4438 /LL=15361 /DEF=Mus musculus high mobility group AT-hook 1 (Hmga1), mRNA. /PROD=high mobility group AT-hook 1 /FL=gb:NM_016660.1 gb:J04179.1	NM_016660	Mm.4438	Mm.4438	high mobility group AT-hook 1 /// high mobility group AT-hook I, related sequence 1	3.59227	3.29493	3.2822	2.86699	2.74918	2.0003	1.57883	1.34213	0	0	0	0	0	0	0	0	0	0
1416185_a_at	Adh5	NM_007410	Mm.3874.1	gb:NM_007410.1 /DB_XREF=gi:6680651 /GEN=Adh5 /FEA=FLmRNA /CNT=200 /TID=Mm.3874.1 /TIER=FL+Stack /STK=117 /UG=Mm.3874 /LL=11532 /DEF=Mus musculus alcohol dehydrogenase 5 (Adh5), mRNA. /PROD=alcohol dehydrogenase 5 /FL=gb:NM_007410.1	NM_007410	Mm.3874	Mm.3874	alcohol dehydrogenase 5 (class III), chi polypeptide	0	-1.81752	-1.95933	-1.88934	0	0	0	0	0	0	0	0	0	0	0	0	0	0	Yes
1416188_at	Gm2a	BC004651	Mm.4140.1	gb:NM_010299.1 /DB_XREF=gi:6806916 /GEN=Gm2a /FEA=FLmRNA /CNT=231 /TID=Mm.4140.1 /TIER=FL /STK=2 /UG=Mm.4140 /LL=14667 /DEF=Mus musculus GM2 ganglioside activator protein (Gm2a), mRNA. /PROD=GM2 ganglioside activator protein /FL=gb:U09816.1 gb:BC004651.1 gb:NM_010299.1 gb:L19526.1	BC004651	Mm.4140	Mm.287807	GM2 ganglioside activator protein	-2.77585	-3.12775	-2.62018	-2.35239	0	0	0	0	0	0	0	0	0	0	0	0	0	0
1416197_at	Snrpc	NM_011432	Mm.2265.1	gb:NM_011432.1 /DB_XREF=gi:6755595 /GEN=Snrp1c /FEA=FLmRNA /CNT=189 /TID=Mm.2265.1 /TIER=FL+Stack /STK=114 /UG=Mm.2265 /LL=20630 /DEF=Mus musculus U1 small nuclear ribonucleoprotein 1C (Snrp1c), mRNA. /PROD=U1 small nuclear ribonucleoprotein 1C /FL=gb:BC008243.1 gb:NM_011432.1 gb:U70315.1	NM_011432	Mm.2265	Mm.308514	U1 small nuclear ribonucleoprotein C	1.79357	0	0	0	0	0	0	0	0	0	0	0	0	0	0	0	0	0
1416204_at	Gpd1	BC019391	Mm.10669.1	gb:NM_010271.1 /DB_XREF=gi:6753965 /GEN=Gdc1 /FEA=FLmRNA /CNT=232 /TID=Mm.10669.1 /TIER=FL /STK=2 /UG=Mm.10669 /LL=14555 /DEF=Mus musculus glycerol phosphate dehydrogenase 1, cytoplasmic adult (Gdc1), mRNA. /PROD=glycerolphosphate dehydrogenase 1, cytoplasmicadult /FL=gb:BC019391.1 gb:NM_010271.1 gb:J02655.1	BC019391	Mm.10669	Mm.252391	glycerol-3-phosphate dehydrogenase 1 (soluble)	-5.31072	-3.91253	-3.6154	-3.147	-3.16583	-1.75369	0	0	0	0	0	0	0	0	0	0	0	0
1416206_at	Sipa1	D11374	Mm.3072.1	gb:D11374.1 /DB_XREF=gi:641938 /GEN=SPA-1 /FEA=FLmRNA /CNT=166 /TID=Mm.3072.1 /TIER=FL+Stack /STK=113 /UG=Mm.3072 /LL=20469 /DEF=Mus musculus mRNA for GTPase-activating protein, complete cds. /PROD=GTPase-activating protein /FL=gb:NM_011379.1 gb:D11374.1	D11374	Mm.3072	Mm.3072	signal-induced proliferation associated gene 1	0	0	2.60843	0	0	0	0	0	0	0	0	0	0	0	0	0	0	0
1416211_a_at	Ptn	BC002064	Mm.3063.1	gb:BF178348 /DB_XREF=gi:11056490 /DB_XREF=601808588F1 /CLONE=IMAGE:4039533 /FEA=FLmRNA /CNT=242 /TID=Mm.3063.1 /TIER=Stack /STK=8 /UG=Mm.3063 /LL=19242 /UG_GENE=Ptn /UG_TITLE=pleiotrophin /FL=gb:NM_008973.1 gb:BC002064.1	BC002064	Mm.3063	Mm.279690	pleiotrophin	6.27067	4.24705	0	0	0	0	0	0	0	0	0	0	0	0	0	0	0	0
1416212_at	Magoh	NM_010760	Mm.808.1	gb:NM_010760.1 /DB_XREF=gi:6754615 /GEN=Magoh /FEA=FLmRNA /CNT=152 /TID=Mm.808.1 /TIER=FL+Stack /STK=112 /UG=Mm.808 /LL=17149 /DEF=Mus musculus mago-nashi homolog, proliferation-associated (Drosophila) (Magoh), mRNA. /PROD=mago-nashi homolog, proliferation-associated(Drosophila) /FL=gb:AF035939.1 gb:BC018176.1 gb:NM_010760.1 gb:AF007862.1	NM_010760	Mm.808	Mm.808	mago-nashi homolog, proliferation-associated (Drosophila)	2.6809	2.3518	2.2638	2.02982	2.18167	1.63567	0	0	0	0	0	0	0	0	0	0	0	0
1416213_x_at	Surf4	BF122782	Mm.2795.1	gb:BF122782 /DB_XREF=gi:10961822 /DB_XREF=601759914F1 /CLONE=IMAGE:4022930 /FEA=FLmRNA /CNT=351 /TID=Mm.2795.1 /TIER=Stack /STK=15 /UG=Mm.2795 /LL=20932 /UG_GENE=Surf4 /UG_TITLE=surfeit gene 4 /FL=gb:BC027352.1 gb:BC003280.1 gb:M63114.1 gb:NM_011512.1	BF122782	Mm.2795	Mm.300594	surfeit gene 4	-1.66228	-1.7376	-1.60133	-1.5689	-1.74801	0	0	0	0	0	0	0	0	0	0	0	0	0
1416214_at	Mcm4	BC013094	Mm.1500.1	gb:BC013094.1 /DB_XREF=gi:15341836 /FEA=FLmRNA /CNT=198 /TID=Mm.1500.1 /TIER=FL+Stack /STK=112 /UG=Mm.1500 /LL=17217 /UG_GENE=Mcmd4 /DEF=Mus musculus, Similar to mini chromosome maintenance deficient 4 homolog (S. cerevisiae), clone MGC:6023 IMAGE:3584640, mRNA, complete cds. /PROD=Similar to mini chromosome maintenance deficient4 homolog (S. cerevisiae) /FL=gb:D26089.1 gb:NM_008565.1 gb:BC013094…	BC013094	Mm.1500	Mm.1500	minichromosome maintenance deficient 4 homolog (S. cerevisiae)	3.7287	3.7683	3.92632	3.82748	3.86484	2.45452	1.84938	1.30934	0	0	0	0	0	0	0	0	0	0
1416218_x_at	LOC100042986 /// LOC100043732 /// LOC100045996 /// LOC100047998 /// LOC629949 /// LOC665690 /// LOC668941 /// Rpl37a	NM_009084	Mm.21529.1	gb:NM_009084.1 /DB_XREF=gi:6677784 /GEN=Rpl37a /FEA=FLmRNA /CNT=184 /TID=Mm.21529.1 /TIER=FL+Stack /STK=111 /UG=Mm.21529 /LL=19981 /DEF=Mus musculus ribosomal protein L37a (Rpl37a), mRNA. /PROD=ribosomal protein L37a /FL=gb:NM_009084.1	NM_009084	Mm.21529	Mm.21529	ribosomal protein L37a /// similar to ribosomal protein L37a	1.91168	2.02496	1.90441	2.19758	1.80932	1.77766	0	0	0	0	0	0	0	0	0	0	0	0
1416219_at	LOC100041511 /// LOC100046041 /// Rpl19	NM_009078	Mm.30806.1	gb:NM_009078.1 /DB_XREF=gi:6677772 /GEN=Rpl19 /FEA=FLmRNA /CNT=202 /TID=Mm.30806.1 /TIER=FL+Stack /STK=111 /UG=Mm.30806 /LL=19921 /DEF=Mus musculus ribosomal protein L19 (Rpl19), mRNA. /PROD=ribosomal protein L19 /FL=gb:BC010710.1 gb:M62952.1 gb:NM_009078.1	NM_009078	Mm.30806	Mm.10247	ribosomal protein L19 /// ribosomal protein L19 pseudogene /// similar to Mus musculus ribosomal protein L19	0	1.50309	1.55913	1.57988	1.50509	1.43557	0	0	0	0	0	0	0	0	0	0	0	0
1416220_at	Spcs1	NM_026911	Mm.28852.1	gb:NM_026911.1 /DB_XREF=gi:16975491 /GEN=1810004F21Rik /FEA=FLmRNA /CNT=218 /TID=Mm.28852.1 /TIER=FL+Stack /STK=111 /UG=Mm.28852 /LL=69019 /DEF=Mus musculus RIKEN cDNA 1810004F21 gene (1810004F21Rik), mRNA. /PROD=similar to signal peptidase 12kDa /FL=gb:NM_026911.1	NM_026911	Mm.28852	Mm.28852	signal peptidase complex subunit 1 homolog (S. cerevisiae)	0	0	0	0	0	1.44563	1.37491	0	0	0	0	0	0	0	0	0	0	0
1416221_at	Fstl1	BI452727	Mm.22763.1	gb:NM_008047.1 /DB_XREF=gi:6679870 /GEN=Fstl /FEA=FLmRNA /CNT=393 /TID=Mm.22763.1 /TIER=FL+Stack /STK=111 /UG=Mm.22763 /LL=14314 /DEF=Mus musculus follistatin-like (Fstl), mRNA. /PROD=follistatin-like /FL=gb:M91380.1 gb:NM_008047.1	BI452727	Mm.22763	Mm.182434	follistatin-like 1	4.24185	4.38403	2.79926	2.71149	0	1.87485	1.90303	0	0	0	0	0	0	0	0	0	0	0
1416222_at	Nsdhl	BC019945	Mm.38792.1	gb:BC019945.1 /DB_XREF=gi:18043285 /FEA=FLmRNA /CNT=181 /TID=Mm.38792.1 /TIER=FL+Stack /STK=111 /UG=Mm.38792 /LL=18194 /UG_GENE=Nsdhl /DEF=Mus musculus, NAD(P) dependent steroid dehydrogenase-like, clone MGC:28204 IMAGE:3989811, mRNA, complete cds. /PROD=NAD(P) dependent steroid dehydrogenase-like /FL=gb:BC019945.1 gb:NM_010941.1 gb:AF100198.1	BC019945	Mm.38792	Mm.38792	NAD(P) dependent steroid dehydrogenase-like	-1.82647	0	0	0	0	0	-2.07919	0	0	0	0	0	0	0	0	0	0	0
1416225_at	Adh1	BC013477	Mm.2409.1	gb:BC013477.1 /DB_XREF=gi:15488661 /FEA=FLmRNA /CNT=321 /TID=Mm.2409.1 /TIER=FL+Stack /STK=110 /UG=Mm.2409 /LL=11522 /UG_GENE=Adh1 /DEF=Mus musculus, alcohol dehydrogenase 1, complex, clone MGC:18885 IMAGE:4238555, mRNA, complete cds. /PROD=alcohol dehydrogenase 1, complex /FL=gb:NM_007409.1 gb:BC013477.1	BC013477	Mm.2409	Mm.2409	alcohol dehydrogenase 1 (class I)	-27.012	-20.9736	-23.0251	-19.3502	-13.6587	-1.61818	0	0	0	0	0	0	0	0	0	0	0	0	Yes
1416226_at	Arpc1b	BE979985	Mm.30010.1	gb:BC010275.1 /DB_XREF=gi:16307454 /FEA=FLmRNA /CNT=277 /TID=Mm.30010.1 /TIER=FL+Stack /STK=110 /UG=Mm.30010 /LL=11867 /UG_GENE=Arpc1b /DEF=Mus musculus, Similar to actin related protein 23 complex, subunit 1B (41 kDa), clone MGC:8155 IMAGE:3589768, mRNA, complete cds. /PROD=Similar to actin related protein 23 complex,subunit 1B (41 kDa) /FL=gb:BC010275.1 gb:BC003441.1 gb:AF162768.1 gb:NM_023142.1	BE979985	Mm.30010	Mm.30010	actin related protein 2/3 complex, subunit 1B	2.51135	0	0	0	0	0	0	0	0	0	0	0	0	0	0	0	0	0
1416228_at	Pin1	NM_023371	Mm.7906.1	gb:NM_023371.1 /DB_XREF=gi:12963652 /GEN=Pin1 /FEA=FLmRNA /CNT=173 /TID=Mm.7906.1 /TIER=FL+Stack /STK=110 /UG=Mm.7906 /LL=23988 /DEF=Mus musculus protein (peptidyl-prolyl cistrans isomerase) NIMA-interacting 1 (Pin1), mRNA. /PROD=protein (peptidyl-prolyl cistrans isomerase)NIMA-interacting 1 /FL=gb:NM_023371.1	NM_023371	Mm.7906	Mm.7906	protein (peptidyl-prolyl cis/trans isomerase) NIMA-interacting 1	1.92018	0	0	0	0	0	0	0	0	0	0	0	0	0	0	0	0	0
1416239_at	Ass1	NM_007494	Mm.3217.1	gb:NM_007494.1 /DB_XREF=gi:6996910 /GEN=Ass1 /FEA=FLmRNA /CNT=282 /TID=Mm.3217.1 /TIER=FL+Stack /STK=108 /UG=Mm.3217 /LL=11898 /DEF=Mus musculus argininosuccinate synthetase 1 (Ass1), mRNA. /PROD=arginosuccinate synthetase 1 /FL=gb:M31690.1 gb:NM_007494.1 gb:BC002074.1	NM_007494	Mm.3217	Mm.3217	argininosuccinate synthetase 1	-14.5755	-12.6691	-10.0294	-7.14369	-7.99313	-2.49916	-1.8952	0	0	0	0	0	0	0	0	0	0	0
1416243_a_at	LOC100038991 /// LOC100040823 /// LOC100044559 /// LOC100048308 /// Rpl35	NM_025592	Mm.16423.1	gb:NM_025592.1 /DB_XREF=gi:13385043 /GEN=Rpl35 /FEA=FLmRNA /CNT=254 /TID=Mm.16423.1 /TIER=FL+Stack /STK=107 /UG=Mm.16423 /LL=66489 /DEF=Mus musculus ribosomal protein L35 (Rpl35), mRNA. /PROD=ribosomal protein L35 /FL=gb:BC025884.1 gb:NM_025592.1	NM_025592	Mm.16423	Mm.345333	ribosomal protein L35 /// similar to ribosomal protein L35	2.37169	2.36698	2.37342	2.53148	2.27851	2.03892	1.45415	0	0	0	0	0	0	0	0	0	0	0
1416244_a_at	Cnbp	NM_013493	Mm.7335.1	gb:NM_013493.1 /DB_XREF=gi:7304968 /GEN=Cnbp /FEA=FLmRNA /CNT=402 /TID=Mm.7335.1 /TIER=FL+Stack /STK=107 /UG=Mm.7335 /LL=12785 /DEF=Mus musculus cellular nucleic acid binding protein (Cnbp), mRNA. /PROD=cellular nucleic acid binding protein /FL=gb:NM_013493.1 gb:U20326.1	NM_013493	Mm.7335	Mm.290251	cellular nucleic acid binding protein	1.74417	0	0	0	0	0	1.28349	0	0	0	0	0	0	0	0	0	0	0
1416246_a_at	Coro1a	BC002136	Mm.27317.1	gb:BC002136.1 /DB_XREF=gi:12805334 /FEA=FLmRNA /CNT=197 /TID=Mm.27317.1 /TIER=FL+Stack /STK=107 /UG=Mm.27317 /LL=12721 /UG_GENE=Coro1a /DEF=Mus musculus, Similar to coronin, actin binding protein 1A, clone MGC:7245 IMAGE:3484185, mRNA, complete cds. /PROD=Similar to coronin, actin binding protein 1A /FL=gb:BC002136.1 gb:NM_009898.1 gb:AF047388.1	BC002136	Mm.27317	Mm.290482	coronin, actin binding protein 1A	4.41808	0	0	0	0	4.81904	0	0	0	0	0	0	0	0	0	0	0	0
1416248_at	Nadk	AW538068	Mm.28347.1	gb:NM_138671.1 /DB_XREF=gi:20149759 /GEN=MGC7589 /FEA=FLmRNA /CNT=278 /TID=Mm.28347.1 /TIER=FL+Stack /STK=107 /UG=Mm.28347 /LL=192185 /DEF=Mus musculus putative inorganic polyphosphateATP-NAD kinase (MGC7589), mRNA. /PROD=putative inorganic polyphosphateATP-NAD kinase /FL=gb:BC004012.1 gb:NM_138671.1	AW538068	Mm.28347	Mm.28347	NAD kinase	-1.78302	-1.97342	-2.0073	-2.05322	-2.03307	-1.49077	0	0	0	0	0	0	0	0	0	0	0	0
1416249_at	Nadk	AW538068	Mm.28347.1	gb:AW538068 /DB_XREF=gi:7180485 /DB_XREF=C0102G10-3 /CLONE=C0102G10 /FEA=FLmRNA /CNT=278 /TID=Mm.28347.1 /TIER=Stack /STK=19 /UG=Mm.28347 /LL=192185 /UG_GENE=MGC7589 /UG_TITLE=putative inorganic polyphosphateATP-NAD kinase /FL=gb:BC004012.1 gb:NM_138671.1	AW538068	Mm.28347	Mm.28347	NAD kinase	-2.06066	-2.03217	-1.8446	-2.12533	-2.05652	0	0	0	0	0	0	0	0	0	0	0	0	0
1416250_at	Btg2	NM_007570	Mm.903.1	gb:BG965405 /DB_XREF=gi:14353042 /DB_XREF=602830441F1 /CLONE=IMAGE:4984979 /FEA=FLmRNA /CNT=229 /TID=Mm.903.1 /TIER=Stack /STK=23 /UG=Mm.903 /LL=12227 /UG_GENE=Btg2 /UG_TITLE=B-cell translocation gene 2, anti-proliferative /FL=gb:NM_007570.1	NM_007570	Mm.903	Mm.392646	B-cell translocation gene 2, anti-proliferative	0	0	0	5.22814	4.01092	2.99994	0	0	0	0	0	0	0	0	0	0	0	0
1416251_at	Mcm6	NM_008567	Mm.4933.1	gb:NM_008567.1 /DB_XREF=gi:6678831 /GEN=Mcmd6 /FEA=FLmRNA /CNT=220 /TID=Mm.4933.1 /TIER=FL+Stack /STK=107 /UG=Mm.4933 /LL=17219 /DEF=Mus musculus mini chromosome maintenance deficient 6 (S. cerevisiae) (Mcmd6), mRNA. /PROD=mini chromosome maintenance deficient 6 (S.cerevisiae) /FL=gb:D86726.1 gb:NM_008567.1	NM_008567	Mm.4933	Mm.4933	minichromosome maintenance deficient 6 (MIS5 homolog, S. pombe) (S. cerevisiae)	4.73834	4.86102	5.21285	5.38417	5.25568	3.35386	2.89888	1.37864	0	0	0	0	0	0	0	0	0	0
1416253_at	Cdkn2d /// LOC100043858	BC013898	Mm.29020.1	gb:BC013898.1 /DB_XREF=gi:15530233 /FEA=FLmRNA /CNT=152 /TID=Mm.29020.1 /TIER=FL+Stack /STK=107 /UG=Mm.29020 /LL=12581 /UG_GENE=Cdkn2d /DEF=Mus musculus, Similar to cyclin-dependent kinase inhibitor 2D (p19, inhibits CDK4), clone MGC:14043 IMAGE:4020283, mRNA, complete cds. /PROD=Similar to cyclin-dependent kinase inhibitor 2D(p19, inhibits CDK4) /FL=gb:BC013898.1 gb:U19597.1 gb:U20497.1 gb:NM_00…	BC013898	Mm.29020	Mm.464272	cyclin-dependent kinase inhibitor 2D (p19, inhibits CDK4) /// similar to P19-Ink4d	2.53055	3.77092	4.2987	4.59492	5.00534	2.88844	0	0	0	0	0	0	0	0	0	0	0	0
1416256_a_at	Tubb5	NM_011655	Mm.1703.1	gb:NM_011655.1 /DB_XREF=gi:7106438 /GEN=Tubb5 /FEA=FLmRNA /CNT=378 /TID=Mm.1703.1 /TIER=FL+Stack /STK=106 /UG=Mm.1703 /LL=22154 /DEF=Mus musculus tubulin, beta 5 (Tubb5), mRNA. /PROD=tubulin, beta 5 /FL=gb:BC003825.1 gb:NM_011655.1	NM_011655	Mm.1703	Mm.472691	tubulin, beta 5	2.48625	2.47121	2.45269	2.64567	2.3856	2.08935	1.53718	0	0	0	0	0	0	0	0	0	0	0
1416258_at	Tk1	NM_009387	Mm.2661.1	gb:NM_009387.1 /DB_XREF=gi:6678356 /GEN=Tk1 /FEA=FLmRNA /CNT=166 /TID=Mm.2661.1 /TIER=FL+Stack /STK=106 /UG=Mm.2661 /LL=21877 /DEF=Mus musculus thymidine kinase 1 (Tk1), mRNA. /PROD=thymidine kinase 1 /FL=gb:BC012215.1 gb:M19438.1 gb:M11945.1 gb:NM_009387.1	NM_009387	Mm.2661	Mm.2661	thymidine kinase 1	3.22659	3.32076	3.9945	3.86952	3.6714	1.99475	2.05973	0	0	0	0	0	0	0	0	0	0	0
1416261_at	Tmem19	AK018383	Mm.29647.1	gb:NM_133683.1 /DB_XREF=gi:19526845 /GEN=2810428F02Rik /FEA=FLmRNA /CNT=199 /TID=Mm.29647.1 /TIER=FL+Stack /STK=106 /UG=Mm.29647 /LL=67226 /DEF=Mus musculus RIKEN cDNA 2810428F02 gene (2810428F02Rik), mRNA. /PROD=RIKEN cDNA 2810428F02 /FL=gb:BC016895.1 gb:NM_133683.1	AK018383	Mm.29647	Mm.29647	transmembrane protein 19	-2.3223	-2.29056	-2.26372	-2.1507	0	-2.41465	-2.03814	0	0	0	0	0	0	0	0	0	0	0
1416262_at	Tmem19	AK018383	Mm.29647.1	gb:AV143015 /DB_XREF=gi:16382956 /DB_XREF=AV143015 /CLONE=2810428F02 /FEA=FLmRNA /CNT=199 /TID=Mm.29647.1 /TIER=Stack /STK=21 /UG=Mm.29647 /LL=67226 /UG_GENE=2810428F02Rik /UG_TITLE=RIKEN cDNA 2810428F02 gene /FL=gb:BC016895.1 gb:NM_133683.1	AK018383	Mm.29647	Mm.29647	transmembrane protein 19	-2.3568	-2.77818	-2.46063	-2.66537	0	-2.60916	0	0	0	0	0	0	0	0	0	0	0	0
1416270_at	Polr2g	NM_026329	Mm.22117.1	gb:NM_026329.1 /DB_XREF=gi:13385825 /GEN=Polr2g /FEA=FLmRNA /CNT=153 /TID=Mm.22117.1 /TIER=FL+Stack /STK=104 /UG=Mm.22117 /LL=67710 /DEF=Mus musculus polymerase (RNA) II (DNA directed) polypeptide G (Polr2g), mRNA. /PROD=polymerase (RNA) II (DNA directed) polypeptideG /FL=gb:NM_026329.1 gb:BC005580.1	NM_026329	Mm.22117	Mm.22117	polymerase (RNA) II (DNA directed) polypeptide G	2.123	1.98476	0	0	0	0	0	0	0	0	0	0	0	0	0	0	0	0
1416271_at	Perp	NM_022032	Mm.28209.1	gb:NM_022032.1 /DB_XREF=gi:11528519 /GEN=Perp-pending /FEA=FLmRNA /CNT=250 /TID=Mm.28209.1 /TIER=FL+Stack /STK=103 /UG=Mm.28209 /LL=64058 /DEF=Mus musculus p53 apoptosis effector related to Pmp22 (Perp-pending), mRNA. /PROD=p53 apoptosis effector related to Pmp22 /FL=gb:NM_022032.1 gb:AF249870.1 gb:BC021772.1	NM_022032	Mm.28209	Mm.28209	PERP, TP53 apoptosis effector	-4.88481	-3.77786	-3.84734	-3.39442	-3.58569	-1.62976	0	0	0	0	0	0	0	0	0	0	0	0
1416276_a_at	Rps4x	NM_009094	Mm.66.1	gb:NM_009094.1 /DB_XREF=gi:6677804 /GEN=Rps4x /FEA=FLmRNA /CNT=245 /TID=Mm.66.1 /TIER=FL+Stack /STK=102 /UG=Mm.66 /LL=20102 /DEF=Mus musculus ribosomal protein S4, X-linked (Rps4x), mRNA. /PROD=ribosomal protein S4, X-linked /FL=gb:BC009100.1 gb:M73436.1 gb:NM_009094.1	NM_009094	Mm.66	Mm.66	ribosomal protein S4, X-linked	0	1.36048	0	1.45141	1.29651	1.45249	1.25076	0	0	0	0	0	0	0	0	0	0	0
1416280_at	Uba2	NM_016682	Mm.27560.1	gb:NM_016682.1 /DB_XREF=gi:7709985 /GEN=Uble1b /FEA=FLmRNA /CNT=221 /TID=Mm.27560.1 /TIER=FL+Stack /STK=102 /UG=Mm.27560 /LL=50995 /DEF=Mus musculus ubiquitin-like 1 (sentrin) activating enzyme E1B (Uble1b), mRNA. /PROD=ubiquitin-like 1 (sentrin) activating enzymeE1B /FL=gb:U35833.1 gb:NM_016682.1	NM_016682	Mm.27560	Mm.27560	ubiquitin-like modifier activating enzyme 2	3.54743	3.25428	3.27235	2.83402	2.91315	2.13488	1.55548	0	0	0	0	0	0	0	0	0	0	0
1416283_at	Gart	NM_010256	Mm.4505.1	gb:NM_010256.1 /DB_XREF=gi:6857792 /GEN=Gart /FEA=FLmRNA /CNT=155 /TID=Mm.4505.1 /TIER=FL+Stack /STK=102 /UG=Mm.4505 /LL=14450 /DEF=Mus musculus phosphoribosylglycinamide formyltransferase (Gart), mRNA. /PROD=phosphoribosylglycinamide formyltransferase /FL=gb:NM_010256.1 gb:U01024.1	NM_010256	Mm.4505	Mm.4505	phosphoribosylglycinamide formyltransferase	2.78143	2.34401	2.29074	0	2.05898	0	0	0	0	0	0	0	0	0	0	0	0	0
1416288_at	Dnaja1	BF141076	Mm.27897.1	gb:BF141076 /DB_XREF=gi:10980116 /DB_XREF=601786161F1 /CLONE=IMAGE:4014039 /FEA=FLmRNA /CNT=343 /TID=Mm.27897.1 /TIER=Stack /STK=73 /UG=Mm.27897 /LL=15502 /UG_GENE=Dnaja1 /UG_TITLE=DnaJ (Hsp40) homolog, subfamily A, member 1 /FL=gb:NM_008298.1 gb:AF055664.1	BF141076	Mm.27897	Mm.27897	DnaJ (Hsp40) homolog, subfamily A, member 1	0	0	-1.54739	-1.68042	-1.64614	0	0	0	0	0	0	0	0	0	0	0	0	0
1416292_at	Prdx3	NM_007452	Mm.29821.1	gb:NM_007452.1 /DB_XREF=gi:6680689 /GEN=Prdx3 /FEA=FLmRNA /CNT=199 /TID=Mm.29821.1 /TIER=FL+Stack /STK=101 /UG=Mm.29821 /LL=11757 /DEF=Mus musculus peroxiredoxin 3 (Prdx3), mRNA. /PROD=anti-oxidant protein 1 /FL=gb:BC005626.1 gb:M28723.1 gb:NM_007452.1	NM_007452	Mm.29821	Mm.29821	peroxiredoxin 3	0	1.95168	2.1848	0	2.18942	0	0	0	0	0	0	0	0	0	0	0	0	0
1416299_at	Shcbp1	NM_011369	Mm.37801.1	gb:NM_011369.1 /DB_XREF=gi:6755507 /GEN=Shcbp1 /FEA=FLmRNA /CNT=126 /TID=Mm.37801.1 /TIER=FL+Stack /STK=101 /UG=Mm.37801 /LL=20419 /DEF=Mus musculus Shc SH2-domain binding protein 1 (Shcbp1), mRNA. /PROD=Shc SH2-domain binding protein 1 /FL=gb:AF017152.1 gb:NM_011369.1	NM_011369	Mm.37801	Mm.37801	Shc SH2-domain binding protein 1	4.17669	3.70935	3.76447	3.49686	3.4666	2.313	0	0	0	0	0	0	0	0	0	0	0	0
1416308_at	Ugdh	NM_009466	Mm.10709.1	gb:NM_009466.1 /DB_XREF=gi:6678498 /GEN=Ugdh /FEA=FLmRNA /CNT=166 /TID=Mm.10709.1 /TIER=FL+Stack /STK=100 /UG=Mm.10709 /LL=22235 /DEF=Mus musculus UDP-glucose dehydrogenase (Ugdh), mRNA. /PROD=UDP-glucose dehydrogenase /FL=gb:AF061017.1 gb:NM_009466.1 gb:BC006749.1	NM_009466	Mm.10709	Mm.344831	UDP-glucose dehydrogenase	-2.6172	-2.94436	-3.43618	-3.48817	-3.52633	-2.3661	-2.71503	0	0	0	0	0	0	0	0	0	0	0
1416309_at	Nusap1	BC009096	Mm.27584.1	gb:NM_133851.1 /DB_XREF=gi:19527067 /GEN=AW547774 /FEA=FLmRNA /CNT=136 /TID=Mm.27584.1 /TIER=FL+Stack /STK=100 /UG=Mm.27584 /LL=99396 /DEF=Mus musculus expressed sequence AW547774 (AW547774), mRNA. /PROD=expressed sequence AW547774 /FL=gb:AF305710.1 gb:BC004787.1 gb:NM_133851.1	BC009096	Mm.27584	Mm.290015	nucleolar and spindle associated protein 1	4.92867	7.09548	8.2708	8.21769	8.79503	5.3139	2.07991	0	0	0	0	0	0	0	0	0	0	0
1416311_s_at	LOC384954 /// Tuba3a /// Tuba3b	NM_009446	Mm.34312.1	gb:NM_009446.1 /DB_XREF=gi:6678464 /GEN=Tuba3 /FEA=FLmRNA /CNT=142 /TID=Mm.34312.1 /TIER=FL+Stack /STK=100 /UG=Mm.34312 /LL=22144 /DEF=Mus musculus tubulin, alpha 3 (Tuba3), mRNA. /PROD=tubulin, alpha 3 /FL=gb:NM_009446.1 gb:M13442.1	NM_009446	Mm.34312	Mm.270295	tubulin, alpha 3A /// tubulin, alpha 3B /// similar to alpha-2-tubulin	3.14145	2.82853	3.11679	3.09006	2.94921	0	0	0	0	0	0	0	0	0	0	0	0	0
1416312_at	Rars	NM_025936	Mm.27526.1	gb:NM_025936.1 /DB_XREF=gi:19882224 /GEN=2610011N19Rik /FEA=FLmRNA /CNT=187 /TID=Mm.27526.1 /TIER=FL+Stack /STK=99 /UG=Mm.27526 /LL=104458 /DEF=Mus musculus RIKEN cDNA 2610011N19 gene (2610011N19Rik), mRNA. /PROD=arginyl-tRNA synthetase /FL=gb:NM_025936.1 gb:BC020132.1	NM_025936	Mm.27526	Mm.284906	arginyl-tRNA synthetase	1.94199	0	0	0	0	0	0	0	0	0	0	0	0	0	0	0	0	0
1416316_at	Slc27a2	BC013442	Mm.6611.1	gb:BC013442.1 /DB_XREF=gi:15488596 /FEA=FLmRNA /CNT=235 /TID=Mm.6611.1 /TIER=FL+Stack /STK=99 /UG=Mm.6611 /LL=26458 /UG_GENE=Slc27a2 /DEF=Mus musculus, solute carrier family 27 (fatty acid transporter), member 2, clone MGC:18372 IMAGE:4236616, mRNA, complete cds. /PROD=solute carrier family 27 (fatty acidtransporter), member 2 /FL=gb:AF033031.1 gb:BC022170.1 gb:BC024735.1 gb:AF072757.1 gb:BC01344…	BC013442	Mm.6611	Mm.290044	solute carrier family 27 (fatty acid transporter), member 2	-9.34004	-6.00393	-4.15596	-4.10955	-4.60426	-2.44878	0	0	0	0	0	0	0	0	0	0	0	0	Yes
1416319_at	Adk	NM_134079	Mm.19352.1	gb:NM_134079.1 /DB_XREF=gi:19527305 /GEN=AI987814 /FEA=FLmRNA /CNT=186 /TID=Mm.19352.1 /TIER=FL+Stack /STK=98 /UG=Mm.19352 /LL=105572 /DEF=Mus musculus expressed sequence AI987814 (AI987814), mRNA. /PROD=expressed sequence AI255373 /FL=gb:BC009659.1 gb:NM_134079.1	NM_134079	Mm.19352	Mm.188734	adenosine kinase	-3.01258	-2.97526	-2.87426	-2.86041	-2.70374	-2.00974	-1.71303	0	0	0	0	0	0	0	0	0	0	0
1416321_s_at	Prelp	NM_054077	Mm.214514.1	gb:BC019775.1 /DB_XREF=gi:18043602 /FEA=FLmRNA /CNT=156 /TID=Mm.214514.1 /TIER=FL+Stack /STK=98 /UG=Mm.214514 /LL=116847 /UG_GENE=Prelp /DEF=Mus musculus, proline arginine-rich end leucine-rich repeat, clone MGC:25825 IMAGE:4165772, mRNA, complete cds. /PROD=proline arginine-rich end leucine-rich repeat /FL=gb:BC019775.1 gb:NM_054077.1	NM_054077	Mm.214514	Mm.214514	proline arginine-rich end leucine-rich repeat	-2.7863	-2.34669	-2.38219	-2.34048	0	0	0	0	0	0	0	0	0	0	0	0	0	0
1416327_at	Ufc1	NM_025388	Mm.2815.1	gb:NM_025388.1 /DB_XREF=gi:13384767 /GEN=1110021H02Rik /FEA=FLmRNA /CNT=182 /TID=Mm.2815.1 /TIER=FL+Stack /STK=97 /UG=Mm.2815 /LL=66155 /DEF=Mus musculus RIKEN cDNA 1110021H02 gene (1110021H02Rik), mRNA. /PROD=RIKEN cDNA 1110021H02 /FL=gb:NM_025388.1 gb:BC021936.1	NM_025388	Mm.2815	Mm.2815	ubiquitin-fold modifier conjugating enzyme 1	0	0	-1.52452	0	0	-1.47417	0	0	0	0	0	0	0	0	0	0	0	0
1416330_at	Cd81	NM_133655	Mm.806.1	gb:NM_133655.1 /DB_XREF=gi:19526793 /GEN=Cd81 /FEA=FLmRNA /CNT=200 /TID=Mm.806.1 /TIER=FL+Stack /STK=97 /UG=Mm.806 /LL=12520 /DEF=Mus musculus CD 81 antigen (Cd81), mRNA. /PROD=CD 81 antigen /FL=gb:NM_133655.1 gb:BC011433.1	NM_133655	Mm.806	Mm.806	CD 81 antigen	-1.38323	-1.47423	-1.56563	-1.59041	-1.73382	-1.3906	0	0	0	0	0	0	0	0	0	0	0	0
1416335_at	Mif	NM_010798	Mm.2326.1	gb:NM_010798.1 /DB_XREF=gi:6754695 /GEN=Mif /FEA=FLmRNA /CNT=216 /TID=Mm.2326.1 /TIER=FL+Stack /STK=96 /UG=Mm.2326 /LL=17319 /DEF=Mus musculus macrophage migration inhibitory factor (Mif), mRNA. /PROD=macrophage migration inhibitory factor /FL=gb:NM_010798.1 gb:L10613.1 gb:BC024895.1	NM_010798	Mm.2326	Mm.2326	macrophage migration inhibitory factor	2.21374	1.74894	1.59921	0	0	1.48757	0	0	0	0	0	0	0	0	0	0	0	0
1416336_s_at	Snrpd1	NM_009226	Mm.603.1	gb:NM_009226.1 /DB_XREF=gi:6678054 /GEN=Snrpd1 /FEA=FLmRNA /CNT=182 /TID=Mm.603.1 /TIER=FL+Stack /STK=96 /UG=Mm.603 /LL=20641 /DEF=Mus musculus small nuclear ribonucleoprotein D1 (Snrpd1), mRNA. /PROD=small nuclear ribonucleoprotein D1 /FL=gb:M58558.1 gb:NM_009226.1 gb:BC024875.1	NM_009226	Mm.603	Mm.603	small nuclear ribonucleoprotein D1	3.3715	2.75063	3.11525	2.90136	2.60808	1.89808	1.50479	0	0	0	0	0	0	0	0	0	0	0
1416340_a_at	Man2b1	BC005430	Mm.4219.1	gb:BC005430.1 /DB_XREF=gi:13529373 /FEA=FLmRNA /CNT=203 /TID=Mm.4219.1 /TIER=FL+Stack /STK=96 /UG=Mm.4219 /LL=17159 /UG_GENE=Man2b1 /DEF=Mus musculus, mannosidase 2, alpha B1, clone MGC:5884 IMAGE:3488681, mRNA, complete cds. /PROD=mannosidase 2, alpha B1 /FL=gb:BC005430.1 gb:U87240.1 gb:NM_010764.1 gb:U29947.1	BC005430	Mm.4219	Mm.4219	mannosidase 2, alpha B1	-2.6042	-2.90253	-2.733	-2.2834	-2.64675	-2.90284	-2.20003	0	0	0	0	0	0	0	0	0	0	0
1416341_at	Polr2c	NM_009090	Mm.2186.1	gb:NM_009090.1 /DB_XREF=gi:6677796 /GEN=Rpo2-3 /FEA=FLmRNA /CNT=154 /TID=Mm.2186.1 /TIER=FL+Stack /STK=96 /UG=Mm.2186 /LL=20021 /DEF=Mus musculus RNA polymerase II 3 (Rpo2-3), mRNA. /PROD=RNA polymerase II 3 /FL=gb:NM_009090.1 gb:D83999.1 gb:BC002023.1	NM_009090	Mm.2186	Mm.292492	polymerase (RNA) II (DNA directed) polypeptide C	2.37144	2.17267	2.36337	0	2.23852	0	0	0	0	0	0	0	0	0	0	0	0	0
1416343_a_at	Lamp2	NM_010685	Mm.486.1	gb:NM_010685.1 /DB_XREF=gi:6754501 /GEN=Lamp2 /FEA=FLmRNA /CNT=151 /TID=Mm.486.1 /TIER=FL+Stack /STK=96 /UG=Mm.486 /LL=16784 /DEF=Mus musculus lysosomal membrane glycoprotein 2 (Lamp2), mRNA. /PROD=lysosomal membrane glycoprotein 2 /FL=gb:NM_010685.1 gb:J05287.1	NM_010685	Mm.486	Mm.486	lysosomal-associated membrane protein 2	-5.97152	-5.54137	-4.93411	-4.62735	-4.17699	-1.54956	0	0	0	0	0	0	0	0	0	0	0	0
1416344_at	Lamp2	NM_010685	Mm.486.1	gb:NM_010685.1 /DB_XREF=gi:6754501 /GEN=Lamp2 /FEA=FLmRNA /CNT=151 /TID=Mm.486.1 /TIER=FL+Stack /STK=96 /UG=Mm.486 /LL=16784 /DEF=Mus musculus lysosomal membrane glycoprotein 2 (Lamp2), mRNA. /PROD=lysosomal membrane glycoprotein 2 /FL=gb:NM_010685.1 gb:J05287.1	NM_010685	Mm.486	Mm.486	lysosomal-associated membrane protein 2	-6.96719	-5.65605	-4.72203	-4.12064	-4.00856	-1.9584	-1.32929	0	0	0	0	0	0	0	0	0	0	0
1416345_at	LOC100039343 /// LOC100045062 /// Timm8a1	W82151	Mm.30034.1	gb:NM_013898.1 /DB_XREF=gi:7305576 /GEN=Timm8a /FEA=FLmRNA /CNT=168 /TID=Mm.30034.1 /TIER=FL+Stack /STK=96 /UG=Mm.30034 /LL=30058 /DEF=Mus musculus translocase of inner mitochondrial membrane 8 homolog a (yeast) (Timm8a), mRNA. /PROD=translocase of inner mitochondrial membrane 8homolog a (yeast) /FL=gb:AF150081.1 gb:BC004796.1 gb:AB031055.1 gb:NM_013898.1	W82151	Mm.30034	Mm.391835	translocase of inner mitochondrial membrane 8 homolog a1 (yeast) /// similar to small zinc finger-like protein	1.96068	1.95298	1.92272	0	0	0	0	0	0	0	0	0	0	0	0	0	0	0
1416352_s_at	Gpsn2	NM_134118	Mm.142511.1	gb:NM_134118.1 /DB_XREF=gi:19923069 /GEN=AI173355 /FEA=FLmRNA /CNT=229 /TID=Mm.142511.1 /TIER=FL+Stack /STK=95 /UG=Mm.142511 /LL=106529 /DEF=Mus musculus expressed sequence AI173355 (AI173355), mRNA. /PROD=synaptic glycoprotein SC2 /FL=gb:NM_134118.1 gb:BC019984.1	NM_134118	Mm.142511	Mm.352239	glycoprotein, synaptic 2	-1.8611	-1.97061	-1.84626	-1.96182	-1.79619	0	0	0	0	0	0	0	0	0	0	0	0	0
1416368_at	Gsta4	NM_010357	Mm.2662.1	gb:NM_010357.1 /DB_XREF=gi:6754081 /GEN=Gsta4 /FEA=FLmRNA /CNT=158 /TID=Mm.2662.1 /TIER=FL+Stack /STK=94 /UG=Mm.2662 /LL=14860 /DEF=Mus musculus glutathione S-transferase, alpha 4 (Gsta4), mRNA. /PROD=glutathione-S-transferase, alpha 4 /FL=gb:NM_010357.1 gb:L06047.1 gb:BC012639.1	NM_010357	Mm.2662	Mm.2662	glutathione S-transferase, alpha 4	0	0	0	0	0	-2.03331	0	0	24.7	0	0	0	0	0	0	0	0	0	Yes
1416369_at	Hiatl1	NM_133680	Mm.2862.1	gb:NM_133680.1 /DB_XREF=gi:19526837 /GEN=5730414C17Rik /FEA=FLmRNA /CNT=154 /TID=Mm.2862.1 /TIER=FL+Stack /STK=94 /UG=Mm.2862 /LL=66631 /DEF=Mus musculus RIKEN cDNA 5730414C17 gene (5730414C17Rik), mRNA. /PROD=RIKEN cDNA 5730414C17 /FL=gb:NM_133680.1 gb:BC018395.1	NM_133680	Mm.2862	Mm.239196	hippocampus abundant transcript-like 1	0	0	2.11098	0	1.97994	0	0	0	0	0	0	0	0	0	0	0	0	0
1416381_a_at	Prdx5	BC008174	Mm.193042.1	gb:BC008174.1 /DB_XREF=gi:14198230 /FEA=FLmRNA /CNT=239 /TID=Mm.193042.1 /TIER=FL+Stack /STK=93 /UG=Mm.193042 /LL=54683 /UG_GENE=Prdx6 /DEF=Mus musculus, clone MGC:5643 IMAGE:3481713, mRNA, complete cds. /PROD=Unknown (protein for MGC:5643) /FL=gb:AF110733.1 gb:AF197951.1 gb:AF124994.1 gb:BC008174.1 gb:NM_012021.1	BC008174	Mm.193042	Mm.279782	peroxiredoxin 5	-2.27286	-2.33026	-2.24812	-2.09336	-2.21237	-2.09366	-2.52639	0	0	0	0	0	0	0	0	0	0	0
1416382_at	Ctsc	NM_009982	Mm.684.1	gb:NM_009982.1 /DB_XREF=gi:6753553 /GEN=Ctsc /FEA=FLmRNA /CNT=280 /TID=Mm.684.1 /TIER=FL+Stack /STK=93 /UG=Mm.684 /LL=13032 /DEF=Mus musculus cathepsin C (Ctsc), mRNA. /PROD=cathepsin C /FL=gb:U74683.3 gb:NM_009982.1 gb:U89269.1	NM_009982	Mm.684	Mm.322945	cathepsin C	-1.98359	-2.89346	-2.80561	-2.75282	-2.73684	0	0	0	0	0	0	0	0	0	0	0	0	0
1416393_at	Emg1	NM_013536	Mm.6390.1	gb:NM_013536.1 /DB_XREF=gi:7305108 /GEN=Grcc2f /FEA=FLmRNA /CNT=185 /TID=Mm.6390.1 /TIER=FL+Stack /STK=92 /UG=Mm.6390 /LL=14791 /DEF=Mus musculus gene rich cluster, C2f gene (Grcc2f), mRNA. /PROD=gene rich cluster, C2f gene /FL=gb:NM_013536.1 gb:BC002004.1	NM_013536	Mm.6390	Mm.6390	EMG1 nucleolar protein homolog (S. cerevisiae)	2.06307	1.89693	1.91495	1.77076	1.78773	0	0	0	0	0	0	0	0	0	0	0	0	0
1416402_at	Abcb10	AV382118	Mm.143731.1	gb:NM_019552.1 /DB_XREF=gi:9506366 /GEN=Abcb10 /FEA=FLmRNA /CNT=161 /TID=Mm.143731.1 /TIER=FL+Stack /STK=92 /UG=Mm.143731 /LL=56199 /DEF=Mus musculus ATP-binding cassette, sub-family B (MDRTAP), member 10 (Abcb10), nuclear gene encoding mitochondrial protein, mRNA. /PROD=ATP-binding cassette, sub-family B, member 10 /FL=gb:AF266284.1 gb:NM_019552.1	AV382118	Mm.143731	Mm.274243	ATP-binding cassette, sub-family B (MDR/TAP), member 10	0	3.5086	4.17752	4.34207	4.48185	2.53655	0	0	0	0	0	0	0	0	0	0	0	0	Yes
1416403_at	Abcb10	AV382118	Mm.143731.1	gb:AV382118 /DB_XREF=gi:16398373 /DB_XREF=AV382118 /CLONE=9330103I03 /FEA=FLmRNA /CNT=161 /TID=Mm.143731.1 /TIER=Stack /STK=18 /UG=Mm.143731 /LL=56199 /UG_GENE=Abcb10 /UG_TITLE=ATP-binding cassette, sub-family B (MDRTAP), member 10 /FL=gb:AF266284.1 gb:NM_019552.1	AV382118	Mm.143731	Mm.274243	ATP-binding cassette, sub-family B (MDR/TAP), member 10	0	2.80728	3.64157	3.42385	3.70375	2.10736	0	0	0	0	0	0	0	0	6.7	0	0	0	Yes
1416404_s_at	LOC100039355 /// LOC100048153 /// Rps16	NM_013647	Mm.702.1	gb:NM_013647.1 /DB_XREF=gi:7305444 /GEN=Rps16 /FEA=FLmRNA /CNT=201 /TID=Mm.702.1 /TIER=FL+Stack /STK=91 /UG=Mm.702 /LL=20055 /DEF=Mus musculus ribosomal protein S16 (Rps16), mRNA. /PROD=ribosomal protein S16 /FL=gb:NM_013647.1	NM_013647	Mm.702	Mm.702	ribosomal protein S16 /// similar to Rps16 protein	0	1.48503	1.49579	1.57113	1.4279	1.45695	0	0	0	0	0	0	0	0	0	0	0	0
1416405_at	Bgn	BC019502	Mm.2608.1	gb:BC019502.1 /DB_XREF=gi:18044514 /FEA=FLmRNA /CNT=224 /TID=Mm.2608.1 /TIER=FL+Stack /STK=91 /UG=Mm.2608 /LL=12111 /UG_GENE=Bgn /DEF=Mus musculus, biglycan, clone MGC:28669 IMAGE:4237268, mRNA, complete cds. /PROD=biglycan /FL=gb:BC005452.1 gb:NM_007542.2 gb:L20276.1 gb:BC019502.1	BC019502	Mm.2608	Mm.2608	biglycan	-2.15295	-1.82495	-1.99827	-1.70265	-1.98102	0	0	0	0	0	0	0	0	0	0	0	0	0
1416408_at	Acox1	AB034914	Mm.8403.1	gb:NM_015729.1 /DB_XREF=gi:7656854 /GEN=Acox1 /FEA=FLmRNA /CNT=263 /TID=Mm.8403.1 /TIER=FL+Stack /STK=91 /UG=Mm.8403 /LL=11430 /DEF=Mus musculus acyl-Coenzyme A oxidase 1, palmitoyl (Acox1), mRNA. /PROD=acyl-Coenzyme A oxidase 1, palmitoyl /FL=gb:NM_015729.1 gb:AB034914.1 gb:AF006688.1	AB034914	Mm.8403	Mm.356689	acyl-Coenzyme A oxidase 1, palmitoyl	-12.4911	-13.2343	-11.8973	-11.7609	-10.435	-1.76787	-1.63583	0	0	0	0	0	0	0	0	0	0	0
1416409_at	Acox1	AB034914	Mm.8403.1	gb:AB034914.1 /DB_XREF=gi:6429155 /GEN=muspaox /FEA=FLmRNA /CNT=263 /TID=Mm.8403.1 /TIER=FL+Stack /STK=25 /UG=Mm.8403 /LL=11430 /DEF=Mus musculus muspaox mRNA for peroxisomal acyl-CoA oxidase, complete cds. /PROD=peroxisomal acyl-CoA oxidase /FL=gb:NM_015729.1 gb:AB034914.1 gb:AF006688.1	AB034914	Mm.8403	Mm.356689	acyl-Coenzyme A oxidase 1, palmitoyl	-9.8902	-9.43994	-8.12729	-7.80642	-8.18926	-1.94165	-1.88953	0	0	0	0	0	0	0	0	0	0	0
1416410_at	Pafah1b3	NM_008776	Mm.597.1	gb:NM_008776.1 /DB_XREF=gi:6679200 /GEN=Pafah1b3 /FEA=FLmRNA /CNT=103 /TID=Mm.597.1 /TIER=FL+Stack /STK=91 /UG=Mm.597 /LL=18476 /DEF=Mus musculus platelet-activating factor acetylhydrolase, isoform 1b, alpha1 subunit (Pafah1b3), mRNA. /PROD=platelet-activating factor acetylhydrolase,isoform 1b, alpha1 subunit /FL=gb:U57746.1 gb:NM_008776.1	NM_008776	Mm.597	Mm.597	platelet-activating factor acetylhydrolase, isoform 1b, alpha1 subunit	2.58183	0	0	0	0	0	0	0	0	0	0	0	0	0	0	0	0	0
1416411_at	Gstm2	NM_008183	Mm.14601.1	gb:NM_008183.1 /DB_XREF=gi:6680120 /GEN=Gstm2 /FEA=FLmRNA /CNT=135 /TID=Mm.14601.1 /TIER=FL+Stack /STK=91 /UG=Mm.14601 /LL=14863 /DEF=Mus musculus glutathione S-transferase, mu 2 (Gstm2), mRNA. /PROD=glutathione-S-transferase, mu 2 /FL=gb:J04696.1 gb:NM_008183.1	NM_008183	Mm.14601	Mm.440086	glutathione S-transferase, mu 2	-3.11616	-2.83515	-3.16872	-3.04505	-2.84372	-1.99572	-1.8167	0	0	0	0	0	0	0	0	0	0	0	Yes
1416415_a_at	H2afz	AY074806	Mm.916.1	gb:AY074806.1 /DB_XREF=gi:18535650 /FEA=FLmRNA /CNT=245 /TID=Mm.916.1 /TIER=FL+Stack /STK=90 /UG=Mm.916 /LL=51788 /UG_GENE=H2afz /DEF=Mus musculus histone H2A.Z mRNA, complete cds. /PROD=histone H2A.Z /FL=gb:U70494.1 gb:NM_016750.1 gb:AY074806.1	AY074806	Mm.916	Mm.117541	H2A histone family, member Z	3.60911	3.24072	3.1699	3.16374	2.99455	2.45289	1.97453	0	0	0	0	0	0	0	0	0	0	0
1416416_x_at	Gstm1	NM_010358	Mm.2011.1	gb:NM_010358.1 /DB_XREF=gi:6754083 /GEN=Gstm1 /FEA=FLmRNA /CNT=297 /TID=Mm.2011.1 /TIER=FL+Stack /STK=90 /UG=Mm.2011 /LL=14862 /DEF=Mus musculus glutathione S-transferase, mu 1 (Gstm1), mRNA. /PROD=glutathione-S-transferase, mu 1 /FL=gb:NM_010358.1 gb:J04632.1 gb:BC003822.1	NM_010358	Mm.2011	Mm.37199	glutathione S-transferase, mu 1	-6.07759	-5.83778	-4.98688	-4.14007	-4.41243	-2.54905	-2.46141	0	0	0	0	0	0	0	0	0	0	0	Yes
1416418_at	Gabarapl1	AF180518	Mm.14638.1	gb:AF180518.1 /DB_XREF=gi:13241281 /FEA=FLmRNA /CNT=303 /TID=Mm.14638.1 /TIER=FL+Stack /STK=90 /UG=Mm.14638 /LL=57436 /UG_GENE=Gabarapl1 /DEF=Mus musculus GABA-A receptor-associated protein-like protein 1 mRNA, complete cds. /PROD=GABA-A receptor-associated protein-like protein1 /FL=gb:BC004602.1 gb:AF180518.1 gb:NM_020590.2 gb:BC024706.1	AF180518	Mm.14638	Mm.14638	gamma-aminobutyric acid (GABA(A)) receptor-associated protein-like 1	-3.74051	-3.62143	-3.40391	-3.35039	-3.33599	-2.79055	-1.97199	0	0	0	0	0	0	0	0	0	0	0
1416419_s_at	Gabarapl1	AF180518	Mm.14638.1	gb:AF180518.1 /DB_XREF=gi:13241281 /FEA=FLmRNA /CNT=303 /TID=Mm.14638.1 /TIER=FL+Stack /STK=90 /UG=Mm.14638 /LL=57436 /UG_GENE=Gabarapl1 /DEF=Mus musculus GABA-A receptor-associated protein-like protein 1 mRNA, complete cds. /PROD=GABA-A receptor-associated protein-like protein1 /FL=gb:BC004602.1 gb:AF180518.1 gb:NM_020590.2 gb:BC024706.1	AF180518	Mm.14638	Mm.14638	gamma-aminobutyric acid (GABA(A)) receptor-associated protein-like 1	-4.13706	-3.60592	-3.25434	-3.73635	-3.6062	-3.17252	-1.97841	0	0	0	0	0	0	0	0	0	0	0
1416421_a_at	Ssb	BG796845	Mm.10508.1	gb:BG796845 /DB_XREF=gi:14132415 /DB_XREF=UTSW_SM6A5 /CLONE=UTSW_SM6A5 /FEA=FLmRNA /CNT=172 /TID=Mm.10508.1 /TIER=Stack /STK=12 /UG=Mm.10508 /LL=20823 /UG_GENE=Ssb /UG_TITLE=Sjogren syndrome antigen B /FL=gb:L00993.1 gb:NM_009278.1 gb:BC003820.1	BG796845	Mm.10508	Mm.10508	Sjogren syndrome antigen B	2.71101	0	0	0	0	0	0	0	0	0	0	0	0	0	0	0	0	0
1416429_a_at	Cat	NM_009804	Mm.4215.1	gb:NM_009804.1 /DB_XREF=gi:6753271 /GEN=Cas1 /FEA=FLmRNA /CNT=256 /TID=Mm.4215.1 /TIER=FL+Stack /STK=90 /UG=Mm.4215 /LL=12359 /DEF=Mus musculus catalase 1 (Cas1), mRNA. /PROD=catalase 1 /FL=gb:BC013447.1 gb:M62897.1 gb:NM_009804.1 gb:L25069.1 gb:AY040626.1	NM_009804	Mm.4215	Mm.4215	catalase	-4.03834	-3.52721	-2.94508	-2.68116	-2.54898	-1.52152	0	0	0	0	0	0	0	0	0	0	0	0
1416430_at	Cat	NM_009804	Mm.4215.1	gb:NM_009804.1 /DB_XREF=gi:6753271 /GEN=Cas1 /FEA=FLmRNA /CNT=256 /TID=Mm.4215.1 /TIER=FL+Stack /STK=90 /UG=Mm.4215 /LL=12359 /DEF=Mus musculus catalase 1 (Cas1), mRNA. /PROD=catalase 1 /FL=gb:BC013447.1 gb:M62897.1 gb:NM_009804.1 gb:L25069.1 gb:AY040626.1	NM_009804	Mm.4215	Mm.4215	catalase	-5.90122	-4.27768	-3.56744	-3.72608	-3.42449	-1.7411	-1.33451	0	0	0	0	0	0	0	0	0	0	0
1416433_at	Rpa2	BC004578	Mm.2870.1	gb:BC004578.1 /DB_XREF=gi:13435423 /FEA=FLmRNA /CNT=145 /TID=Mm.2870.1 /TIER=FL+Stack /STK=90 /UG=Mm.2870 /LL=19891 /UG_GENE=Rpa2 /DEF=Mus musculus, Similar to replication protein A2, clone MGC:6146 IMAGE:3586727, mRNA, complete cds. /PROD=Similar to replication protein A2 /FL=gb:BC004578.1 gb:D00812.1 gb:NM_011284.1	BC004578	Mm.2870	Mm.2870	replication protein A2	3.07607	0	2.97025	2.91563	2.70231	0	0	0	0	0	0	0	0	0	0	0	0	0
1416435_at	Ltbr	NM_010736	Mm.3122.1	gb:NM_010736.1 /DB_XREF=gi:7549774 /GEN=Ltbr /FEA=FLmRNA /CNT=161 /TID=Mm.3122.1 /TIER=FL+Stack /STK=90 /UG=Mm.3122 /LL=17000 /DEF=Mus musculus lymphotoxin B receptor (Ltbr), mRNA. /PROD=lymphotoxin B receptor /FL=gb:U29173.1 gb:NM_010736.1 gb:L38423.1	NM_010736	Mm.3122	Mm.3122	lymphotoxin B receptor	-2.13891	-2.12999	-2.08369	-1.97878	-2.10164	-1.46845	0	0	0	0	0	0	0	0	0	0	0	0
1416439_at	2410015N17Rik	NM_023203	Mm.29898.1	gb:NM_023203.1 /DB_XREF=gi:12963572 /GEN=2410015N17Rik /FEA=FLmRNA /CNT=144 /TID=Mm.29898.1 /TIER=FL+Stack /STK=89 /UG=Mm.29898 /LL=66422 /DEF=Mus musculus RIKEN cDNA 2410015N17 gene (2410015N17Rik), mRNA. /PROD=RIKEN cDNA 2410015N17 /FL=gb:AF110764.1 gb:NM_023203.1 gb:BC004623.1	NM_023203	Mm.29898	Mm.29898	RIKEN cDNA 2410015N17 gene	2.13451	0	0	0	0	0	0	0	0	0	0	0	0	0	0	0	0	0
1416440_at	Cd164	NM_016898	Mm.28083.1	gb:NM_016898.1 /DB_XREF=gi:8393786 /GEN=Cd164 /FEA=FLmRNA /CNT=307 /TID=Mm.28083.1 /TIER=FL+Stack /STK=89 /UG=Mm.28083 /LL=53599 /DEF=Mus musculus CD164 antigen (Cd164), mRNA. /PROD=CD164 antigen /FL=gb:NM_016898.1 gb:AF299345.1 gb:AB028895.1 gb:AB014464.1 gb:BC005414.1	NM_016898	Mm.28083	Mm.269815	CD164 antigen	-1.74657	-1.87358	-1.91582	-1.89525	-1.75295	0	0	0	0	0	0	0	0	0	0	0	0	0
1416441_at	Pgcp	BB468025	Mm.14894.1	gb:NM_018755.1 /DB_XREF=gi:9055233 /GEN=Pgcp-pending /FEA=FLmRNA /CNT=151 /TID=Mm.14894.1 /TIER=FL+Stack /STK=89 /UG=Mm.14894 /LL=54381 /DEF=Mus musculus plasma glutamate carboxypeptidase (Pgcp-pending), mRNA. /PROD=plasma glutamate carboxypeptidase /FL=gb:AF009513.1 gb:NM_018755.1 gb:AF107835.1	BB468025	Mm.14894	Mm.158251	plasma glutamate carboxypeptidase	-3.33903	-2.60996	-3.01467	-2.55351	-2.37944	0	0	0	0	0	0	0	0	0	0	0	0	0
1416443_a_at	Sae1	NM_019748	Mm.29698.1	gb:NM_019748.1 /DB_XREF=gi:9790246 /GEN=Uble1a /FEA=FLmRNA /CNT=164 /TID=Mm.29698.1 /TIER=FL+Stack /STK=89 /UG=Mm.29698 /LL=56459 /DEF=Mus musculus ubiquitin-like 1 (sentrin) activating enzyme E1A (Uble1a), mRNA. /PROD=ubiquitin-like 1 (sentrin) activating enzymesubunit 1 /FL=gb:AB024303.1 gb:NM_019748.1	NM_019748	Mm.29698	Mm.258530	SUMO1 activating enzyme subunit 1	2.90171	2.50224	2.64166	2.4536	2.29494	1.68978	1.52069	0	0	0	0	0	0	0	0	0	0	0
1416444_at	Elovl2	NM_019423	Mm.2567.1	gb:NM_019423.1 /DB_XREF=gi:9507146 /GEN=Elovl2 /FEA=FLmRNA /CNT=140 /TID=Mm.2567.1 /TIER=FL+Stack /STK=89 /UG=Mm.2567 /LL=54326 /DEF=Mus musculus elongation of very long chain fatty acids (FEN1Elo2, SUR4Elo3, yeast)-like 2 (Elovl2), mRNA. /PROD=sequence similarity to Cig30 2 /FL=gb:NM_019423.1 gb:AF170908.1	NM_019423	Mm.2567	Mm.2567	elongation of very long chain fatty acids (FEN1/Elo2, SUR4/Elo3, yeast)-like 2	-5.28368	-4.91866	-3.96242	-3.68978	-3.72191	0	0	0	0	0	0	0	0	0	0	0	0	0
1416446_at	Tmem30a	BE986812	Mm.171292.1	gb:NM_133718.1 /DB_XREF=gi:19526899 /GEN=2010200I23Rik /FEA=FLmRNA /CNT=309 /TID=Mm.171292.1 /TIER=FL+Stack /STK=89 /UG=Mm.171292 /LL=69981 /DEF=Mus musculus RIKEN cDNA 2010200I23 gene (2010200I23Rik), mRNA. /PROD=RIKEN cDNA 2010200I23 /FL=gb:BC018491.1 gb:BC018367.1 gb:NM_133718.1	BE986812	Mm.171292	Mm.355034	transmembrane protein 30A	-1.99251	-1.99979	-1.98843	-1.91632	0	0	0	0	0	0	0	0	0	0	0	0	0	0
1416447_at	Tmem30a	BE986812	Mm.171292.1	gb:BB769202 /DB_XREF=gi:16211744 /DB_XREF=BB769202 /CLONE=G370093H11 /FEA=FLmRNA /CNT=309 /TID=Mm.171292.1 /TIER=Stack /STK=26 /UG=Mm.171292 /LL=69981 /UG_GENE=2010200I23Rik /UG_TITLE=RIKEN cDNA 2010200I23 gene /FL=gb:BC018491.1 gb:BC018367.1 gb:NM_133718.1	BE986812	Mm.171292	Mm.355034	transmembrane protein 30A	-2.15868	-2.18535	-2.07018	-2.13616	-1.9215	0	0	0	0	0	0	0	0	0	0	0	0	0
1416452_at	Oat	BC008119	Mm.13694.1	gb:BC008119.1 /DB_XREF=gi:14198115 /FEA=FLmRNA /CNT=373 /TID=Mm.13694.1 /TIER=FL+Stack /STK=88 /UG=Mm.13694 /LL=18242 /UG_GENE=Oat /DEF=Mus musculus, ornithine aminotransferase, clone MGC:6239 IMAGE:3498240, mRNA, complete cds. /PROD=ornithine aminotransferase /FL=gb:NM_016978.1 gb:BC008119.1	BC008119	Mm.13694	Mm.13694	ornithine aminotransferase	-2.58443	-3.03374	-3.22391	-3.39758	-3.29789	-4.47596	-3.29308	0	0	0	0	0	0	0	0	0	0	0
1416453_x_at	EG432865 /// LOC100038969 /// LOC100038978 /// LOC100039828 /// LOC627835 /// LOC665281 /// LOC668406 /// LOC671641 /// LOC672959 /// LOC676277 /// Rps12	NM_011295	Mm.21289.1	gb:NM_011295.1 /DB_XREF=gi:6755365 /GEN=Rps12 /FEA=FLmRNA /CNT=156 /TID=Mm.21289.1 /TIER=FL+Stack /STK=88 /UG=Mm.21289 /LL=20042 /DEF=Mus musculus ribosomal protein S12 (Rps12), mRNA. /PROD=ribosomal protein S12 /FL=gb:BC002079.1 gb:BC018362.1 gb:NM_011295.1	NM_011295	Mm.21289	Mm.391302	ribosomal protein S12 /// predicted gene, EG432865 /// similar to ribosomal protein S12 /// similar to 40S ribosomal protein S12 /// Rps12 pseudogene	1.84797	1.63941	1.51811	1.66695	1.52217	1.57576	0	0	0	0	0	0	0	0	0	0	0	0
1416454_s_at	Acta2	NM_007392	Mm.16537.1	gb:NM_007392.1 /DB_XREF=gi:6671506 /GEN=Acta2 /FEA=FLmRNA /CNT=294 /TID=Mm.16537.1 /TIER=FL+Stack /STK=88 /UG=Mm.16537 /LL=11475 /DEF=Mus musculus actin, alpha 2, smooth muscle, aorta (Acta2), mRNA. /PROD=actin, alpha 2, smooth muscle, aorta /FL=gb:NM_007392.1	NM_007392	Mm.16537	Mm.213025	actin, alpha 2, smooth muscle, aorta	0	2.13419	0	0	0	0	0	0	0	0	0	0	0	0	0	0	0	194.5
1416461_at	Caprin1	BE981338	Mm.1098.1	gb:NM_016739.1 /DB_XREF=gi:7949102 /GEN=Gpiap1 /FEA=FLmRNA /CNT=427 /TID=Mm.1098.1 /TIER=FL+Stack /STK=87 /UG=Mm.1098 /LL=53872 /DEF=Mus musculus GPI-anchored membrane protein 1 (Gpiap1), mRNA. /PROD=GPI-anchored membrane protein 1 /FL=gb:NM_016739.1 gb:U27838.1	BE981338	Mm.1098	Mm.427589	cell cycle associated protein 1	1.82996	0	1.78158	0	0	0	0	0	0	0	0	0	0	0	0	0	0	0
1416462_at	Caprin1	BE981338	Mm.1098.1	gb:AK011150.1 /DB_XREF=gi:12847088 /FEA=FLmRNA /CNT=427 /TID=Mm.1098.1 /TIER=Stack /STK=44 /UG=Mm.1098 /LL=53872 /UG_GENE=Gpiap1 /UG_TITLE=GPI-anchored membrane protein 1 /DEF=Mus musculus 10 days embryo whole body cDNA, RIKEN full-length enriched library, clone:2600002M13:GPI-anchored membrane protein 1, full insert sequence. /FL=gb:NM_016739.1 gb:U27838.1	BE981338	Mm.1098	Mm.427589	cell cycle associated protein 1	2.04579	1.89738	1.91095	1.81055	1.88672	1.36695	0	0	0	0	0	0	0	0	0	0	0	0
1416464_at	Slc4a1	NM_011403	Mm.7248.1	gb:NM_011403.1 /DB_XREF=gi:6755559 /GEN=Slc4a1 /FEA=FLmRNA /CNT=265 /TID=Mm.7248.1 /TIER=FL+Stack /STK=87 /UG=Mm.7248 /LL=20533 /DEF=Mus musculus solute carrier family 4 (anion exchanger), member 1 (Slc4a1), mRNA. /PROD=solute carrier family 4 (anion exchanger),member 1 /FL=gb:M29379.1 gb:NM_011403.1	NM_011403	Mm.7248	Mm.7248	solute carrier family 4 (anion exchanger), member 1	2.27525	5.39558	5.84583	6.40716	6.13345	4.23306	2	1.35903	0	0	0	0	0	0	0	0	0	0	Yes
1416467_at	Ddx3x	L25126	Mm.88188.1	gb:L25126.1 /DB_XREF=gi:407995 /FEA=FLmRNA /CNT=262 /TID=Mm.88188.1 /TIER=FL+Stack /STK=8 /UG=Mm.88188 /LL=13205 /UG_GENE=Ddx3 /DEF=Mus musculus RNA helicase mRNA, complete cds. /PROD=RNA helicase /FL=gb:L25126.1 gb:NM_010028.1	L25126	Mm.88188	Mm.289662	DEAD/H (Asp-Glu-Ala-Asp/His) box polypeptide 3, X-linked	2.5654	0	0	0	0	0	0	0	0	0	0	0	0	0	0	0	0	0
1416468_at	Aldh1a1	NM_013467	Mm.4514.1	gb:NM_013467.1 /DB_XREF=gi:7304880 /GEN=Aldh1a1 /FEA=FLmRNA /CNT=197 /TID=Mm.4514.1 /TIER=FL+Stack /STK=87 /UG=Mm.4514 /LL=11668 /DEF=Mus musculus aldehyde dehydrogenase family 1, subfamily A1 (Aldh1a1), mRNA. /PROD=alcohol dehydrogenase family 1, subfamily A1 /FL=gb:NM_013467.1 gb:M74570.1	NM_013467	Mm.4514	Mm.457973	aldehyde dehydrogenase family 1, subfamily A1	-79.5843	-45.2366	-49.2757	-40.9567	-50.754	-3.15943	-2.95749	0	0	0	0	0	0	0	0	0	0	0	Yes
1416473_a_at	Nope	NM_020043	Mm.143741.1	gb:NM_020043.1 /DB_XREF=gi:9910463 /GEN=Nope /FEA=FLmRNA /CNT=107 /TID=Mm.143741.1 /TIER=FL+Stack /STK=87 /UG=Mm.143741 /LL=56741 /DEF=Mus musculus neighbor of Punc E11 (Nope), mRNA. /PROD=neighbor of Punc e11 protein /FL=gb:AF176694.1 gb:AB052621.1 gb:AB052620.1 gb:NM_020043.1	NM_020043	Mm.143741	Mm.209041	neighbor of Punc E11	0	0	0	0	2.88771	2.3205	0	0	0	0	0	0	0	0	0	0	0	0
1416479_a_at	Tmem14c	NM_025387	Mm.30005.1	gb:NM_025387.1 /DB_XREF=gi:13384765 /GEN=1110021D01Rik /FEA=FLmRNA /CNT=192 /TID=Mm.30005.1 /TIER=FL+Stack /STK=86 /UG=Mm.30005 /LL=66154 /DEF=Mus musculus RIKEN cDNA 1110021D01 gene (1110021D01Rik), mRNA. /PROD=RIKEN cDNA 1110021D01 /FL=gb:BC025854.1 gb:NM_025387.1	NM_025387	Mm.30005	Mm.30005	transmembrane protein 14C	0	0	3.03564	0	1.89423	0	0	0	0	0	0	0	0	0	0	0	0	0
1416483_at	Ttc3	BB833716	Mm.3679.1	gb:BF021329 /DB_XREF=gi:10752742 /DB_XREF=ux57e01.x1 /CLONE=IMAGE:3514392 /FEA=FLmRNA /CNT=416 /TID=Mm.3679.1 /TIER=Stack /STK=46 /UG=Mm.3679 /LL=22129 /UG_GENE=Ttc3 /UG_TITLE=tetratricopeptide repeat domain /FL=gb:NM_009441.1 gb:AB008516.1	BB833716	Mm.3679	Mm.213408	tetratricopeptide repeat domain 3	3.4918	2.88277	0	2.49325	0	0	0	0	0	0	0	0	0	0	0	0	0	0
1416486_at	Scye1	NM_007926	Mm.10507.1	gb:NM_007926.1 /DB_XREF=gi:6679638 /GEN=Emap2 /FEA=FLmRNA /CNT=146 /TID=Mm.10507.1 /TIER=FL+Stack /STK=86 /UG=Mm.10507 /LL=13722 /DEF=Mus musculus endothelial monocyte activating polypeptide 2 (Emap2), mRNA. /PROD=endothelial monocyte activating polypeptide 2 /FL=gb:U10118.1 gb:BC002054.1 gb:NM_007926.1	NM_007926	Mm.10507	Mm.235137	small inducible cytokine subfamily E, member 1	2.23637	0	0	0	0	0	0	0	0	0	0	0	0	0	0	0	0	0
1416492_at	Ccne1	NM_007633	Mm.16110.1	gb:NM_007633.1 /DB_XREF=gi:6671697 /GEN=Ccne1 /FEA=FLmRNA /CNT=106 /TID=Mm.16110.1 /TIER=FL+Stack /STK=86 /UG=Mm.16110 /LL=12447 /DEF=Mus musculus cyclin E1 (Ccne1), mRNA. /PROD=cyclin E /FL=gb:NM_007633.1	NM_007633	Mm.16110	Mm.16110	cyclin E1	3.17765	0	3.55742	3.2263	3.4266	0	0	0	0	0	0	0	0	0	0	0	0	0
1416494_at	BC002163 /// Ndufs5	NM_134104	Mm.42805.1	gb:NM_134104.1 /DB_XREF=gi:19527333 /GEN=AI256693 /FEA=FLmRNA /CNT=117 /TID=Mm.42805.1 /TIER=FL+Stack /STK=85 /UG=Mm.42805 /LL=106171 /DEF=Mus musculus expressed sequence AI256693 (AI256693), mRNA. /PROD=expressed sequence AI256693 /FL=gb:NM_134104.1 gb:BC002163.1	NM_134104	Mm.42805	Mm.42805	cDNA sequence BC002163 /// NADH dehydrogenase (ubiquinone) Fe-S protein 5	0	0	0	0	0	-1.42825	0	0	0	0	0	0	0	0	0	0	0	0
1416497_at	Pdia4	J05186	Mm.2442.1	gb:J05186.1 /DB_XREF=gi:200282 /FEA=FLmRNA /CNT=198 /TID=Mm.2442.1 /TIER=FL+Stack /STK=85 /UG=Mm.2442 /LL=12304 /UG_GENE=Cai /DEF=Mouse protein disulfide isomerase-related protein (ERp72) mRNA, complete cds. /PROD=protein disulfide isomerase-related protein /FL=gb:J05186.1 gb:NM_009787.1	J05186	Mm.2442	Mm.2442	protein disulfide isomerase associated 4	-3.4007	-4.0285	-3.5153	-3.7389	-3.56195	0	0	0	0	0	0	0	0	0	0	0	0	0
1416498_at	Ppic	NM_008908	Mm.4587.1	gb:NM_008908.1 /DB_XREF=gi:6679440 /GEN=Ppic /FEA=FLmRNA /CNT=140 /TID=Mm.4587.1 /TIER=FL+Stack /STK=85 /UG=Mm.4587 /LL=19038 /DEF=Mus musculus peptidylprolyl isomerase C (Ppic), mRNA. /PROD=peptidylprolyl isomerase C /FL=gb:BC025861.1 gb:M74227.1 gb:NM_008908.1	NM_008908	Mm.4587	Mm.4587	peptidylprolyl isomerase C	4.20324	3.15256	2.6446	0	0	1.93205	1.98396	0	0	0	0	0	0	0	0	0	0	0
1416502_a_at	Preb	NM_016703	Mm.15928.1	gb:NM_016703.1 /DB_XREF=gi:7710083 /GEN=Preb /FEA=FLmRNA /CNT=156 /TID=Mm.15928.1 /TIER=FL+Stack /STK=85 /UG=Mm.15928 /LL=50907 /DEF=Mus musculus prolactin regulatory element binding (Preb), mRNA. /PROD=prolactin regulatory element binding /FL=gb:BC017527.1 gb:AF193017.1 gb:NM_016703.1 gb:AF150808.1	NM_016703	Mm.15928	Mm.272414	prolactin regulatory element binding	-1.61643	-1.66679	0	0	0	0	0	0	0	0	0	0	0	0	0	0	0	0
1416514_a_at	Fscn1	NM_007984	Mm.13194.1	gb:NM_007984.1 /DB_XREF=gi:6679744 /GEN=Fscn1 /FEA=FLmRNA /CNT=205 /TID=Mm.13194.1 /TIER=FL+Stack /STK=84 /UG=Mm.13194 /LL=14086 /DEF=Mus musculus fascin homolog 1 (actin bundling protein, Strongylocentrotus purpuratus) (Fscn1), mRNA. /PROD=fascin homolog 1 (actin bundling protein,Strongylocentrotus purpuratus) /FL=gb:NM_007984.1 gb:L33726.1	NM_007984	Mm.13194	Mm.289707	fascin homolog 1, actin bundling protein (Strongylocentrotus purpuratus)	5.69469	2.22884	0	0	0	0	1.65801	0	0	0	0	0	0	0	0	0	0	0
1416515_at	Fscn1	NM_007984	Mm.13194.1	gb:BE952057 /DB_XREF=gi:10592039 /DB_XREF=UI-M-CD0-ayi-c-03-0-UI.s1 /CLONE=UI-M-CD0-ayi-c-03-0-UI /FEA=FLmRNA /CNT=205 /TID=Mm.13194.1 /TIER=Stack /STK=22 /UG=Mm.13194 /LL=14086 /UG_GENE=Fscn1 /UG_TITLE=fascin homolog 1 (actin bundling protein, Strongylocentrotus purpuratus) /FL=gb:NM_007984.1 gb:L33726.1	NM_007984	Mm.13194	Mm.289707	fascin homolog 1, actin bundling protein (Strongylocentrotus purpuratus)	3.09491	0	0	0	0	0	0	0	0	0	0	0	0	0	0	0	0	0
1416519_at	LOC100048508 /// LOC622534 /// Rpl36	NM_018730	Mm.11376.1	gb:NM_018730.1 /DB_XREF=gi:9055321 /GEN=Rpl36 /FEA=FLmRNA /CNT=174 /TID=Mm.11376.1 /TIER=FL+Stack /STK=83 /UG=Mm.11376 /LL=54217 /DEF=Mus musculus ribosomal protein L36 (Rpl36), mRNA. /PROD=ribosomal protein L36 /FL=gb:NM_018730.1 gb:BC021595.1	NM_018730	Mm.11376	Mm.11376	ribosomal protein L36 /// similar to Rpl36 protein	1.60695	1.60792	1.57939	1.63693	1.51373	1.47956	1.24158	0	0	0	0	0	0	0	0	0	0	0
1416520_x_at	LOC100043718 /// LOC100048508 /// LOC622534 /// Rpl36	NM_018730	Mm.11376.1	gb:NM_018730.1 /DB_XREF=gi:9055321 /GEN=Rpl36 /FEA=FLmRNA /CNT=174 /TID=Mm.11376.1 /TIER=FL+Stack /STK=83 /UG=Mm.11376 /LL=54217 /DEF=Mus musculus ribosomal protein L36 (Rpl36), mRNA. /PROD=ribosomal protein L36 /FL=gb:NM_018730.1 gb:BC021595.1	NM_018730	Mm.11376	Mm.11376	ribosomal protein L36 /// similar to Rpl36 protein /// similar to rat ribosomal protein L36	0	1.61917	0	0	1.58527	1.4691	0	0	0	0	0	0	0	0	0	0	0	0
1416522_a_at	Grcc10	NM_013535	Mm.22195.1	gb:NM_013535.1 /DB_XREF=gi:7305106 /GEN=Grcc10 /FEA=FLmRNA /CNT=157 /TID=Mm.22195.1 /TIER=FL+Stack /STK=83 /UG=Mm.22195 /LL=14790 /DEF=Mus musculus gene rich cluster, C10 gene (Grcc10), mRNA. /PROD=C10 /FL=gb:BC005683.1 gb:NM_013535.1	NM_013535	Mm.22195	Mm.439877	gene rich cluster, C10 gene	0	0	-1.76379	0	-1.97728	-1.86117	0	0	0	0	0	0	0	0	0	0	0	0
1416528_at	Sh3bgrl3	NM_080559	Mm.22240.1	gb:NM_080559.1 /DB_XREF=gi:18017601 /GEN=Sh3bgrl3 /FEA=FLmRNA /CNT=146 /TID=Mm.22240.1 /TIER=FL+Stack /STK=83 /UG=Mm.22240 /LL=73723 /DEF=Mus musculus SH3 domain binding glutamic acid-rich protein-like 3 (Sh3bgrl3), mRNA. /PROD=SH3 domain binding glutamic acid-richprotein-like 3 /FL=gb:BC008110.1 gb:NM_080559.1	NM_080559	Mm.22240	Mm.22240	SH3 domain binding glutamic acid-rich protein-like 3	3.66118	2.61554	0	2.46704	0	2.44674	0	0	0	0	0	0	0	0	0	0	0	0
1416535_at	Mcrs1	BC003746	Mm.3716.1	gb:BC003746.1 /DB_XREF=gi:13277683 /FEA=FLmRNA /CNT=153 /TID=Mm.3716.1 /TIER=FL+Stack /STK=83 /UG=Mm.3716 /LL=51812 /UG_GENE=Mcrs1 /DEF=Mus musculus, Similar to microspherule protein 1, clone MGC:5852 IMAGE:3486681, mRNA, complete cds. /PROD=Similar to microspherule protein 1 /FL=gb:NM_016766.1 gb:BC003746.1 gb:AF015309.1	BC003746	Mm.3716	Mm.383472	microspherule protein 1	2.7509	0	0	0	0	0	0	0	0	0	0	0	0	0	0	0	0	0
1416537_at	Creld1	NM_133930	Mm.41593.1	gb:NM_133930.1 /DB_XREF=gi:19527147 /GEN=AI843811 /FEA=FLmRNA /CNT=148 /TID=Mm.41593.1 /TIER=FL+Stack /STK=83 /UG=Mm.41593 /LL=101172 /DEF=Mus musculus expressed sequence AI843811 (AI843811), mRNA. /PROD=expressed sequence AI843811 /FL=gb:BC010804.1 gb:NM_133930.1 gb:BC025932.1	NM_133930	Mm.41593	Mm.41593	cysteine-rich with EGF-like domains 1	-2.3946	-2.88763	-3.12228	-3.6248	-3.45228	0	0	0	0	0	0	0	0	0	0	0	0	0
1416544_at	Ezh2	NM_007971	Mm.4303.1	gb:NM_007971.1 /DB_XREF=gi:6679720 /GEN=Ezh2 /FEA=FLmRNA /CNT=136 /TID=Mm.4303.1 /TIER=FL+Stack /STK=83 /UG=Mm.4303 /LL=14056 /DEF=Mus musculus enhancer of zeste homolog 2 (Drosophila) (Ezh2), mRNA. /PROD=enhancer of zeste homolog 2 (Drosophila) /FL=gb:U52951.1 gb:BC016391.1 gb:BC003772.1 gb:NM_007971.1	NM_007971	Mm.4303	Mm.246688	enhancer of zeste homolog 2 (Drosophila)	4.39526	3.96395	3.71149	3.41987	3.57229	2.47703	0	0	0	0	0	0	0	0	0	0	0	0
1416546_a_at	Rpl6	NM_011290	Mm.588.1	gb:NM_011290.1 /DB_XREF=gi:6755353 /GEN=Rpl6 /FEA=FLmRNA /CNT=311 /TID=Mm.588.1 /TIER=FL+Stack /STK=82 /UG=Mm.588 /LL=19988 /DEF=Mus musculus ribosomal protein L6 (Rpl6), mRNA. /PROD=ribosomal protein L6 /FL=gb:NM_011290.1	NM_011290	Mm.588	Mm.262021	ribosomal protein L6	1.84412	1.82901	1.77975	1.92314	1.71559	1.68168	1.30341	0	0	0	0	0	0	0	0	0	0	0
1416555_at	Ei24	NM_007915	Mm.4337.1	gb:NM_007915.1 /DB_XREF=gi:6681288 /GEN=Ei24 /FEA=FLmRNA /CNT=167 /TID=Mm.4337.1 /TIER=FL+Stack /STK=82 /UG=Mm.4337 /LL=13663 /DEF=Mus musculus etoposide induced 2.4 mRNA (Ei24), mRNA. /PROD=etoposide induced 2.4 mRNA /FL=gb:U41751.2 gb:NM_007915.1	NM_007915	Mm.4337	Mm.4337	etoposide induced 2.4 mRNA	-2.03428	-2.06927	-2.26002	-2.35342	-2.32216	-1.74769	0	0	0	0	0	0	0	0	0	0	0	0
1416556_at	Tspan31	NM_025982	Mm.35650.1	gb:NM_025982.1 /DB_XREF=gi:13385481 /GEN=2700085A14Rik /FEA=FLmRNA /CNT=141 /TID=Mm.35650.1 /TIER=FL+Stack /STK=82 /UG=Mm.35650 /LL=67125 /DEF=Mus musculus RIKEN cDNA 2700085A14 gene (2700085A14Rik), mRNA. /PROD=RIKEN cDNA 2700085A14 /FL=gb:NM_025982.1	NM_025982	Mm.35650	Mm.35650	tetraspanin 31	-2.7578	-2.84358	-2.75453	-2.67196	-2.93092	-2.01291	0	0	0	0	0	0	0	0	0	0	0	0
1416557_a_at	Eftud2	U97079	Mm.873.1	gb:U97079.1 /DB_XREF=gi:2276461 /FEA=FLmRNA /CNT=185 /TID=Mm.873.1 /TIER=FL+Stack /STK=82 /UG=Mm.873 /LL=20624 /UG_GENE=Snrp116-pending /DEF=Mus musculus U5-116kD mRNA, complete cds. /PROD=U5-116kD /FL=gb:NM_011431.1 gb:U97079.1	U97079	Mm.873	Mm.873	elongation factor Tu GTP binding domain containing 2	2.91839	2.67713	2.77925	2.74769	2.60956	1.69411	0	0	0	0	0	0	0	0	0	0	0	0
1416558_at	Melk	NM_010790	Mm.4674.1	gb:NM_010790.1 /DB_XREF=gi:6754677 /GEN=Melk /FEA=FLmRNA /CNT=133 /TID=Mm.4674.1 /TIER=FL+Stack /STK=82 /UG=Mm.4674 /LL=17279 /DEF=Mus musculus maternal embryonic leucine zipper kinase (Melk), mRNA. /PROD=maternal embryonic leucine zipper kinase /FL=gb:L76158.1 gb:NM_010790.1	NM_010790	Mm.4674	Mm.268668	maternal embryonic leucine zipper kinase	3.05223	0	0	0	0	0	0	0	0	0	0	0	0	0	0	0	0	0
1416560_at	Slc13a3	NM_054055	Mm.27473.1	gb:NM_054055.1 /DB_XREF=gi:16905090 /GEN=Slc13a3 /FEA=FLmRNA /CNT=122 /TID=Mm.27473.1 /TIER=FL+Stack /STK=82 /UG=Mm.27473 /LL=114644 /DEF=Mus musculus solute carrier family 13 (sodium-dependent dicarboxylate transporter), member 3 (Slc13a3), mRNA. /PROD=solute carrier family 13 (sodium-dependentdicarboxylate transporter), member 3 /FL=gb:NM_054055.1 gb:AF306491.1 gb:BC026803.1	NM_054055	Mm.27473	Mm.250738	solute carrier family 13 (sodium-dependent dicarboxylate transporter), member 3	0	0	0	0	0	0	2.85731	0	0	0	0	0	0	0	0	0	0	0	Yes
1416563_at	Ctps	NM_016748	Mm.1815.1	gb:NM_016748.1 /DB_XREF=gi:7949028 /GEN=Ctps /FEA=FLmRNA /CNT=126 /TID=Mm.1815.1 /TIER=FL+Stack /STK=82 /UG=Mm.1815 /LL=51797 /DEF=Mus musculus cytidine 5-triphosphate synthase (Ctps), mRNA. /PROD=CTP synthase /FL=gb:BC006698.1 gb:U49350.1 gb:NM_016748.1	NM_016748	Mm.1815	Mm.1815	cytidine 5'-triphosphate synthase	3.46462	3.16763	2.81692	2.52419	2.44313	1.68833	0	0	0	0	0	0	0	0	0	0	0	0
1416569_at	Actl6a	NM_019673	Mm.29546.1	gb:NM_019673.1 /DB_XREF=gi:9789892 /GEN=Baf53a-pending /FEA=FLmRNA /CNT=159 /TID=Mm.29546.1 /TIER=FL+Stack /STK=81 /UG=Mm.29546 /LL=56456 /DEF=Mus musculus BRG1brm-associated factor 53A (Baf53a-pending), mRNA. /PROD=BRG1brm-associated factor 53A /FL=gb:NM_019673.1 gb:AF041476.1 gb:BC001994.1	NM_019673	Mm.29546	Mm.41077	actin-like 6A	2.91371	2.69825	2.67467	2.6797	2.57384	1.6397	0	0	0	0	0	0	0	0	0	0	0	0
1416577_a_at	Rbx1	NM_019712	Mm.29405.1	gb:NM_019712.1 /DB_XREF=gi:9790190 /GEN=Rbx1 /FEA=FLmRNA /CNT=242 /TID=Mm.29405.1 /TIER=FL+Stack /STK=80 /UG=Mm.29405 /LL=56438 /DEF=Mus musculus ring-box 1 (Rbx1), mRNA. /PROD=ring-box 1 /FL=gb:BC027396.1 gb:AF140599.1 gb:NM_019712.1	NM_019712	Mm.29405	Mm.29405	ring-box 1	2.00762	1.86768	1.7305	1.81182	0	0	0	0	0	0	0	0	0	0	0	0	0	0
1416585_at	Ruvbl1	NM_019685	Mm.42195.1	gb:NM_019685.1 /DB_XREF=gi:9790082 /GEN=Ruvbl1 /FEA=FLmRNA /CNT=122 /TID=Mm.42195.1 /TIER=FL+Stack /STK=80 /UG=Mm.42195 /LL=56505 /DEF=Mus musculus RuvB-like protein 1 (Ruvbl1), mRNA. /PROD=RuvB-like protein 1 /FL=gb:NM_019685.1 gb:BC004718.1 gb:AF100694.1	NM_019685	Mm.42195	Mm.42195	RuvB-like protein 1	2.72184	2.16081	0	0	0	0	0	0	0	0	0	0	0	0	0	0	0	0
1416589_at	Sparc	NM_009242	Mm.35439.1	gb:BC004638.1 /DB_XREF=gi:13435523 /FEA=FLmRNA /CNT=413 /TID=Mm.35439.1 /TIER=FL+Stack /STK=79 /UG=Mm.35439 /LL=20692 /UG_GENE=Sparc /DEF=Mus musculus, secreted acidic cysteine rich glycoprotein, clone MGC:6232 IMAGE:3586402, mRNA, complete cds. /PROD=secreted acidic cysteine rich glycoprotein /FL=gb:NM_009242.1 gb:BC004638.1	NM_009242	Mm.35439	Mm.291442	secreted acidic cysteine rich glycoprotein	0	0	0	0	0	0	2.48835	0	0	0	0	0	0	0	0	0	0	0
1416593_at	Glrx	AF276917	Mm.29728.1	gb:AF276917.1 /DB_XREF=gi:9280546 /GEN=Grx1 /FEA=FLmRNA /CNT=159 /TID=Mm.29728.1 /TIER=FL /STK=1 /UG=Mm.29728 /LL=93692 /DEF=Mus musculus glutaredoxin 1 (Grx1) mRNA, complete cds. /PROD=glutaredoxin 1 /FL=gb:AF109314.1 gb:AB013137.1 gb:NM_053108.1 gb:AF276917.1 gb:BC012642.1	AF276917	Mm.29728	Mm.25844	glutaredoxin	-2.0333	0	0	0	0	0	0	0	0	0	0	0	0	26.7	0	0	0	0
1416603_at	LOC632026 /// mCG_130059 /// Rpl22	NM_009079	Mm.13917.1	gb:NM_009079.1 /DB_XREF=gi:6677774 /GEN=Rpl22 /FEA=FLmRNA /CNT=217 /TID=Mm.13917.1 /TIER=FL+Stack /STK=57 /UG=Mm.13917 /LL=19934 /DEF=Mus musculus ribosomal protein L22 (Rpl22), mRNA. /PROD=ribosomal protein L22 /FL=gb:D17653.1 gb:BC007139.1 gb:BC021344.1 gb:NM_009079.1	NM_009079	Mm.13917	Mm.307846	ribosomal protein L22 /// similar to 60S ribosomal protein L22 (Heparin binding protein HBp15) /// ribosomal protein L22 pseudogene	1.96421	0	1.98898	1.94328	1.9795	1.53089	0	0	0	0	0	0	0	0	0	0	0	0
1416605_at	Nola2	BC024944	Mm.28203.1	gb:BC024944.1 /DB_XREF=gi:19353066 /FEA=FLmRNA /CNT=156 /TID=Mm.28203.1 /TIER=FL+Stack /STK=78 /UG=Mm.28203 /LL=68237 /UG_GENE=2410130M07Rik /DEF=Mus musculus, RIKEN cDNA 2410130M07 gene, clone MGC:19419 IMAGE:3486985, mRNA, complete cds. /PROD=RIKEN cDNA 2410130M07 gene /FL=gb:BC024944.1 gb:NM_026631.1	BC024944	Mm.28203	Mm.28203	nucleolar protein family A, member 2	2.65573	2.12344	2.06589	0	0	0	0	0	0	0	0	0	0	0	0	0	0	0
1416606_s_at	Nola2	BC024944	Mm.28203.1	gb:BC024944.1 /DB_XREF=gi:19353066 /FEA=FLmRNA /CNT=156 /TID=Mm.28203.1 /TIER=FL+Stack /STK=78 /UG=Mm.28203 /LL=68237 /UG_GENE=2410130M07Rik /DEF=Mus musculus, RIKEN cDNA 2410130M07 gene, clone MGC:19419 IMAGE:3486985, mRNA, complete cds. /PROD=RIKEN cDNA 2410130M07 gene /FL=gb:BC024944.1 gb:NM_026631.1	BC024944	Mm.28203	Mm.28203	nucleolar protein family A, member 2	2.60036	2.32788	2.19755	1.91525	1.89724	1.48854	0	0	0	0	0	0	0	0	0	0	0	0
1416607_at	4931406C07Rik	AI461712	Mm.182227.1	gb:NM_133732.1 /DB_XREF=gi:19526925 /GEN=4931406C07Rik /FEA=FLmRNA /CNT=239 /TID=Mm.182227.1 /TIER=FL+Stack /STK=78 /UG=Mm.182227 /LL=70984 /DEF=Mus musculus RIKEN cDNA 4931406C07 gene (4931406C07Rik), mRNA. /PROD=RIKEN cDNA 4931406C07 /FL=gb:BC016078.1 gb:BC011540.1 gb:NM_133732.1	AI461712	Mm.182227	Mm.261842	RIKEN cDNA 4931406C07 gene	-6.91119	-6.61225	-6.03842	-6.47544	-5.98064	-2.8849	0	0	0	0	0	0	0	0	0	0	0	0
1416610_a_at	Clcn3	NM_007711	Mm.28842.1	gb:NM_007711.1 /DB_XREF=gi:6680947 /GEN=Clcn3 /FEA=FLmRNA /CNT=133 /TID=Mm.28842.1 /TIER=FL+Stack /STK=78 /UG=Mm.28842 /LL=12725 /DEF=Mus musculus chloride channel 3 (Clcn3), mRNA. /PROD=chloride channel 3 /FL=gb:NM_007711.1	NM_007711	Mm.28842	Mm.259751	chloride channel 3	0	0	0	2.39558	2.26761	0	0	0	0	0	0	0	0	0	0	0	0	0
1416614_at	Eid1	BC010712	Mm.44244.1	gb:NM_025613.1 /DB_XREF=gi:13385067 /GEN=ORF12 /FEA=FLmRNA /CNT=173 /TID=Mm.44244.1 /TIER=FL+Stack /STK=78 /UG=Mm.44244 /LL=58521 /DEF=Mus musculus open reading frame 12 (ORF12), mRNA. /PROD=open reading frame 12 /FL=gb:BC010712.1 gb:NM_025613.1	BC010712	Mm.44244	Mm.425101	EP300 interacting inhibitor of differentiation 1	2.72386	3.30329	2.91503	2.94669	2.54593	1.95492	1.60697	0	0	0	0	0	0	0	0	0	0	0
1416617_at	Acss1	NM_080575	Mm.7044.1	gb:NM_080575.1 /DB_XREF=gi:18034772 /GEN=Acas2 /FEA=FLmRNA /CNT=125 /TID=Mm.7044.1 /TIER=FL+Stack /STK=78 /UG=Mm.7044 /LL=68738 /DEF=Mus musculus acetyl-Coenzyme A synthetase 2 (Acas2), mRNA. /PROD=acetyl-Coenzyme A synthetase 2 /FL=gb:NM_080575.1 gb:AB046742.1	NM_080575	Mm.7044	Mm.7044	acyl-CoA synthetase short-chain family member 1	0	3.40779	3.7777	4.24973	3.96012	2.44674	0	0	0	0	0	0	0	0	0	0	0	0
1416618_at	Ppox	NM_008911	Mm.4730.1	gb:NM_008911.1 /DB_XREF=gi:6679444 /GEN=Ppox /FEA=FLmRNA /CNT=109 /TID=Mm.4730.1 /TIER=FL+Stack /STK=78 /UG=Mm.4730 /LL=19044 /DEF=Mus musculus protoporphyrinogen oxidase (Ppox), mRNA. /PROD=protoporphyrinogen oxidase /FL=gb:NM_008911.1 gb:D45185.1 gb:U25114.1 gb:BC002047.1	NM_008911	Mm.4730	Mm.266888	protoporphyrinogen oxidase	0	3.0706	4.02169	4.08192	4.03446	2.60297	0	0	0	0	0	0	0	0	0	0	0	0
1416625_at	Serping1	NM_009776	Mm.38888.1	gb:NM_009776.1 /DB_XREF=gi:6753217 /GEN=Serping1 /FEA=FLmRNA /CNT=192 /TID=Mm.38888.1 /TIER=FL+Stack /STK=77 /UG=Mm.38888 /LL=12258 /DEF=Mus musculus serine (or cysteine) proteinase inhibitor, clade G (C1 inhibitor), member 1 (Serping1), mRNA. /PROD=complement component 1 inhibitor /FL=gb:AF010254.1 gb:BC002026.1 gb:NM_009776.1	NM_009776	Mm.38888	Mm.38888	serine (or cysteine) peptidase inhibitor, clade G, member 1	-12.2369	-13.4158	-10.7081	-8.32901	-9.25057	-1.66912	-1.73685	0	0	0	0	0	0	0	0	0	0	0
1416629_at	Slc1a5	NM_009201	Mm.1056.1	gb:NM_009201.1 /DB_XREF=gi:6678004 /GEN=Slc1a7 /FEA=FLmRNA /CNT=152 /TID=Mm.1056.1 /TIER=FL+Stack /STK=77 /UG=Mm.1056 /LL=20514 /DEF=Mus musculus solute carrier family 1, member 7 (Slc1a7), mRNA. /PROD=solute carrier family 1, member 7 /FL=gb:AF246130.1 gb:D85044.1 gb:L42115.1 gb:NM_009201.1	NM_009201	Mm.1056	Mm.1056	solute carrier family 1 (neutral amino acid transporter), member 5	0	3.75754	5.44135	4.91327	4.89531	2.68453	0	0	0	0	0	0	0	0	0	0	0	0	Yes
1416632_at	LOC677317 /// Me1	BC011081	Mm.148155.1	gb:NM_008615.1 /DB_XREF=gi:6678911 /GEN=Mod1 /FEA=FLmRNA /CNT=300 /TID=Mm.148155.1 /TIER=FL+Stack /STK=77 /UG=Mm.148155 /LL=17436 /DEF=Mus musculus malic enzyme, supernatant (Mod1), mRNA. /PROD=malic enzyme, supernatant /FL=gb:J02652.1 gb:BC011081.1 gb:NM_008615.1 gb:M26756.1 gb:BC003287.1	BC011081	Mm.148155	Mm.148155	malic enzyme 1, NADP(+)-dependent, cytosolic /// similar to NADP-dependent malic enzyme (NADP-ME) (Malic enzyme 1)	-7.73509	-5.98142	-6.17856	-6.16225	-6.0569	-2.0468	-2.19235	0	0	0	0	0	0	0	0	0	0	0
1416634_at	5730536A07Rik	NM_026635	Mm.27107.1	gb:NM_026635.1 /DB_XREF=gi:13386127 /GEN=5730536A07Rik /FEA=FLmRNA /CNT=142 /TID=Mm.27107.1 /TIER=FL+Stack /STK=77 /UG=Mm.27107 /LL=68250 /DEF=Mus musculus RIKEN cDNA 5730536A07 gene (5730536A07Rik), mRNA. /PROD=RIKEN cDNA 5730536A07 /FL=gb:BC005745.1 gb:NM_026635.1	NM_026635	Mm.27107	Mm.27107	RIKEN cDNA 5730536A07 gene	1.81705	1.886	1.87308	1.75685	1.9222	0	0	0	0	0	0	0	0	0	0	0	0	0
1416641_at	Lig1	NM_010715	Mm.1013.1	gb:NM_010715.1 /DB_XREF=gi:6754543 /GEN=Lig1 /FEA=FLmRNA /CNT=133 /TID=Mm.1013.1 /TIER=FL+Stack /STK=77 /UG=Mm.1013 /LL=16881 /DEF=Mus musculus ligase I, DNA, ATP-dependent (Lig1), mRNA. /PROD=ligase I, DNA, ATP-dependent /FL=gb:U04674.1 gb:NM_010715.1 gb:U19604.1	NM_010715	Mm.1013	Mm.288179	ligase I, DNA, ATP-dependent	3.23813	3.65939	4.32884	4.35596	4.21959	2.46975	1.85406	0	0	0	0	0	0	0	0	0	0	0
1416645_a_at	Afp	NM_007423	Mm.80.1	gb:NM_007423.1 /DB_XREF=gi:6680667 /GEN=Afp /FEA=FLmRNA /CNT=178 /TID=Mm.80.1 /TIER=FL+Stack /STK=76 /UG=Mm.80 /LL=11576 /DEF=Mus musculus alpha fetoprotein (Afp), mRNA. /PROD=alpha fetoprotein /FL=gb:NM_007423.1	NM_007423	Mm.80	Mm.358570	alpha fetoprotein	76.2133	75.9031	75.3128	79.6504	73.3778	59.3657	58.2425	0	0	0	0	0	0	0	0	0	0	0
1416646_at	Afp	NM_007423	Mm.80.1	gb:NM_007423.1 /DB_XREF=gi:6680667 /GEN=Afp /FEA=FLmRNA /CNT=178 /TID=Mm.80.1 /TIER=FL+Stack /STK=76 /UG=Mm.80 /LL=11576 /DEF=Mus musculus alpha fetoprotein (Afp), mRNA. /PROD=alpha fetoprotein /FL=gb:NM_007423.1	NM_007423	Mm.80	Mm.358570	alpha fetoprotein	83.1653	83.7102	85.4892	87.2472	81.8	71.3632	67.5644	0	0	0	0	0	0	0	0	0	0	0
1416647_at	Bckdha	NM_007533	Mm.25848.1	gb:NM_007533.1 /DB_XREF=gi:6671623 /GEN=Bckdha /FEA=FLmRNA /CNT=211 /TID=Mm.25848.1 /TIER=FL+Stack /STK=76 /UG=Mm.25848 /LL=12039 /DEF=Mus musculus branched chain ketoacid dehydrogenase E1, alpha polypeptide (Bckdha), mRNA. /PROD=branched chain ketoacid dehydrogenase E1, alphapolypeptide /FL=gb:BC003787.1 gb:NM_007533.1 gb:L47335.1	NM_007533	Mm.25848	Mm.25848	branched chain ketoacid dehydrogenase E1, alpha polypeptide	-2.82026	-3.16194	-2.85318	-2.75366	-3.16259	-2.07338	0	0	0	0	0	0	0	0	0	0	0	0
1416649_at	Ambp	NM_007443	Mm.2197.1	gb:NM_007443.1 /DB_XREF=gi:6680683 /GEN=Ambp /FEA=FLmRNA /CNT=156 /TID=Mm.2197.1 /TIER=FL+Stack /STK=76 /UG=Mm.2197 /LL=11699 /DEF=Mus musculus alpha 1 microglobulinbikunin (Ambp), mRNA. /PROD=alpha 1 microglobulinbikunin /FL=gb:BC021660.1 gb:NM_007443.1	NM_007443	Mm.2197	Mm.2197	alpha 1 microglobulin/bikunin	-2.40242	-2.16963	-1.69538	-1.49721	-1.5538	0	0	0	0	0	0	0	0	0	0	0	0	0
1416655_at	C1galt1c1	NM_021550	Mm.25677.1	gb:NM_021550.1 /DB_XREF=gi:10946989 /GEN=1500002I11Rik /FEA=FLmRNA /CNT=105 /TID=Mm.25677.1 /TIER=FL+Stack /STK=76 /UG=Mm.25677 /LL=59048 /DEF=Mus musculus RIKEN cDNA 1500002I11 gene (1500002I11Rik), mRNA. /PROD=hypothetical protein from clone 1-44 /FL=gb:NM_021550.1 gb:AB030184.1	NM_021550	Mm.25677	Mm.441410	C1GALT1-specific chaperone 1	-1.66464	-1.70303	-1.84596	-1.81425	0	0	0	0	0	0	0	0	0	0	0	0	0	0
1416656_at	Clic1	NM_033444	Mm.29524.1	gb:NM_033444.1 /DB_XREF=gi:15617202 /GEN=Clic1 /FEA=FLmRNA /CNT=227 /TID=Mm.29524.1 /TIER=FL+Stack /STK=75 /UG=Mm.29524 /LL=114584 /DEF=Mus musculus chloride intracellular channel 1 (Clic1), mRNA. /PROD=chloride intracellular channel 1 /FL=gb:BC004658.1 gb:NM_033444.1	NM_033444	Mm.29524	Mm.29524	chloride intracellular channel 1	3.396	2.79188	2.61487	2.4653	2.17456	2.18359	0	0	0	0	0	0	0	0	0	0	0	0
1416659_at	Eif3s10	AW701127	Mm.2238.1	gb:U14172.1 /DB_XREF=gi:1205975 /FEA=FLmRNA /CNT=376 /TID=Mm.2238.1 /TIER=FL+Stack /STK=75 /UG=Mm.2238 /LL=13669 /UG_GENE=Eif3 /DEF=Mus musculus p162 protein mRNA, complete cds. /PROD=p162 protein /FL=gb:U14172.1 gb:NM_010123.1	AW701127	Mm.2238	Mm.2238	eukaryotic translation initiation factor 3, subunit 10 (theta)	2.02805	1.77233	1.74244	0	1.66952	1.41304	0	0	0	0	0	0	0	0	0	0	0	0
1416660_at	Eif3s10	AW701127	Mm.2238.1	gb:NM_010123.1 /DB_XREF=gi:6753739 /GEN=Eif3 /FEA=FLmRNA /CNT=376 /TID=Mm.2238.1 /TIER=FL+Stack /STK=9 /UG=Mm.2238 /LL=13669 /DEF=Mus musculus eukaryotic translation initiation factor 3 (Eif3), mRNA. /PROD=eukaryotic translation initiation factor 3 /FL=gb:U14172.1 gb:NM_010123.1	AW701127	Mm.2238	Mm.2238	eukaryotic translation initiation factor 3, subunit 10 (theta)	3.7167	0	3.88942	3.95086	3.52504	1.96387	0	0	0	0	0	0	0	0	0	0	0	0
1416662_at	Sardh	BI217574	Mm.141020.1	gb:NM_138665.1 /DB_XREF=gi:20149747 /GEN=MGC6279 /FEA=FLmRNA /CNT=252 /TID=Mm.141020.1 /TIER=FL+Stack /STK=75 /UG=Mm.141020 /LL=192166 /DEF=Mus musculus hypothetical protein MGC6279 (MGC6279), mRNA. /PROD=hypothetical protein MGC6279 /FL=gb:BC003456.1 gb:NM_138665.1	BI217574	Mm.141020	Mm.278467	sarcosine dehydrogenase	-5.58955	-5.70287	-5.542	-4.33823	-5.18429	-3.2162	0	0	0	0	0	0	0	0	0	0	0	0
1416664_at	Cdc20	NM_023223	Mm.29931.1	gb:NM_023223.1 /DB_XREF=gi:12963586 /GEN=Cdc20 /FEA=FLmRNA /CNT=170 /TID=Mm.29931.1 /TIER=FL+Stack /STK=75 /UG=Mm.29931 /LL=107995 /DEF=Mus musculus cell division cycle 20 homolog (S. cerevisiae) (Cdc20), mRNA. /PROD=cell division cycle 20 homolog (S. cerevisiae) /FL=gb:AB045313.1 gb:BC003215.1 gb:NM_023223.1 gb:AF312208.1	NM_023223	Mm.29931	Mm.289747	cell division cycle 20 homolog (S. cerevisiae)	4.13047	4.07944	4.2169	3.95088	4.29465	2.50989	1.89722	0	0	0	0	0	0	0	0	0	0	0
1416667_at	Ebp	NM_007898	Mm.27183.1	gb:NM_007898.1 /DB_XREF=gi:6681254 /GEN=Ebp /FEA=FLmRNA /CNT=149 /TID=Mm.27183.1 /TIER=FL+Stack /STK=75 /UG=Mm.27183 /LL=13595 /DEF=Mus musculus phenylalkylamine Ca2+ antagonist (emopamil) binding protein (Ebp), mRNA. /PROD=phenylalkylamine Ca2+ antagonist (emopamil)binding protein /FL=gb:NM_007898.1 gb:BC004620.1 gb:BC004703.1	NM_007898	Mm.27183	Mm.27183	phenylalkylamine Ca2+ antagonist (emopamil) binding protein	-6.71662	-5.72213	-4.77257	-4.22501	-4.1275	-1.61779	-1.76554	0	0	0	0	0	0	0	0	0	0	0
1416670_at	Setdb1	AY091600	Mm.181661.1	gb:AY091600.1 /DB_XREF=gi:20259692 /FEA=FLmRNA /CNT=121 /TID=Mm.181661.1 /TIER=FL /STK=1 /UG=Mm.181661 /LL=84505 /UG_GENE=Setdb1 /DEF=Mus musculus ESET protein mRNA, complete cds, alternatively spliced. /PROD=ESET protein /FL=gb:AF091628.1 gb:NM_018877.1 gb:AY091600.1	AY091600	Mm.181661	Mm.181661	SET domain, bifurcated 1	40.8015	0	0	0	0	0	0	0	0	0	0	0	0	0	0	0	0	0
1416676_at	Kng1	NM_023125	Mm.2160.1	gb:NM_023125.1 /DB_XREF=gi:12963496 /GEN=Kng /FEA=FLmRNA /CNT=247 /TID=Mm.2160.1 /TIER=FL+Stack /STK=74 /UG=Mm.2160 /LL=16644 /DEF=Mus musculus kininogen (Kng), mRNA. /PROD=kininogen /FL=gb:BC018158.1 gb:NM_023125.1	NM_023125	Mm.2160	Mm.2160	kininogen 1	-7.96413	-3.97867	0	0	0	0	0	0	0	0	0	0	0	0	0	0	0	0
1416677_at	Apoh	NM_013475	Mm.2266.1	gb:NM_013475.1 /DB_XREF=gi:7304898 /GEN=Apoh /FEA=FLmRNA /CNT=198 /TID=Mm.2266.1 /TIER=FL+Stack /STK=74 /UG=Mm.2266 /LL=11818 /DEF=Mus musculus apolipoprotein H (Apoh), mRNA. /PROD=apolipoprotein H /FL=gb:NM_013475.1 gb:BC019811.1	NM_013475	Mm.2266	Mm.2266	apolipoprotein H	-18.3358	-4.57699	-2.94227	-1.97837	-1.95566	0	0	0	0	0	0	0	0	0	0	0	0	0
1416679_at	Abcd3	BC009119	Mm.1519.1	gb:BC009119.1 /DB_XREF=gi:14318641 /FEA=FLmRNA /CNT=186 /TID=Mm.1519.1 /TIER=FL+Stack /STK=74 /UG=Mm.1519 /LL=19299 /UG_GENE=Abcd3 /DEF=Mus musculus, ATP-binding cassette, sub-family D (ALD), member 3, clone MGC:6967 IMAGE:3154529, mRNA, complete cds. /PROD=ATP-binding cassette, sub-family D (ALD), member3 /FL=gb:BC009119.1 gb:NM_008991.1	BC009119	Mm.1519	Mm.399042	ATP-binding cassette, sub-family D (ALD), member 3	-3.92835	-4.32569	-4.29704	-4.06665	-4.58546	-4.26745	-1.75208	0	0	0	0	0	0	0	0	0	0	0	Yes
1416680_at	Ube3a	AK018443	Mm.9002.1	gb:NM_011668.1 /DB_XREF=gi:7106440 /GEN=Ube3a /FEA=FLmRNA /CNT=174 /TID=Mm.9002.1 /TIER=FL+Stack /STK=74 /UG=Mm.9002 /LL=22215 /DEF=Mus musculus ubiquitin protein ligase E3A (Ube3a), mRNA. /PROD=ubiquitin protein ligase E3A /FL=gb:U82122.1 gb:U96636.1 gb:NM_011668.1	AK018443	Mm.9002	Mm.9002	ubiquitin protein ligase E3A	1.90789	0	0	0	0	0	0	0	0	0	0	0	0	0	0	0	0	0
1416684_at	Fbl /// LOC100044829	NM_007991	Mm.4595.1	gb:NM_007991.1 /DB_XREF=gi:6679754 /GEN=Fbl /FEA=FLmRNA /CNT=136 /TID=Mm.4595.1 /TIER=FL+Stack /STK=74 /UG=Mm.4595 /LL=14113 /DEF=Mus musculus fibrillarin (Fbl), mRNA. /PROD=fibrillarin /FL=gb:BC003813.1 gb:NM_007991.1	NM_007991	Mm.4595	Mm.4595	fibrillarin /// similar to Fibrillarin	2.59399	2.19961	2.17753	2.02655	1.95557	1.5289	0	0	0	0	0	0	0	0	0	0	0	0
1416685_s_at	Fbl /// LOC100044829	NM_007991	Mm.4595.1	gb:NM_007991.1 /DB_XREF=gi:6679754 /GEN=Fbl /FEA=FLmRNA /CNT=136 /TID=Mm.4595.1 /TIER=FL+Stack /STK=74 /UG=Mm.4595 /LL=14113 /DEF=Mus musculus fibrillarin (Fbl), mRNA. /PROD=fibrillarin /FL=gb:BC003813.1 gb:NM_007991.1	NM_007991	Mm.4595	Mm.4595	fibrillarin /// similar to Fibrillarin	2.68874	2.39709	2.2885	2.24674	2.06534	1.59093	0	0	0	0	0	0	0	0	0	0	0	0
1416697_at	Dpp4	NM_010074	Mm.1151.1	gb:NM_010074.1 /DB_XREF=gi:6753673 /GEN=Dpp4 /FEA=FLmRNA /CNT=157 /TID=Mm.1151.1 /TIER=FL+Stack /STK=73 /UG=Mm.1151 /LL=13482 /DEF=Mus musculus dipeptidylpeptidase 4 (Dpp4), mRNA. /PROD=dipeptidylpeptidase 4 /FL=gb:NM_010074.1 gb:BC022183.1	NM_010074	Mm.1151	Mm.1151	dipeptidylpeptidase 4	-3.74479	-3.25479	-3.18326	-3.21989	-2.79903	-1.89371	0	0	0	0	0	0	0	0	0	0	0	0
1416698_a_at	Cks1b	NM_016904	Mm.3049.1	gb:NM_016904.1 /DB_XREF=gi:8393134 /GEN=Cks1 /FEA=FLmRNA /CNT=161 /TID=Mm.3049.1 /TIER=FL+Stack /STK=73 /UG=Mm.3049 /LL=54124 /DEF=Mus musculus CDC28 protein kinase 1 (Cks1), mRNA. /PROD=CDC28 protein kinase 1 /FL=gb:AB025409.1 gb:NM_016904.1	NM_016904	Mm.3049	Mm.3049	CDC28 protein kinase 1b	3.79547	3.67333	3.63928	3.7958	3.73692	2.82231	1.88987	1.24512	0	0	0	0	0	0	0	0	0	0
1416719_a_at	Rps10	NM_025963	Mm.39130.1	gb:NM_025963.1 /DB_XREF=gi:13399309 /GEN=2210402A09Rik /FEA=FLmRNA /CNT=181 /TID=Mm.39130.1 /TIER=FL+Stack /STK=71 /UG=Mm.39130 /LL=67097 /DEF=Mus musculus RIKEN cDNA 2210402A09 gene (2210402A09Rik), mRNA. /PROD=RIKEN cDNA 2210402A09 /FL=gb:BC019725.1 gb:BC003853.1 gb:NM_025963.1	NM_025963	Mm.39130	Mm.275810	ribosomal protein S10	1.96202	1.85371	1.89169	1.85752	1.69531	1.75481	1.3196	0	0	0	0	0	0	0	0	0	0	0
1416720_at	Sfrs6	AW539046	Mm.24042.1	gb:BC012039.1 /DB_XREF=gi:15080591 /FEA=FLmRNA /CNT=355 /TID=Mm.24042.1 /TIER=FL+Stack /STK=71 /UG=Mm.24042 /LL=67996 /UG_GENE=1210001E11Rik /DEF=Mus musculus, RIKEN cDNA 1210001E11 gene, clone MGC:6276 IMAGE:2648111, mRNA, complete cds. /PROD=RIKEN cDNA 1210001E11 gene /FL=gb:BC012039.1 gb:NM_026499.1	AW539046	Mm.24042	Mm.24042	splicing factor, arginine/serine-rich 6	2.08533	2.38056	0	2.43571	2.32654	2.0243	0	0	0	0	0	0	0	0	0	0	0	0
1416721_s_at	Sfrs6	AW539046	Mm.24042.1	gb:BC012039.1 /DB_XREF=gi:15080591 /FEA=FLmRNA /CNT=355 /TID=Mm.24042.1 /TIER=FL+Stack /STK=71 /UG=Mm.24042 /LL=67996 /UG_GENE=1210001E11Rik /DEF=Mus musculus, RIKEN cDNA 1210001E11 gene, clone MGC:6276 IMAGE:2648111, mRNA, complete cds. /PROD=RIKEN cDNA 1210001E11 gene /FL=gb:BC012039.1 gb:NM_026499.1	AW539046	Mm.24042	Mm.24042	splicing factor, arginine/serine-rich 6	2.08708	1.75479	0	0	0	0	0	0	0	0	0	0	0	0	0	0	0	0
1416726_s_at	LOC100048381 /// Ube2s	NM_133777	Mm.22491.1	gb:NM_133777.1 /DB_XREF=gi:19527003 /GEN=6720465F12Rik /FEA=FLmRNA /CNT=180 /TID=Mm.22491.1 /TIER=FL+Stack /STK=71 /UG=Mm.22491 /LL=77891 /DEF=Mus musculus RIKEN cDNA 6720465F12 gene (6720465F12Rik), mRNA. /PROD=RIKEN cDNA 0910001J09 /FL=gb:BC012255.1 gb:NM_133777.1	NM_133777	Mm.22491	Mm.389787	ubiquitin-conjugating enzyme E2S /// similar to Ubiquitin-conjugating enzyme E2S	6.60499	8.73708	10.4882	9.32901	11.2622	6.56455	2.57396	0	0	0	0	0	0	0	0	0	0	0
1416727_a_at	Cyb5	NM_025797	Mm.31018.1	gb:NM_025797.1 /DB_XREF=gi:13385267 /GEN=0610009N12Rik /FEA=FLmRNA /CNT=158 /TID=Mm.31018.1 /TIER=FL+Stack /STK=71 /UG=Mm.31018 /LL=66846 /DEF=Mus musculus RIKEN cDNA 0610009N12 gene (0610009N12Rik), mRNA. /PROD=RIKEN cDNA 0610009N12 /FL=gb:NM_025797.1 gb:BC024341.1	NM_025797	Mm.31018	Mm.31018	cytochrome b-5	-4.07437	-3.13976	-2.9158	-2.71225	-2.62037	-1.60676	0	0	0	0	0	0	0	0	0	0	0	0
1416729_at	Plg	NM_008877	Mm.971.1	gb:NM_008877.1 /DB_XREF=gi:6679380 /GEN=Plg /FEA=FLmRNA /CNT=196 /TID=Mm.971.1 /TIER=FL+Stack /STK=71 /UG=Mm.971 /LL=18815 /DEF=Mus musculus plasminogen (Plg), mRNA. /PROD=plasminogen /FL=gb:J04766.1 gb:NM_008877.1 gb:BC014773.1	NM_008877	Mm.971	Mm.971	plasminogen	-7.01903	-6.2376	-3.70319	-2.49836	-3.43211	0	0	0	0	0	0	0	0	0	0	0	0	0
1416740_at	Col5a1	AW744319	Mm.7281.1	gb:NM_015734.1 /DB_XREF=gi:7656986 /GEN=Col5a1 /FEA=FLmRNA /CNT=155 /TID=Mm.7281.1 /TIER=FL+Stack /STK=71 /UG=Mm.7281 /LL=12831 /DEF=Mus musculus procollagen, type V, alpha 1 (Col5a1), mRNA. /PROD=procollagen, type V, alpha 1 /FL=gb:NM_015734.1 gb:AB009993.1	AW744319	Mm.7281	Mm.7281	collagen, type V, alpha 1	0	0	0	3.01338	0	2.27157	0	0	0	0	0	0	0	0	52.2	0	0	0
1416746_at	H2afx	NM_010436	Mm.14767.1	gb:NM_010436.1 /DB_XREF=gi:7106330 /GEN=H2afx /FEA=FLmRNA /CNT=144 /TID=Mm.14767.1 /TIER=FL+Stack /STK=71 /UG=Mm.14767 /LL=15270 /DEF=Mus musculus H2A histone family, member X (H2afx), mRNA. /PROD=histone 5 protein 2ax /FL=gb:NM_010436.1 gb:BC010336.1 gb:BC005468.1	NM_010436	Mm.14767	Mm.245931	H2A histone family, member X	3.38098	3.94362	4.38903	4.66446	4.07583	2.91343	1.91798	0	0	0	0	0	0	0	0	0	0	0
1416750_at	Oprs1	NM_011014	Mm.22745.1	gb:NM_011014.1 /DB_XREF=gi:6754941 /GEN=Oprs1 /FEA=FLmRNA /CNT=133 /TID=Mm.22745.1 /TIER=FL+Stack /STK=71 /UG=Mm.22745 /LL=18391 /DEF=Mus musculus opioid receptor, sigma 1 (Oprs1), mRNA. /PROD=opioid receptor, sigma 1 /FL=gb:BC019930.1 gb:NM_011014.1 gb:AF004927.1 gb:BC002000.1 gb:AF030198.1	NM_011014	Mm.22745	Mm.425181	opioid receptor, sigma 1	-2.95354	-3.04579	-3.11315	-3.06439	-3.10706	-1.50646	0	0	0	0	0	0	0	0	0	0	0	0
1416755_at	Dnajb1	AK002290	Mm.2982.1	gb:NM_018808.1 /DB_XREF=gi:9055241 /GEN=Dnajb1 /FEA=FLmRNA /CNT=181 /TID=Mm.2982.1 /TIER=FL+Stack /STK=71 /UG=Mm.2982 /LL=81489 /DEF=Mus musculus DnaJ (Hsp40) homolog, subfamily B, member 1 (Dnajb1), mRNA. /PROD=DnaJ (Hsp40) homolog, subfamily B, member 1 /FL=gb:AB028272.1 gb:BC012962.1 gb:NM_018808.1	AK002290	Mm.2982	Mm.282092	DnaJ (Hsp40) homolog, subfamily B, member 1	0	0	2.11392	2.18717	2.15746	1.70063	0	0	0	0	0	0	0	0	0	0	0	0
1416756_at	Dnajb1	AK002290	Mm.2982.1	gb:AK002290.1 /DB_XREF=gi:12832165 /FEA=FLmRNA /CNT=181 /TID=Mm.2982.1 /TIER=Stack /STK=59 /UG=Mm.2982 /LL=81489 /UG_GENE=Dnajb1 /UG_TITLE=DnaJ (Hsp40) homolog, subfamily B, member 1 /DEF=Mus musculus adult male kidney cDNA, RIKEN full-length enriched library, clone:0610007I11:DnaJ (Hsp40) homolog, subfamily B, member 1, full insert sequence. /FL=gb:AB028272.1 gb:BC012962.1 gb:NM_018808.1	AK002290	Mm.2982	Mm.282092	DnaJ (Hsp40) homolog, subfamily B, member 1	0	0	2.05544	2.20959	2.15745	0	0	0	0	0	0	0	0	0	0	0	0	0
1416757_at	Zwilch	BC027435	Mm.44082.1	gb:BC027435.1 /DB_XREF=gi:20071624 /FEA=FLmRNA /CNT=101 /TID=Mm.44082.1 /TIER=FL+Stack /STK=71 /UG=Mm.44082 /LL=68014 /UG_GENE=2310031L18Rik /DEF=Mus musculus, clone MGC:35649 IMAGE:2812472, mRNA, complete cds. /PROD=Unknown (protein for MGC:35649) /FL=gb:NM_026507.1 gb:BC027435.1	BC027435	Mm.44082	Mm.335237	Zwilch, kinetochore associated, homolog (Drosophila)	3.17381	2.74534	2.99107	2.72803	2.9217	0	0	0	0	0	0	0	0	0	0	0	0	0
1416762_at	S100a10	NM_009112	Mm.1.1	gb:NM_009112.1 /DB_XREF=gi:6677832 /GEN=S100a10 /FEA=FLmRNA /CNT=159 /TID=Mm.1.1 /TIER=FL+Stack /STK=70 /UG=Mm.1 /LL=20194 /DEF=Mus musculus S100 calcium binding protein A10 (calpactin) (S100a10), mRNA. /PROD=S100 calcium binding protein A10 (calpactin) /FL=gb:NM_009112.1 gb:BC025044.1 gb:M16465.1	NM_009112	Mm.1	Mm.1	S100 calcium binding protein A10 (calpactin)	-2.77169	-3.20721	-3.53831	-3.3688	-3.92376	-1.77278	-1.90539	0	0	0	0	0	0	0	0	0	0	0
1416766_at	Mosc2	NM_133684	Mm.177724.1	gb:NM_133684.1 /DB_XREF=gi:19526847 /GEN=2810484M10Rik /FEA=FLmRNA /CNT=147 /TID=Mm.177724.1 /TIER=FL+Stack /STK=70 /UG=Mm.177724 /LL=67247 /DEF=Mus musculus RIKEN cDNA 2810484M10 gene (2810484M10Rik), mRNA. /PROD=RIKEN cDNA 2810484M10 /FL=gb:BC006888.1 gb:NM_133684.1	NM_133684	Mm.177724	Mm.177724	MOCO sulphurase C-terminal domain containing 2	-2.82885	-2.23388	-1.9499	-1.77642	-1.89248	-1.76983	0	0	0	0	0	0	0	0	0	0	0	0
1416767_a_at	1110003E01Rik	NM_133697	Mm.27647.1	gb:NM_133697.1 /DB_XREF=gi:19526867 /GEN=1110003E01Rik /FEA=FLmRNA /CNT=162 /TID=Mm.27647.1 /TIER=FL+Stack /STK=70 /UG=Mm.27647 /LL=68552 /DEF=Mus musculus RIKEN cDNA 1110003E01 gene (1110003E01Rik), mRNA. /PROD=RIKEN cDNA 1700127H04 /FL=gb:BC009097.1 gb:NM_133697.1	NM_133697	Mm.27647	Mm.10709	RIKEN cDNA 1110003E01 gene	-2.05026	-2.18985	-2.24899	-2.13292	-2.1358	0	0	0	0	0	0	0	0	0	0	0	0	0
1416768_at	1110003E01Rik	NM_133697	Mm.27647.1	gb:NM_133697.1 /DB_XREF=gi:19526867 /GEN=1110003E01Rik /FEA=FLmRNA /CNT=162 /TID=Mm.27647.1 /TIER=FL+Stack /STK=70 /UG=Mm.27647 /LL=68552 /DEF=Mus musculus RIKEN cDNA 1110003E01 gene (1110003E01Rik), mRNA. /PROD=RIKEN cDNA 1700127H04 /FL=gb:BC009097.1 gb:NM_133697.1	NM_133697	Mm.27647	Mm.10709	RIKEN cDNA 1110003E01 gene	-1.86216	-2.10907	-1.99519	-1.93864	-1.99716	0	0	0	0	0	0	0	0	0	0	0	0	0
1416772_at	Cpt2	NM_009949	Mm.29499.1	gb:NM_009949.1 /DB_XREF=gi:6753513 /GEN=Cpt2 /FEA=FLmRNA /CNT=145 /TID=Mm.29499.1 /TIER=FL+Stack /STK=70 /UG=Mm.29499 /LL=12896 /DEF=Mus musculus carnitine palmitoyltransferase 2 (Cpt2), mRNA. /PROD=carnitine palmitoyltransferase 2 /FL=gb:U01163.1 gb:NM_009949.1	NM_009949	Mm.29499	Mm.307620	carnitine palmitoyltransferase 2	-2.58212	-2.99723	-1.92798	-2.35099	-2.40174	-1.68131	0	0	0	0	0	0	0	0	0	0	0	0
1416791_a_at	Nxf1	BC005594	Mm.7271.1	gb:BC005594.1 /DB_XREF=gi:13542779 /FEA=FLmRNA /CNT=158 /TID=Mm.7271.1 /TIER=FL+Stack /STK=69 /UG=Mm.7271 /LL=53319 /UG_GENE=Nxf1 /DEF=Mus musculus, nuclear RNA export factor 1 homolog (S. cerevisiae), clone MGC:11583 IMAGE:3710546, mRNA, complete cds. /PROD=nuclear RNA export factor 1 homolog (S.cerevisiae) /FL=gb:NM_016813.1 gb:BC005594.1 gb:AF093140.1	BC005594	Mm.7271	Mm.7271	nuclear RNA export factor 1 homolog (S. cerevisiae)	8.87927	8.99173	10.6648	8.8932	9.42198	3.86616	0	0	0	0	0	0	0	0	0	0	0	0
1416792_at	Ppm1g	NM_008014	Mm.14501.1	gb:NM_008014.1 /DB_XREF=gi:6679792 /GEN=Ppm1g /FEA=FLmRNA /CNT=150 /TID=Mm.14501.1 /TIER=FL+Stack /STK=69 /UG=Mm.14501 /LL=14208 /DEF=Mus musculus protein phosphatase 1G (formerly 2C), magnesium-dependent, gamma isoform (Ppm1g), mRNA. /PROD=protein phosphatase 1G (formerly 2C),magnesium-dependent, gamma isoform /FL=gb:BC009004.1 gb:U42383.1 gb:NM_008014.1	NM_008014	Mm.14501	Mm.14501	protein phosphatase 1G (formerly 2C), magnesium-dependent, gamma isoform	2.2684	2.4397	2.46919	2.34003	2.35807	1.60524	0	0	0	0	0	0	0	0	0	0	0	0
1416807_at	EG624713 /// LOC100040331 /// LOC100045128 /// LOC100048339 /// LOC665197 /// LOC665277 /// LOC666243 /// LOC667549 /// Rpl36a /// Rpl36al	NM_019865	Mm.14838.1	gb:NM_019865.1 /DB_XREF=gi:9845294 /GEN=Rpl44 /FEA=FLmRNA /CNT=256 /TID=Mm.14838.1 /TIER=FL+Stack /STK=68 /UG=Mm.14838 /LL=19982 /DEF=Mus musculus ribosomal protein L44 (Rpl44), mRNA. /PROD=ribosomal protein L44 /FL=gb:NM_019865.1	NM_019865	Mm.14838	Mm.439918	ribosomal protein L36a /// ribosomal protein L36a-like /// predicted gene, EG624713 /// similar to hCG1787519 /// similar to ribosomal protein L36a	1.78052	1.74427	1.83896	1.8697	1.69343	1.72176	1.28006	0	0	0	0	0	0	0	0	0	0	0
1416809_at	Cyp3a11	BC010528	Mm.21193.1	gb:BC010528.1 /DB_XREF=gi:14714762 /FEA=FLmRNA /CNT=276 /TID=Mm.21193.1 /TIER=FL+Stack /STK=68 /UG=Mm.21193 /LL=13112 /UG_GENE=Cyp3a11 /DEF=Mus musculus, cytochrome P450, steroid inducible 3a11, clone MGC:18636 IMAGE:4194909, mRNA, complete cds. /PROD=cytochrome P450, steroid inducible 3a11 /FL=gb:NM_007818.1 gb:BC010528.1	BC010528	Mm.21193	Mm.332844	cytochrome P450, family 3, subfamily a, polypeptide 11	-45.1409	-42.1781	-37.328	-22.0971	-21.9291	-3.80777	-1.33097	0	0	0	0	0	0	0	0	0	0	0	Yes
1416812_at	Tia1	BG518542	Mm.2291.1	gb:U00689.1 /DB_XREF=gi:437056 /FEA=FLmRNA /CNT=218 /TID=Mm.2291.1 /TIER=FL+Stack /STK=68 /UG=Mm.2291 /LL=21841 /UG_GENE=Tia1 /DEF=Mus musculus TIA mRNA, complete cds. /PROD=TIA /FL=gb:U00689.1 gb:U55862.1 gb:NM_011585.1	BG518542	Mm.2291	Mm.423551	cytotoxic granule-associated RNA binding protein 1	3.02754	0	0	0	0	0	0	0	0	0	0	0	0	0	0	0	0	0
1416813_at	Tia1	BG518542	Mm.2291.1	gb:BM237763 /DB_XREF=gi:17873033 /DB_XREF=K0506F11-3 /CLONE=K0506F11 /FEA=FLmRNA /CNT=218 /TID=Mm.2291.1 /TIER=Stack /STK=33 /UG=Mm.2291 /LL=21841 /UG_GENE=Tia1 /UG_TITLE=cytotoxic granule-associated RNA binding protein 1 /FL=gb:U00689.1 gb:U55862.1 gb:NM_011585.1	BG518542	Mm.2291	Mm.423551	cytotoxic granule-associated RNA binding protein 1	2.80287	0	0	0	0	0	0	0	0	0	0	0	0	0	0	0	0	0
1416815_s_at	Bub3	BE986800	Mm.927.1	gb:NM_009774.1 /DB_XREF=gi:6753213 /GEN=Bub3 /FEA=FLmRNA /CNT=182 /TID=Mm.927.1 /TIER=FL+Stack /STK=68 /UG=Mm.927 /LL=12237 /DEF=Mus musculus budding uninhibited by benzimidazoles 3 homolog (S. cerevisiae) (Bub3), mRNA. /PROD=budding uninhibited by benzimidazoles 3 homolog(S. cerevisiae) /FL=gb:NM_009774.1 gb:BC025089.1 gb:AF149822.1 gb:U67327.1	BE986800	Mm.927	Mm.927	budding uninhibited by benzimidazoles 3 homolog (S. cerevisiae)	2.8916	2.87966	2.87507	2.68902	2.6812	1.98256	0	0	0	0	0	0	0	0	0	0	0	0
1416823_a_at	Osbpl1a	NM_020573	Mm.18502.1	gb:AU067756 /DB_XREF=gi:4968493 /DB_XREF=AU067756 /CLONE=MNCb-1487 /FEA=FLmRNA /CNT=132 /TID=Mm.18502.1 /TIER=Stack /STK=11 /UG=Mm.18502 /LL=64291 /UG_GENE=Osbpl1a /UG_TITLE=oxysterol binding protein-like 1A /FL=gb:AB017026.1 gb:NM_020573.1	NM_020573	Mm.18502	Mm.259470	oxysterol binding protein-like 1A	-1.93107	0	0	0	0	0	0	0	0	0	0	0	0	0	0	0	0	0
1416832_at	Slc39a8	NM_026228	Mm.30239.1	gb:BC006731.1 /DB_XREF=gi:13879500 /FEA=FLmRNA /CNT=133 /TID=Mm.30239.1 /TIER=FL+Stack /STK=67 /UG=Mm.30239 /LL=67547 /UG_GENE=4933419D20Rik /DEF=Mus musculus, RIKEN cDNA 4933419D20 gene, clone MGC:7011 IMAGE:3155670, mRNA, complete cds. /PROD=RIKEN cDNA 4933419D20 gene /FL=gb:BC006731.1 gb:NM_026228.1	NM_026228	Mm.30239	Mm.30239	solute carrier family 39 (metal ion transporter), member 8	0	1.98428	2.09261	2.09342	1.98833	0	0	0	0	0	0	0	0	0	0	0	0	0	Yes
1416833_at	Keg1	NM_029550	Mm.182442.1	gb:NM_029550.1 /DB_XREF=gi:19482165 /GEN=Keg1 /FEA=FLmRNA /CNT=162 /TID=Mm.182442.1 /TIER=FL+Stack /STK=67 /UG=Mm.182442 /LL=64697 /DEF=Mus musculus kidney expressed gene 1 (Keg1), mRNA. /PROD=RIKEN cDNA 0610008P16 /FL=gb:BC010803.1 gb:NM_029550.1	NM_029550	Mm.182442	Mm.218561	kidney expressed gene 1	-8.89186	-7.16039	-7.00208	-5.79002	-4.95061	-4.79344	-2.87524	0	0	0	0	0	0	0	0	0	0	0
1416835_s_at	Amd-ps3 /// Amd1 /// Amd2	NM_009665	Mm.7880.1	gb:BM114293 /DB_XREF=gi:17077311 /DB_XREF=L0802F01-3 /CLONE=L0802F01 /FEA=FLmRNA /CNT=189 /TID=Mm.7880.1 /TIER=Stack /STK=12 /UG=Mm.7880 /LL=11702 /UG_GENE=Amd1 /UG_TITLE=S-adenosylmethionine decarboxylase 1 /FL=gb:NM_009665.1 gb:BC011110.1 gb:D12780.1	NM_009665	Mm.7880	Mm.253533	S-adenosylmethionine decarboxylase 1 /// S-adenosylmethionine decarboxylase 2 /// S-adenosylmethionine decarboxylase, pseudogene 3	2.38311	0	0	0	0	0	0	0	0	0	0	0	0	0	12.4	0	0	0
1416838_at	Mut	NM_008650	Mm.4299.1	gb:BC019175.1 /DB_XREF=gi:17512430 /FEA=FLmRNA /CNT=164 /TID=Mm.4299.1 /TIER=FL+Stack /STK=67 /UG=Mm.4299 /LL=17850 /UG_GENE=Mut /DEF=Mus musculus, Similar to methylmalonyl-Coenzyme A mutase, clone MGC:29139 IMAGE:5007694, mRNA, complete cds. /PROD=Similar to methylmalonyl-Coenzyme A mutase /FL=gb:NM_008650.1 gb:BC019175.1	NM_008650	Mm.4299	Mm.259884	methylmalonyl-Coenzyme A mutase	-2.46266	-2.22009	-2.01766	-1.65816	-1.81911	-1.72329	0	0	0	0	0	0	0	0	0	0	0	0
1416840_at	Mid1ip1	NM_026524	Mm.29429.1	gb:NM_026524.1 /DB_XREF=gi:13386019 /GEN=3110038L01Rik /FEA=FLmRNA /CNT=150 /TID=Mm.29429.1 /TIER=FL+Stack /STK=67 /UG=Mm.29429 /LL=68041 /DEF=Mus musculus RIKEN cDNA 3110038L01 gene (3110038L01Rik), mRNA. /PROD=RIKEN cDNA 3110038L01 /FL=gb:NM_026524.1 gb:BC004014.1 gb:BC010778.1	NM_026524	Mm.29429	Mm.29429	Mid1 interacting protein 1 (gastrulation specific G12-like (zebrafish))	-2.37756	0	0	0	0	0	0	0	0	0	0	0	0	0	0	0	0	0
1416842_at	Gstm5	NM_010360	Mm.667.1	gb:NM_010360.1 /DB_XREF=gi:6754085 /GEN=Gstm5 /FEA=FLmRNA /CNT=149 /TID=Mm.667.1 /TIER=FL+Stack /STK=67 /UG=Mm.667 /LL=14866 /DEF=Mus musculus glutathione S-transferase, mu 5 (Gstm5), mRNA. /PROD=glutathione-S-transferase, mu 5 /FL=gb:NM_010360.1 gb:BC008206.1 gb:U24428.1	NM_010360	Mm.667	Mm.282351	glutathione S-transferase, mu 5	0	2.14386	2.71406	3.37572	3.17407	2.28881	0	0	0	0	0	0	0	0	0	0	0	0	Yes
1416849_at	Cisd1	NM_134007	Mm.29032.1	gb:NM_134007.1 /DB_XREF=gi:19527227 /GEN=AU043990 /FEA=FLmRNA /CNT=173 /TID=Mm.29032.1 /TIER=FL+Stack /STK=66 /UG=Mm.29032 /LL=103380 /DEF=Mus musculus expressed sequence AU043990 (AU043990), mRNA. /PROD=expressed sequence AU043990 /FL=gb:BC013522.1 gb:BC021952.1 gb:BC019860.1 gb:NM_134007.1	NM_134007	Mm.29032	Mm.254114	CDGSH iron sulfur domain 1	-2.70253	-2.66398	-2.60638	-2.68576	-2.51046	-1.89892	0	0	0	0	0	0	0	0	0	0	0	0
1416850_s_at	Cisd1	NM_134007	Mm.29032.1	gb:NM_134007.1 /DB_XREF=gi:19527227 /GEN=AU043990 /FEA=FLmRNA /CNT=173 /TID=Mm.29032.1 /TIER=FL+Stack /STK=66 /UG=Mm.29032 /LL=103380 /DEF=Mus musculus expressed sequence AU043990 (AU043990), mRNA. /PROD=expressed sequence AU043990 /FL=gb:BC013522.1 gb:BC021952.1 gb:BC019860.1 gb:NM_134007.1	NM_134007	Mm.29032	Mm.254114	CDGSH iron sulfur domain 1	-2.20013	-1.74472	-1.94837	-1.80594	-2.01832	-1.99779	0	0	0	0	0	0	0	0	0	0	0	0
1416858_a_at	Fkbp3	NM_013902	Mm.28480.1	gb:NM_013902.1 /DB_XREF=gi:7305060 /GEN=Fkbp3 /FEA=FLmRNA /CNT=123 /TID=Mm.28480.1 /TIER=FL+Stack /STK=66 /UG=Mm.28480 /LL=30795 /DEF=Mus musculus FK506 binding protein 3 (25kD) (Fkbp3), mRNA. /PROD=FK506 binding protein 3 (25kD) /FL=gb:AF135595.1 gb:NM_013902.1 gb:BC002122.1 gb:AF110812.1	NM_013902	Mm.28480	Mm.28480	FK506 binding protein 3	3.19696	2.61768	2.37466	1.88972	2.19215	1.65082	0	0	0	0	0	0	0	0	0	0	0	0
1416859_at	Fkbp3	NM_013902	Mm.28480.1	gb:NM_013902.1 /DB_XREF=gi:7305060 /GEN=Fkbp3 /FEA=FLmRNA /CNT=123 /TID=Mm.28480.1 /TIER=FL+Stack /STK=66 /UG=Mm.28480 /LL=30795 /DEF=Mus musculus FK506 binding protein 3 (25kD) (Fkbp3), mRNA. /PROD=FK506 binding protein 3 (25kD) /FL=gb:AF135595.1 gb:NM_013902.1 gb:BC002122.1 gb:AF110812.1	NM_013902	Mm.28480	Mm.28480	FK506 binding protein 3	3.79236	2.95639	2.71316	0	0	0	0	0	0	0	0	0	0	0	0	0	0	0
1416868_at	Cdkn2c	BC027026	Mm.1912.1	gb:BC027026.1 /DB_XREF=gi:20073274 /FEA=FLmRNA /CNT=92 /TID=Mm.1912.1 /TIER=FL+Stack /STK=66 /UG=Mm.1912 /LL=12580 /UG_GENE=Cdkn2c /DEF=Mus musculus, cyclin-dependent kinase inhibitor 2C (p18, inhibits CDK4), clone MGC:36118 IMAGE:5374670, mRNA, complete cds. /PROD=cyclin-dependent kinase inhibitor 2C (p18,inhibits CDK4) /FL=gb:BC027026.1 gb:NM_007671.1 gb:U19596.1	BC027026	Mm.1912	Mm.1912	cyclin-dependent kinase inhibitor 2C (p18, inhibits CDK4)	0	0	0	0	1.91836	0	0	0	0	0	0	0	0	0	0	0	0	0
1416873_a_at	Cdk2	NM_016756	Mm.219464.1	gb:NM_016756.1 /DB_XREF=gi:7949019 /GEN=Cdk2 /FEA=FLmRNA /CNT=78 /TID=Mm.219464.1 /TIER=FL+Stack /STK=66 /UG=Mm.219464 /LL=12566 /DEF=Mus musculus cyclin-dependent kinase 2 (Cdk2), mRNA. /PROD=cyclin-dependent kinase 2 /FL=gb:U63337.1 gb:NM_016756.1	NM_016756	Mm.219464	Mm.111326	cyclin-dependent kinase 2	2.53434	2.33431	2.28575	2.21073	2.3601	1.58639	0	0	0	0	0	0	0	0	0	0	0	0
1416880_at	Mcl1	BC003839	Mm.1639.1	gb:NM_008562.1 /DB_XREF=gi:6678823 /GEN=Mcl1 /FEA=FLmRNA /CNT=288 /TID=Mm.1639.1 /TIER=FL+Stack /STK=52 /UG=Mm.1639 /LL=17210 /DEF=Mus musculus myeloid cell leukemia sequence 1 (Mcl1), mRNA. /PROD=myeloid cell leukemia sequence 1 /FL=gb:BC003839.1 gb:U35623.1 gb:BC021638.1 gb:NM_008562.1 gb:BC005427.1	BC003839	Mm.1639	Mm.1639	myeloid cell leukemia sequence 1	0	0	0	1.73019	0	0	0	0	0	0	0	0	0	0	0	0	0	0
1416882_at	Rgs10	NM_026418	Mm.18635.1	gb:NM_026418.1 /DB_XREF=gi:13385913 /GEN=Rgs10 /FEA=FLmRNA /CNT=100 /TID=Mm.18635.1 /TIER=FL+Stack /STK=65 /UG=Mm.18635 /LL=67865 /DEF=Mus musculus regulator of G-protein signalling 10 (Rgs10), mRNA. /PROD=regulator of G-protein signalling 10 /FL=gb:NM_026418.1	NM_026418	Mm.18635	Mm.18635	regulator of G-protein signalling 10	2.70415	2.26138	0	2.26208	2.38372	1.72799	0	0	0	0	0	0	0	0	0	0	0	0
1416884_at	Cbx3	BC018354	Mm.28148.1	gb:BC018354.1 /DB_XREF=gi:17390827 /FEA=FLmRNA /CNT=139 /TID=Mm.28148.1 /TIER=FL+Stack /STK=65 /UG=Mm.28148 /LL=12417 /UG_GENE=Cbx3 /DEF=Mus musculus, clone MGC:25433 IMAGE:3990224, mRNA, complete cds. /PROD=Unknown (protein for MGC:25433) /FL=gb:NM_007624.1 gb:BC018354.1	BC018354	Mm.28148	Mm.280968	chromobox homolog 3 (Drosophila HP1 gamma)	2.32999	2.9131	2.77783	2.92544	2.99394	2.08196	1.54661	0	0	0	0	0	0	0	0	0	0	0
1416892_s_at	3110001A13Rik	BC021353	Mm.200627.1	gb:BC021353.1 /DB_XREF=gi:18204171 /FEA=FLmRNA /CNT=137 /TID=Mm.200627.1 /TIER=FL+Stack /STK=65 /UG=Mm.200627 /LL=66540 /UG_GENE=3110001A13Rik /DEF=Mus musculus, RIKEN cDNA 3110001A13 gene, clone MGC:29309 IMAGE:5006672, mRNA, complete cds. /PROD=RIKEN cDNA 3110001A13 gene /FL=gb:NM_025626.1 gb:BC021353.1	BC021353	Mm.200627	Mm.277864	RIKEN cDNA 3110001A13 gene	0	-2.30198	-2.35532	-2.34439	-2.33087	0	0	0	0	0	0	0	0	0	0	0	0	0
1416901_at	Npc2	BC007190	Mm.29454.1	gb:BC007190.1 /DB_XREF=gi:13938147 /FEA=FLmRNA /CNT=318 /TID=Mm.29454.1 /TIER=FL+Stack /STK=64 /UG=Mm.29454 /LL=67963 /UG_GENE=Npc2 /DEF=Mus musculus, RIKEN cDNA 2700012J19 gene, clone MGC:8265 IMAGE:3592515, mRNA, complete cds. /PROD=RIKEN cDNA 2700012J19 gene /FL=gb:BC007190.1 gb:BC003471.1 gb:NM_023409.2 gb:AB021289.1	BC007190	Mm.29454	Mm.282556	Niemann Pick type C2	0	0	0	0	0	1.51212	0	0	0	0	0	0	0	0	0	0	0	0
1416904_at	Mbnl1	NM_020007	Mm.141993.1	gb:NM_020007.1 /DB_XREF=gi:9910407 /GEN=Mbnl /FEA=FLmRNA /CNT=227 /TID=Mm.141993.1 /TIER=FL+Stack /STK=64 /UG=Mm.141993 /LL=56758 /DEF=Mus musculus muscleblind-like (Drosophila) (Mbnl), mRNA. /PROD=muscleblind-like (Drosophila) /FL=gb:AF231110.1 gb:NM_020007.1	NM_020007	Mm.141993	Mm.255723	muscleblind-like 1 (Drosophila)	0	0	0	0	0	1.39178	0	0	0	0	0	0	0	0	0	0	0	0
1416906_at	Anapc5	NM_021505	Mm.45312.1	gb:NM_021505.1 /DB_XREF=gi:10946919 /GEN=Anapc5 /FEA=FLmRNA /CNT=258 /TID=Mm.45312.1 /TIER=FL+Stack /STK=64 /UG=Mm.45312 /LL=59008 /DEF=Mus musculus anaphase-promoting complex subunit 5 (Anapc5), mRNA. /PROD=anaphase-promoting complex subunit 5 /FL=gb:NM_021505.1	NM_021505	Mm.45312	Mm.332667	anaphase-promoting complex subunit 5	4.26448	4.44057	4.83202	4.86442	4.16154	2.61755	2.19851	0	0	0	0	0	0	0	0	0	0	0
1416913_at	Es1	NM_007954	Mm.88078.1	gb:NM_007954.1 /DB_XREF=gi:6679688 /GEN=Es1 /FEA=FLmRNA /CNT=153 /TID=Mm.88078.1 /TIER=FL+Stack /STK=64 /UG=Mm.88078 /LL=13884 /DEF=Mus musculus esterase 1 (Es1), mRNA. /PROD=esterase 1 /FL=gb:M57960.1 gb:NM_007954.1 gb:AF034435.1	NM_007954	Mm.88078	Mm.88078	esterase 1	-58.6548	-49.5977	-55.9483	-52.0966	-46.3325	-2.65482	0	0	0	0	0	0	0	0	0	0	0	0
1416915_at	Msh6	U42190	Mm.18210.1	gb:U42190.1 /DB_XREF=gi:1817724 /GEN=Gtmbp /FEA=FLmRNA /CNT=113 /TID=Mm.18210.1 /TIER=FL+Stack /STK=64 /UG=Mm.18210 /LL=17688 /DEF=Mus musculus GT-mismatch binding protein (Gtmbp) mRNA, complete cds. /PROD=GT-mismatch binding protein /FL=gb:U42190.1 gb:NM_010830.1	U42190	Mm.18210	Mm.18210	mutS homolog 6 (E. coli)	2.9476	2.60179	2.58455	2.42384	2.51326	0	0	0	0	0	0	0	0	0	0	0	0	0
1416921_x_at	Aldoa	NM_007438	Mm.16763.1	gb:NM_007438.1 /DB_XREF=gi:6671538 /GEN=Aldo1 /FEA=FLmRNA /CNT=265 /TID=Mm.16763.1 /TIER=FL+Stack /STK=63 /UG=Mm.16763 /LL=11674 /DEF=Mus musculus aldolase 1, A isoform (Aldo1), mRNA. /PROD=aldolase 1, A isoform /FL=gb:NM_007438.1	NM_007438	Mm.16763	Mm.275831	aldolase 1, A isoform	3.01286	2.54007	2.11032	2.0853	0	1.81702	0	0	0	0	0	0	0	0	0	0	0	0
1416922_a_at	Bnip3l	AK018668	Mm.29820.1	gb:NM_009761.1 /DB_XREF=gi:6753199 /GEN=Bnip3l /FEA=FLmRNA /CNT=212 /TID=Mm.29820.1 /TIER=FL+Stack /STK=63 /UG=Mm.29820 /LL=12177 /DEF=Mus musculus BCL2adenovirus E1B 19 kDa-interacting protein 3-like (Bnip3l), mRNA. /PROD=BCL2adenovirus E1B 19 kDa-interacting protein3-like /FL=gb:NM_009761.1 gb:AF067395.1	AK018668	Mm.29820	Mm.29820	BCL2/adenovirus E1B interacting protein 3-like	0	2.51771	2.59282	2.78848	2.74931	2.12232	0	0	0	0	0	0	0	0	0	0	0	0
1416923_a_at	Bnip3l	AK018668	Mm.29820.1	gb:AK004667.1 /DB_XREF=gi:12836002 /GEN=Bnip3l /FEA=FLmRNA /CNT=212 /TID=Mm.29820.1 /TIER=ConsEnd /STK=5 /UG=Mm.29820 /LL=12177 /UG_TITLE=BCL2adenovirus E1B 19 kDa-interacting protein 3-like /DEF=Mus musculus adult male lung cDNA, RIKEN full-length enriched library, clone:1200009E06:BCL2adenovirus E1B 19 kDa-interacting protein 3-like, full insert sequence. /FL=gb:NM_009761.1 gb:AF067395.1	AK018668	Mm.29820	Mm.29820	BCL2/adenovirus E1B interacting protein 3-like	0	2.15396	2.54464	2.88043	2.98334	1.97595	0	0	0	0	0	0	0	0	0	0	0	0
1416925_at	Kpnb1	NM_008379	Mm.16710.1	gb:NM_008379.1 /DB_XREF=gi:6680448 /GEN=Impnb /FEA=FLmRNA /CNT=313 /TID=Mm.16710.1 /TIER=FL+Stack /STK=42 /UG=Mm.16710 /LL=16211 /DEF=Mus musculus importin beta (Impnb), mRNA. /PROD=importin beta /FL=gb:D45836.1 gb:NM_008379.1 gb:D67015.1	NM_008379	Mm.16710	Mm.251013	karyopherin (importin) beta 1	2.55629	2.31998	2.33657	0	2.14779	0	0	0	0	0	0	0	0	0	0	0	0	0
1416928_at	Rbm12	NM_029397	Mm.27660.1	gb:NM_029397.1 /DB_XREF=gi:19311003 /GEN=5730420G12Rik /FEA=FLmRNA /CNT=108 /TID=Mm.27660.1 /TIER=FL+Stack /STK=63 /UG=Mm.27660 /LL=75710 /DEF=Mus musculus RIKEN cDNA 5730420G12 gene (5730420G12Rik), mRNA. /PROD=SWAN /FL=gb:AF345334.1 gb:BC026891.1 gb:NM_029397.1	NM_029397	Mm.27660	Mm.27660	RNA binding motif protein 12	2.72004	0	0	0	0	0	0	0	0	0	0	0	0	0	0	0	0	0
1416933_at	Por	NM_008898	Mm.3863.1	gb:NM_008898.1 /DB_XREF=gi:6679420 /GEN=Por /FEA=FLmRNA /CNT=179 /TID=Mm.3863.1 /TIER=FL+Stack /STK=63 /UG=Mm.3863 /LL=18984 /DEF=Mus musculus P450 (cytochrome) oxidoreductase (Por), mRNA. /PROD=P450 (cytochrome) oxidoreductase /FL=gb:D17571.1 gb:NM_008898.1	NM_008898	Mm.3863	Mm.3863	P450 (cytochrome) oxidoreductase	-4.79052	-5.01931	-4.95737	-4.90722	-4.76266	0	0	0	0	0	0	0	0	0	0	0	0	11.8	Yes
1416937_at	Gabarap	BC024621	Mm.30064.1	gb:BC024621.1 /DB_XREF=gi:19354257 /FEA=FLmRNA /CNT=208 /TID=Mm.30064.1 /TIER=FL+Stack /STK=62 /UG=Mm.30064 /LL=56486 /UG_GENE=Gabarap /DEF=Mus musculus, GABA(A) receptor-associated protein, clone MGC:25654 IMAGE:4459651, mRNA, complete cds. /PROD=GABA(A) receptor-associated protein /FL=gb:NM_019749.1 gb:BC002126.1 gb:BC024621.1 gb:AF161587.1	BC024621	Mm.30064	Mm.272460	gamma-aminobutyric acid receptor associated protein	-1.69408	0	0	0	0	0	0	0	0	0	0	0	0	0	0	0	0	0
1416939_at	Ppa1	NM_026438	Mm.28897.1	gb:NM_026438.1 /DB_XREF=gi:13385935 /GEN=2010317E03Rik /FEA=FLmRNA /CNT=170 /TID=Mm.28897.1 /TIER=FL+Stack /STK=62 /UG=Mm.28897 /LL=67895 /DEF=Mus musculus RIKEN cDNA 2010317E03 gene (2010317E03Rik), mRNA. /PROD=RIKEN cDNA 2010317E03 /FL=gb:NM_026438.1 gb:BC010468.1	NM_026438	Mm.28897	Mm.28897	pyrophosphatase (inorganic) 1	0	0	0	-2.04523	-1.93265	-1.95561	0	0	0	0	0	0	0	0	0	0	0	0
1416941_s_at	Eif4h	NM_033561	Mm.27955.1	gb:NM_033561.1 /DB_XREF=gi:15808987 /GEN=Wbscr1 /FEA=FLmRNA /CNT=177 /TID=Mm.27955.1 /TIER=FL+Stack /STK=62 /UG=Mm.27955 /LL=22384 /DEF=Mus musculus Williams-Beuren syndrome chromosome region 1 homolog (human) (Wbscr1), mRNA. /PROD=Williams-Beuren syndrome chromosome region 1homolog (human) /FL=gb:NM_033561.1	NM_033561	Mm.27955	Mm.27955	eukaryotic translation initiation factor 4H	1.65829	0	1.70746	1.65855	1.64947	1.44437	0	0	0	0	0	0	0	0	0	0	0	0
1416946_a_at	Acaa1a /// Acaa1b	NM_130864	Mm.205266.1	gb:NM_130864.1 /DB_XREF=gi:18700003 /GEN=Acaa /FEA=FLmRNA /CNT=123 /TID=Mm.205266.1 /TIER=FL+Stack /STK=62 /UG=Mm.205266 /LL=113868 /DEF=Mus musculus acetyl-Coenzyme A acyltransferase (peroxisomal 3-oxoacyl-Coenzyme A thiolase) (Acaa), mRNA. /PROD=acetyl-Coenzyme A acyltransferase (peroxisomal3-oxoacyl-Coenzyme A thiolase) /FL=gb:NM_130864.1 gb:BC012400.1 gb:BC026669.1	NM_130864	Mm.205266	Mm.205266	acetyl-Coenzyme A acyltransferase 1A /// acetyl-Coenzyme A acyltransferase 1B	-11.3336	-10.9687	-9.22828	-8.78722	-8.78065	-2.60884	0	0	0	0	0	0	0	0	0	0	0	0
1416947_s_at	Acaa1a /// Acaa1b	NM_130864	Mm.205266.1	gb:NM_130864.1 /DB_XREF=gi:18700003 /GEN=Acaa /FEA=FLmRNA /CNT=123 /TID=Mm.205266.1 /TIER=FL+Stack /STK=62 /UG=Mm.205266 /LL=113868 /DEF=Mus musculus acetyl-Coenzyme A acyltransferase (peroxisomal 3-oxoacyl-Coenzyme A thiolase) (Acaa), mRNA. /PROD=acetyl-Coenzyme A acyltransferase (peroxisomal3-oxoacyl-Coenzyme A thiolase) /FL=gb:NM_130864.1 gb:BC012400.1 gb:BC026669.1	NM_130864	Mm.205266	Mm.205266	acetyl-Coenzyme A acyltransferase 1A /// acetyl-Coenzyme A acyltransferase 1B	-9.79614	-8.74365	-7.31418	-7.23793	-6.69383	-3.61017	0	0	0	0	0	0	0	0	0	0	0	0
1416954_at	Slc25a10	BC003222	Mm.3991.1	gb:NM_013770.1 /DB_XREF=gi:7305500 /GEN=Slc25a10 /FEA=FLmRNA /CNT=154 /TID=Mm.3991.1 /TIER=FL+Stack /STK=62 /UG=Mm.3991 /LL=27376 /DEF=Mus musculus solute carrier family 25 (mitochondrial carrier; adenine nucleotide translocator), member 10 (Slc25a10), mRNA. /PROD=solute carrier family 25 (mitochondrial carrier;adenine nucleotide translocator), member 10 /FL=gb:AF188712.1 gb:BC003222.1 gb:NM_0137…	BC003222	Mm.3991	Mm.3991	solute carrier family 25 (mitochondrial carrier, dicarboxylate transporter), member 10	-1.99415	-1.85163	-1.75698	-1.82569	-1.84715	-1.79669	0	0	0	0	0	0	0	0	4.4	0	0	0	Yes
1416958_at	Nr1d2	NM_011584	Mm.26587.1	gb:BC008556.1 /DB_XREF=gi:14250262 /FEA=FLmRNA /CNT=152 /TID=Mm.26587.1 /TIER=FL+Stack /STK=62 /UG=Mm.26587 /LL=21833 /UG_GENE=Thra /DEF=Mus musculus, clone MGC:8253 IMAGE:3592221, mRNA, complete cds. /PROD=Unknown (protein for MGC:8253) /FL=gb:U12142.1 gb:NM_011584.1 gb:BC008556.1	NM_011584	Mm.26587	Mm.26587	nuclear receptor subfamily 1, group D, member 2	-3.82198	-3.76782	-4.04848	-3.74304	-3.85881	-1.78936	0	0	0	0	0	0	0	0	0	0	0	0	Yes
1416961_at	Bub1b	NM_009773	Mm.29133.1	gb:NM_009773.1 /DB_XREF=gi:6753211 /GEN=Bub1b /FEA=FLmRNA /CNT=92 /TID=Mm.29133.1 /TIER=FL+Stack /STK=62 /UG=Mm.29133 /LL=12236 /DEF=Mus musculus budding uninhibited by benzimidazoles 1 homolog, beta (S. cerevisiae) (Bub1b), mRNA. /PROD=budding uninhibited by benzimidazoles 1 homolog,beta (S. cerevisiae) /FL=gb:NM_009773.1 gb:AF107296.1	NM_009773	Mm.29133	Mm.29133	budding uninhibited by benzimidazoles 1 homolog, beta (S. cerevisiae)	11.6519	9.98334	9.7912	9.64787	8.42809	4.13389	0	0	0	0	0	0	0	0	0	0	0	0
1416962_at	Rcc1	NM_133878	Mm.154298.1	gb:NM_133878.1 /DB_XREF=gi:19527091 /GEN=4931417M11Rik /FEA=FLmRNA /CNT=109 /TID=Mm.154298.1 /TIER=FL+Stack /STK=62 /UG=Mm.154298 /LL=100088 /DEF=Mus musculus RIKEN cDNA 4931417M11 gene (4931417M11Rik), mRNA. /PROD=RIKEN cDNA 4931417M11 gene /FL=gb:NM_133878.1 gb:BC019807.1	NM_133878	Mm.154298	Mm.255045	regulator of chromosome condensation 1	3.72264	3.26098	3.47082	3.37897	0	0	0	0	0	0	0	0	0	0	0	0	0	0
1416963_at	Ubac1	NM_133835	Mm.200666.1	gb:NM_133835.1 /DB_XREF=gi:19527049 /GEN=1110033G07Rik /FEA=FLmRNA /CNT=110 /TID=Mm.200666.1 /TIER=FL+Stack /STK=62 /UG=Mm.200666 /LL=98766 /DEF=Mus musculus RIKEN cDNA 1110033G07 gene (1110033G07Rik), mRNA. /PROD=RIKEN cDNA 1110033G07 gene /FL=gb:NM_133835.1 gb:BC021811.1	NM_133835	Mm.200666	Mm.247824	ubiquitin associated domain containing 1	2.09352	3.30238	3.65161	4.037	3.97677	2.69498	1.58113	1.32911	0	0	0	0	0	0	0	0	0	0
1416968_a_at	Hsd3b7	NM_133943	Mm.157103.1	gb:NM_133943.1 /DB_XREF=gi:19527163 /GEN=AI195443 /FEA=FLmRNA /CNT=76 /TID=Mm.157103.1 /TIER=FL+Stack /STK=62 /UG=Mm.157103 /LL=101502 /DEF=Mus musculus expressed sequence AI195443 (AI195443), mRNA. /PROD=expressed sequence AI195443 /FL=gb:NM_133943.1 gb:BC006822.1 gb:BC018525.1	NM_133943	Mm.157103	Mm.157103	hydroxy-delta-5-steroid dehydrogenase, 3 beta- and steroid delta-isomerase 7	-8.57979	-7.07814	-5.83376	-5.33836	-5.14928	-2.64635	0	0	0	0	0	0	0	0	0	0	0	0
1416969_at	Gtse1	NM_013882	Mm.20858.1	gb:NM_013882.1 /DB_XREF=gi:7305118 /GEN=Gtse1 /FEA=FLmRNA /CNT=83 /TID=Mm.20858.1 /TIER=FL+Stack /STK=62 /UG=Mm.20858 /LL=29870 /DEF=Mus musculus G two S phase expressed protein 1 (Gtse1), mRNA. /PROD=G two S phase expressed protein 1 /FL=gb:NM_013882.1 gb:BC027213.1	NM_013882	Mm.20858	Mm.20858	G two S phase expressed protein 1	5.3858	0	0	0	0	0	0	0	0	0	0	0	0	0	0	0	0	0
1416972_at	EG434401 /// Nhp2l1	NM_011482	Mm.29504.1	gb:BC026755.1 /DB_XREF=gi:20072396 /FEA=FLmRNA /CNT=231 /TID=Mm.29504.1 /TIER=FL+Stack /STK=61 /UG=Mm.29504 /LL=20826 /UG_GENE=Ssfa1 /DEF=Mus musculus, Similar to sperm specific antigen 1, clone MGC:25294 IMAGE:3154066, mRNA, complete cds. /PROD=Similar to sperm specific antigen 1 /FL=gb:NM_011482.1 gb:U95114.1 gb:BC026755.1	NM_011482	Mm.29504	Mm.299312	NHP2 non-histone chromosome protein 2-like 1 (S. cerevisiae) /// predicted gene, EG434401	2.48083	2.11325	1.96347	1.94752	0	1.49859	0	0	0	0	0	0	0	0	0	0	0	0
1416973_at	EG434401 /// Nhp2l1	NM_011482	Mm.29504.1	gb:NM_011482.1 /DB_XREF=gi:6755663 /GEN=Ssfa1 /FEA=FLmRNA /CNT=231 /TID=Mm.29504.1 /TIER=FL+Stack /STK=34 /UG=Mm.29504 /LL=20826 /DEF=Mus musculus sperm specific antigen 1 (Ssfa1), mRNA. /PROD=sperm specific antigen 1 /FL=gb:NM_011482.1 gb:U95114.1 gb:BC026755.1	NM_011482	Mm.29504	Mm.299312	NHP2 non-histone chromosome protein 2-like 1 (S. cerevisiae) /// predicted gene, EG434401	2.67574	2.50978	2.40636	2.21116	2.12822	1.69608	1.40805	0	0	0	0	0	0	0	0	0	0	0
1416978_at	Fcgrt	NM_010189	Mm.3303.1	gb:NM_010189.1 /DB_XREF=gi:6753835 /GEN=Fcgrt /FEA=FLmRNA /CNT=178 /TID=Mm.3303.1 /TIER=FL+Stack /STK=61 /UG=Mm.3303 /LL=14132 /DEF=Mus musculus Fc receptor, IgG, alpha chain transporter (Fcgrt), mRNA. /PROD=Fc receptor, IgG, alpha chain transporter /FL=gb:L17022.1 gb:BC003786.1 gb:D37874.1 gb:NM_010189.1	NM_010189	Mm.3303	Mm.3303	Fc receptor, IgG, alpha chain transporter	-2.52216	-2.31971	0	0	0	0	0	0	0	0	0	0	0	0	0	0	0	0
1416980_at	Mettl7b	NM_027853	Mm.19281.1	gb:NM_027853.1 /DB_XREF=gi:13386263 /GEN=0610006F02Rik /FEA=FLmRNA /CNT=176 /TID=Mm.19281.1 /TIER=FL+Stack /STK=61 /UG=Mm.19281 /LL=71664 /DEF=Mus musculus RIKEN cDNA 0610006F02 gene (0610006F02Rik), mRNA. /PROD=RIKEN cDNA 0610006F02 /FL=gb:NM_027853.1 gb:BC024898.1	NM_027853	Mm.19281	Mm.337232	methyltransferase like 7B	-34.8508	-34.4508	-32.2923	-30.9236	-29.1981	-2.78629	-1.30383	0	0	0	0	0	0	0	0	0	0	0
1416988_at	Msh2	NM_008628	Mm.4619.1	gb:NM_008628.1 /DB_XREF=gi:6678937 /GEN=Msh2 /FEA=FLmRNA /CNT=109 /TID=Mm.4619.1 /TIER=FL+Stack /STK=61 /UG=Mm.4619 /LL=17685 /DEF=Mus musculus mutS homolog 2 (E. coli) (Msh2), mRNA. /PROD=mutS homolog 2 (E. coli) /FL=gb:NM_008628.1 gb:U21011.1	NM_008628	Mm.4619	Mm.4619	mutS homolog 2 (E. coli)	2.83372	0	0	0	0	0	0	0	0	0	0	0	0	0	0	0	0	0
1416998_at	Rrs1	NM_021511	Mm.29061.1	gb:NM_021511.1 /DB_XREF=gi:10946929 /GEN=Rrr-pending /FEA=FLmRNA /CNT=110 /TID=Mm.29061.1 /TIER=FL+Stack /STK=61 /UG=Mm.29061 /LL=59014 /DEF=Mus musculus regulator for ribosome resistance homolog (S. cerevisiae) (Rrr-pending), mRNA. /PROD=regulator for ribosome resistance homolog (S.cerevisiae) /FL=gb:NM_021511.1 gb:BC003481.1	NM_021511	Mm.29061	Mm.29061	RRS1 ribosome biogenesis regulator homolog (S. cerevisiae)	2.86087	0	0	0	0	0	0	0	0	0	0	0	0	0	0	0	0	0
1417009_at	C1r	NM_023143	Mm.24276.1	gb:NM_023143.1 /DB_XREF=gi:12963528 /GEN=C1r /FEA=FLmRNA /CNT=148 /TID=Mm.24276.1 /TIER=FL+Stack /STK=60 /UG=Mm.24276 /LL=50909 /DEF=Mus musculus complement component 1, r subcomponent (C1r), mRNA. /PROD=complement component 1, r subcomponent /FL=gb:AF148216.1 gb:NM_023143.1 gb:BC004637.1	NM_023143	Mm.24276	Mm.333375	complement component 1, r subcomponent	-8.26505	-5.68254	-5.11179	-4.15579	-4.09915	-2.24614	0	0	0	0	0	0	0	0	0	0	0	0
1417011_at	Sdc2	AU021035	Mm.29350.1	gb:NM_008304.1 /DB_XREF=gi:6677890 /GEN=Sdc2 /FEA=FLmRNA /CNT=232 /TID=Mm.29350.1 /TIER=FL+Stack /STK=60 /UG=Mm.29350 /LL=15529 /DEF=Mus musculus syndecan 2 (Sdc2), mRNA. /PROD=syndecan 2 /FL=gb:U00674.1 gb:NM_008304.1	AU021035	Mm.29350	Mm.234266	syndecan 2	-3.59344	-3.43206	-3.8715	-3.21333	-3.50969	-1.81594	0	0	0	0	0	0	0	0	0	0	0	0
1417012_at	Sdc2	AU021035	Mm.29350.1	gb:AI266824 /DB_XREF=gi:3884982 /DB_XREF=uj07e08.x1 /CLONE=IMAGE:1891238 /FEA=FLmRNA /CNT=232 /TID=Mm.29350.1 /TIER=Stack /STK=12 /UG=Mm.29350 /LL=15529 /UG_GENE=Sdc2 /UG_TITLE=syndecan 2 /FL=gb:U00674.1 gb:NM_008304.1	AU021035	Mm.29350	Mm.234266	syndecan 2	-4.79337	-4.21999	-3.89819	-4.22044	-3.63106	0	0	0	0	0	0	0	0	0	0	0	0	0
1417013_at	Hspb8	AF250139	Mm.21549.1	gb:NM_030704.1 /DB_XREF=gi:13507645 /GEN=Cryac /FEA=FLmRNA /CNT=159 /TID=Mm.21549.1 /TIER=FL+Stack /STK=60 /UG=Mm.21549 /LL=80888 /DEF=Mus musculus crystallin, alpha C (Cryac), mRNA. /PROD=heat shock protein 20-like protein /FL=gb:BC011219.1 gb:NM_030704.1 gb:AF250139.1 gb:AF273453.1	AF250139	Mm.21549	Mm.21549	heat shock protein 8	-8.64764	-5.72587	-6.76442	-5.4818	-5.84266	-2.27266	-1.93347	0	0	0	0	0	0	0	0	0	0	0
1417014_at	Hspb8	AF250139	Mm.21549.1	gb:AF250139.1 /DB_XREF=gi:7644381 /FEA=FLmRNA /CNT=159 /TID=Mm.21549.1 /TIER=FL /STK=1 /UG=Mm.21549 /LL=80888 /UG_GENE=Cryac /DEF=Mus musculus small stress protein-like protein HSP22 mRNA, complete cds. /PROD=small stress protein-like protein HSP22 /FL=gb:BC011219.1 gb:NM_030704.1 gb:AF250139.1 gb:AF273453.1	AF250139	Mm.21549	Mm.21549	heat shock protein 8	-2.95535	-2.61973	-2.76029	-2.86985	0	0	0	0	0	0	0	0	0	0	0	0	0	0
1417018_at	Efemp2	NM_021474	Mm.41781.1	gb:NM_021474.1 /DB_XREF=gi:10946871 /GEN=Efemp2 /FEA=FLmRNA /CNT=95 /TID=Mm.41781.1 /TIER=FL+Stack /STK=60 /UG=Mm.41781 /LL=58859 /DEF=Mus musculus epidermal growth factor-containing fibulin-like extracellular matrix protein 2 (Efemp2), mRNA. /PROD=epidermal growth factor-containing fibulin-likeextracellular matrix protein 2 /FL=gb:AF109122.1 gb:AF104223.1 gb:NM_021474.1 gb:BC012269.1	NM_021474	Mm.41781	Mm.276367	epidermal growth factor-containing fibulin-like extracellular matrix protein 2	3.31355	2.9456	0	0	0	0	0	0	0	0	0	0	0	0	0	0	0	0
1417019_a_at	Cdc6	NM_011799	Mm.20912.1	gb:NM_011799.1 /DB_XREF=gi:6753367 /GEN=Cdc6 /FEA=FLmRNA /CNT=94 /TID=Mm.20912.1 /TIER=FL+Stack /STK=60 /UG=Mm.20912 /LL=23834 /DEF=Mus musculus cell division cycle 6 homolog (S. cerevisiae) (Cdc6), mRNA. /PROD=cell division cycle 6 homolog (S. cerevisiae) /FL=gb:NM_011799.1	NM_011799	Mm.20912	Mm.20912	cell division cycle 6 homolog (S. cerevisiae)	3.69522	4.06119	4.10115	4.39853	4.42756	2.38485	0	0	0	0	0	0	0	0	0	0	0	0
1417025_at	H2-Eb1	NM_010382	Mm.22564.1	gb:NM_010382.1 /DB_XREF=gi:6912403 /GEN=H2-Eb1 /FEA=FLmRNA /CNT=183 /TID=Mm.22564.1 /TIER=FL+Stack /STK=59 /UG=Mm.22564 /LL=14969 /DEF=Mus musculus histocompatibility 2, class II antigen E beta (H2-Eb1), mRNA. /PROD=histocompatibility 2, class II antigen E beta /FL=gb:U28490.1 gb:U28489.1 gb:M36939.1 gb:M36940.1 gb:NM_010382.1	NM_010382	Mm.22564	Mm.22564	histocompatibility 2, class II antigen E beta	0	0	0	-9.01541	0	0	0	0	0	0	0	0	0	0	0	0	0	0
1417037_at	Orc6l	NM_019716	Mm.29709.1	gb:NM_019716.1 /DB_XREF=gi:9790136 /GEN=Orc6l /FEA=FLmRNA /CNT=91 /TID=Mm.29709.1 /TIER=FL+Stack /STK=59 /UG=Mm.29709 /LL=56452 /DEF=Mus musculus origin recognition complex, subunit 6-like (S. cerevisiae) (Orc6l), mRNA. /PROD=origin recognition complex, subunit 6-like (S.cerevisiae) /FL=gb:NM_019716.1 gb:AF139659.1	NM_019716	Mm.29709	Mm.29709	origin recognition complex, subunit 6-like (S. cerevisiae)	2.94979	2.93861	2.97913	2.92328	3.14369	1.94261	0	0	0	0	0	0	0	0	0	0	0	0
1417039_a_at	Cul7	NM_025611	Mm.157075.1	gb:NM_025611.1 /DB_XREF=gi:13385063 /GEN=2510004L20Rik /FEA=FLmRNA /CNT=99 /TID=Mm.157075.1 /TIER=FL+Stack /STK=59 /UG=Mm.157075 /LL=66515 /DEF=Mus musculus RIKEN cDNA 2510004L20 gene (2510004L20Rik), mRNA. /PROD=RIKEN cDNA 2510004L20 /FL=gb:NM_025611.1	NM_025611	Mm.157075	Mm.329078	cullin 7	3.12759	0	2.77284	2.55147	0	0	0	0	0	0	0	0	0	0	0	0	0	0
1417042_at	Slc37a4	NM_008063	Mm.30087.1	gb:NM_008063.1 /DB_XREF=gi:6679894 /GEN=G6pt1 /FEA=FLmRNA /CNT=127 /TID=Mm.30087.1 /TIER=FL+Stack /STK=59 /UG=Mm.30087 /LL=14385 /DEF=Mus musculus glucose-6-phosphatase, transport protein 1 (G6pt1), mRNA. /PROD=glucose-6-phosphatase, transport protein 1 /FL=gb:AF080469.1 gb:NM_008063.1	NM_008063	Mm.30087	Mm.30087	solute carrier family 37 (glucose-6-phosphate transporter), member 4	-4.50517	-3.74569	0	0	0	0	0	0	0	0	0	0	0	0	0	0	0	0	Yes
1417043_at	Lcat	NM_008490	Mm.1593.1	gb:NM_008490.1 /DB_XREF=gi:6678671 /GEN=Lcat /FEA=FLmRNA /CNT=127 /TID=Mm.1593.1 /TIER=FL+Stack /STK=59 /UG=Mm.1593 /LL=16816 /DEF=Mus musculus lecithin cholesterol acyltransferase (Lcat), mRNA. /PROD=lecithin cholesterol acyltransferase /FL=gb:NM_008490.1 gb:J05154.1	NM_008490	Mm.1593	Mm.1593	lecithin cholesterol acyltransferase	-5.60342	-4.97148	-4.07496	-3.4997	-3.76622	-1.81035	0	0	0	0	0	0	0	0	0	0	0	0
1417049_at	Rhd	AF069311	Mm.195461.1	gb:AF069311.1 /DB_XREF=gi:3746649 /FEA=FLmRNA /CNT=88 /TID=Mm.195461.1 /TIER=FL+Stack /STK=59 /UG=Mm.195461 /LL=19746 /UG_GENE=Rhced /DEF=Mus musculus Rhesus blood group protein mRNA, complete cds. /PROD=Rhesus blood group protein /FL=gb:AB015189.1 gb:AF047827.1 gb:AB015190.1 gb:NM_011270.1 gb:AF069311.1 gb:AF057524.1	AF069311	Mm.195461	Mm.195461	Rh blood group, D antigen	0	3.73405	4.46348	5.03495	4.70885	3.05817	1.71549	1.3522	0	0	0	0	0	0	0	0	0	0
1417055_at	0610009D07Rik	NM_025323	Mm.29712.1	gb:NM_025323.1 /DB_XREF=gi:13384691 /GEN=0610009D07Rik /FEA=FLmRNA /CNT=123 /TID=Mm.29712.1 /TIER=FL+Stack /STK=58 /UG=Mm.29712 /LL=66055 /DEF=Mus musculus RIKEN cDNA 0610009D07 gene (0610009D07Rik), mRNA. /PROD=RIKEN cDNA 0610009D07 /FL=gb:NM_025323.1 gb:BC019535.1	NM_025323	Mm.29712	Mm.102627	RIKEN cDNA 0610009D07 gene	1.93231	1.77061	0	0	1.80256	0	0	0	0	0	0	0	0	0	0	0	0	0
1417057_a_at	Lamp3 /// LOC100045251 /// LOC100046743 /// Ppid	BC011499	Mm.30242.1	gb:BC011499.1 /DB_XREF=gi:15079318 /FEA=FLmRNA /CNT=181 /TID=Mm.30242.1 /TIER=FL+Stack /STK=58 /UG=Mm.30242 /LL=67738 /UG_GENE=Ppid /DEF=Mus musculus, RIKEN cDNA 4930564J03 gene, clone MGC:6702 IMAGE:3584183, mRNA, complete cds. /PROD=RIKEN cDNA 4930564J03 gene /FL=gb:BC019778.1 gb:NM_026352.1 gb:BC011499.1	BC011499	Mm.30242	Mm.258059	peptidylprolyl isomerase D (cyclophilin D) /// lysosomal-associated membrane protein 3 /// similar to peptidylprolyl isomerase D	2.28531	2.00445	1.99049	0	1.87149	1.45315	0	0	0	0	0	0	0	0	0	0	0	0
1417066_at	Cabc1	AK014605	Mm.28337.1	gb:NM_023341.1 /DB_XREF=gi:12963648 /GEN=4632432J16Rik /FEA=FLmRNA /CNT=129 /TID=Mm.28337.1 /TIER=FL+Stack /STK=58 /UG=Mm.28337 /LL=67426 /DEF=Mus musculus RIKEN cDNA 4632432J16 gene (4632432J16Rik), mRNA. /PROD=RIKEN cDNA 4632432J16 /FL=gb:NM_023341.1	AK014605	Mm.28337	Mm.38330	chaperone, ABC1 activity of bc1 complex like (S. pombe)	-7.79291	-4.26264	-4.18567	-3.13465	-3.72684	-5.66645	0	0	0	6.2	0	0	0	0	0	0	0	0
1417070_at	Cyp4v3	NM_133969	Mm.1554.1	gb:NM_133969.1 /DB_XREF=gi:19527189 /GEN=AW111961 /FEA=FLmRNA /CNT=101 /TID=Mm.1554.1 /TIER=FL+Stack /STK=58 /UG=Mm.1554 /LL=102294 /DEF=Mus musculus expressed sequence AW111961 (AW111961), mRNA. /PROD=expressed sequence AW111961 /FL=gb:AB056457.1 gb:NM_133969.1	NM_133969	Mm.1554	---	cytochrome P450, family 4, subfamily v, polypeptide 3	-8.62462	-7.74179	-7.35349	-6.33218	-6.56667	-4.39783	-2.958	0	0	0	0	0	0	0	0	0	0	0	Yes
1417071_s_at	Cyp4v3	NM_133969	Mm.1554.1	gb:NM_133969.1 /DB_XREF=gi:19527189 /GEN=AW111961 /FEA=FLmRNA /CNT=101 /TID=Mm.1554.1 /TIER=FL+Stack /STK=58 /UG=Mm.1554 /LL=102294 /DEF=Mus musculus expressed sequence AW111961 (AW111961), mRNA. /PROD=expressed sequence AW111961 /FL=gb:AB056457.1 gb:NM_133969.1	NM_133969	Mm.1554	---	cytochrome P450, family 4, subfamily v, polypeptide 3	-10.7396	-9.59187	-9.04206	-8.22881	-7.61994	-11.3264	-4.57765	0	0	0	0	0	0	0	0	0	0	0	Yes
1417082_at	Anp32b	NM_130889	Mm.154985.1	gb:NM_130889.1 /DB_XREF=gi:18700031 /GEN=Anp32b /FEA=FLmRNA /CNT=202 /TID=Mm.154985.1 /TIER=FL+Stack /STK=57 /UG=Mm.154985 /LL=67628 /DEF=Mus musculus acidic nuclear phosphoprotein 32 family, member B (Anp32b), mRNA. /PROD=acidic nuclear phosphoprotein 32 family, memberB /FL=gb:BC005628.1 gb:BC003489.1 gb:NM_130889.1 gb:AB025582.1	NM_130889	Mm.154985	Mm.263913	acidic nuclear phosphoprotein 32 family, member B	2.45922	2.91435	2.85122	3.10445	2.95582	2.28394	1.60118	0	0	0	0	0	0	0	0	0	0	0
1417085_at	Akr1c6	NM_030611	Mm.196666.1	gb:NM_030611.1 /DB_XREF=gi:13487924 /GEN=Hsd17b5 /FEA=FLmRNA /CNT=154 /TID=Mm.196666.1 /TIER=FL+Stack /STK=57 /UG=Mm.196666 /LL=80858 /DEF=Mus musculus hydroxysteroid (17-beta) dehydrogenase 5 (Hsd17b5), mRNA. /PROD=hydroxysteroid (17-beta) dehydrogenase 5 /FL=gb:NM_030611.1 gb:D45850.1	NM_030611	Mm.196666	Mm.196666	aldo-keto reductase family 1, member C6	-100	-80.1435	-59.1683	-100	-58.7224	-3.10935	-1.25092	0	0	0	0	0	0	0	0	0	0	0	Yes
1417090_at	Rcn1	NM_009037	Mm.4876.1	gb:NM_009037.1 /DB_XREF=gi:6677690 /GEN=Rcn /FEA=FLmRNA /CNT=95 /TID=Mm.4876.1 /TIER=FL+Stack /STK=57 /UG=Mm.4876 /LL=19672 /DEF=Mus musculus reticulocalbin (Rcn), mRNA. /PROD=reticulocalbin /FL=gb:NM_009037.1 gb:D13003.1	NM_009037	Mm.4876	Mm.4876	reticulocalbin 1	3.03436	2.499	0	0	0	0	0	0	0	0	0	0	0	0	0	0	0	0
1417091_at	Chuk	NM_007700	Mm.3996.1	gb:NM_007700.1 /DB_XREF=gi:6680941 /GEN=Chuk /FEA=FLmRNA /CNT=110 /TID=Mm.3996.1 /TIER=FL+Stack /STK=57 /UG=Mm.3996 /LL=12675 /DEF=Mus musculus conserved helix-loop-helix ubiquitous kinase (Chuk), mRNA. /PROD=conserved helix-loop-helix ubiquitous kinase /FL=gb:U12473.1 gb:NM_007700.1	NM_007700	Mm.3996	Mm.3996	conserved helix-loop-helix ubiquitous kinase	-2.00187	-1.8098	-1.98303	-1.96688	-1.91732	0	0	0	0	0	0	0	0	0	0	0	0	0
1417096_at	Rrp15	NM_026041	Mm.38528.1	gb:NM_026041.1 /DB_XREF=gi:13385539 /GEN=2810430M08Rik /FEA=FLmRNA /CNT=86 /TID=Mm.38528.1 /TIER=FL+Stack /STK=57 /UG=Mm.38528 /LL=67223 /DEF=Mus musculus RIKEN cDNA 2810430M08 gene (2810430M08Rik), mRNA. /PROD=RIKEN cDNA 2810430M08 /FL=gb:NM_026041.1 gb:BC006787.1	NM_026041	Mm.38528	Mm.289841	ribosomal RNA processing 15 homolog (S. cerevisiae)	2.6489	0	0	0	0	0	0	0	0	0	0	0	0	0	0	0	0	0
1417102_a_at	LOC100046199 /// Ndufb5	BC025155	Mm.28058.1	gb:BC025155.1 /DB_XREF=gi:19263528 /FEA=FLmRNA /CNT=149 /TID=Mm.28058.1 /TIER=FL+Stack /STK=56 /UG=Mm.28058 /LL=66046 /UG_GENE=Ndufb5 /DEF=Mus musculus, NADH dehydrogenase (ubiquinone) 1 beta subcomplex 5, clone MGC:35776 IMAGE:4024605, mRNA, complete cds. /PROD=NADH dehydrogenase (ubiquinone) 1 betasubcomplex 5 /FL=gb:BC025155.1 gb:NM_025316.1	BC025155	Mm.28058	Mm.28058	NADH dehydrogenase (ubiquinone) 1 beta subcomplex, 5 /// similar to NADH dehydrogenase (ubiquinone) 1 beta subcomplex, 5	0	0	0	0	0	-1.49043	0	0	0	0	0	0	0	0	0	0	0	0
1417103_at	Ddt	NM_010027	Mm.5731.1	gb:NM_010027.1 /DB_XREF=gi:6753617 /GEN=Ddt /FEA=FLmRNA /CNT=111 /TID=Mm.5731.1 /TIER=FL+Stack /STK=56 /UG=Mm.5731 /LL=13202 /DEF=Mus musculus D-dopachrome tautomerase (Ddt), mRNA. /PROD=D-dopachrome tautomerase /FL=gb:BC010753.1 gb:NM_010027.1	NM_010027	Mm.5731	Mm.298947	D-dopachrome tautomerase	-3.47082	-3.74244	-3.38426	-2.94598	-3.03076	-1.75436	-1.42043	0	0	0	0	0	0	0	0	0	0	0
1417106_at	Tpd52l2	NM_025482	Mm.27872.1	gb:NM_025482.1 /DB_XREF=gi:13384901 /GEN=2810411G23Rik /FEA=FLmRNA /CNT=154 /TID=Mm.27872.1 /TIER=FL+Stack /STK=56 /UG=Mm.27872 /LL=66314 /DEF=Mus musculus RIKEN cDNA 2810411G23 gene (2810411G23Rik), mRNA. /PROD=RIKEN cDNA 2810411G23 /FL=gb:NM_025482.1 gb:BC006886.1	NM_025482	Mm.27872	Mm.136648	tumor protein D52-like 2	2.56408	2.26102	0	0	0	0	0	0	0	0	0	0	0	0	0	0	0	0
1417110_at	Man1a	BB070019	Mm.117294.1	gb:NM_008548.1 /DB_XREF=gi:6678787 /GEN=Man1a /FEA=FLmRNA /CNT=197 /TID=Mm.117294.1 /TIER=FL+Stack /STK=56 /UG=Mm.117294 /LL=17155 /DEF=Mus musculus mannosidase 1, alpha (Man1a), mRNA. /PROD=mannosidase 1, alpha /FL=gb:BC015265.1 gb:U04299.1 gb:NM_008548.1	BB070019	Mm.117294	Mm.117294	mannosidase 1, alpha	-3.22449	-2.68837	-2.64864	-2.49683	-2.27585	-1.91149	-1.90843	0	0	0	0	0	0	0	0	0	0	0
1417111_at	Man1a	BB070019	Mm.117294.1	gb:BB070019 /DB_XREF=gi:15404281 /DB_XREF=BB070019 /CLONE=8030488F12 /FEA=FLmRNA /CNT=197 /TID=Mm.117294.1 /TIER=Stack /STK=61 /UG=Mm.117294 /LL=17155 /UG_GENE=Man1a /UG_TITLE=mannosidase 1, alpha /FL=gb:BC015265.1 gb:U04299.1 gb:NM_008548.1	BB070019	Mm.117294	Mm.117294	mannosidase 1, alpha	-2.71119	-2.45209	-2.19585	-2.18619	-2.00317	0	0	0	0	0	0	0	0	0	0	0	0	0
1417112_at	Arl2bp	NM_024191	Mm.139700.1	gb:NM_024191.1 /DB_XREF=gi:18859590 /GEN=6330544B05Rik /FEA=FLmRNA /CNT=139 /TID=Mm.139700.1 /TIER=FL+Stack /STK=56 /UG=Mm.139700 /LL=76171 /DEF=Mus musculus RIKEN cDNA 6330544B05 gene (6330544B05Rik), mRNA. /PROD=RIKEN cDNA 1700027H16 /FL=gb:NM_024191.1 gb:BC002131.1 gb:BC024708.1	NM_024191	Mm.139700	Mm.393247	ADP-ribosylation factor-like 2 binding protein	3.48801	0	3.37779	3.41716	0	0	0	0	0	0	0	0	0	0	0	0	0	0
1417118_a_at	Ard1	NM_019870	Mm.5934.1	gb:NM_019870.1 /DB_XREF=gi:9845235 /GEN=Ard1 /FEA=FLmRNA /CNT=79 /TID=Mm.5934.1 /TIER=FL+Stack /STK=56 /UG=Mm.5934 /LL=56292 /DEF=Mus musculus N-acetyltransferase ARD1 homolog (S. cerevisiae) (Ard1), mRNA. /PROD=N-acetyltransferase similar to S. cerevisiaeARD1 /FL=gb:NM_019870.1	NM_019870	Mm.5934	Mm.305796	N-acetyltransferase ARD1 homolog (S. cerevisiae)	2.39922	0	0	0	0	0	0	0	0	0	0	0	0	0	0	0	0	0
1417125_at	Ahcy	NM_016661	Mm.2573.1	gb:NM_016661.1 /DB_XREF=gi:7709979 /GEN=Ahcy /FEA=FLmRNA /CNT=239 /TID=Mm.2573.1 /TIER=FL+Stack /STK=55 /UG=Mm.2573 /LL=11615 /DEF=Mus musculus S-adenosylhomocysteine hydrolase (Ahcy), mRNA. /PROD=S-adenosylhomocysteine hydrolase /FL=gb:NM_016661.1 gb:BC015304.1 gb:L32836.1	NM_016661	Mm.2573	Mm.371964	S-adenosylhomocysteine hydrolase	-3.32513	-3.56476	-3.32605	-3.37376	-3.40235	-2.27713	-1.85639	0	0	0	0	0	0	0	0	0	0	0
1417126_a_at	Rpl22l1	NM_026517	Mm.21724.1	gb:NM_026517.1 /DB_XREF=gi:13386009 /GEN=3110001N18Rik /FEA=FLmRNA /CNT=98 /TID=Mm.21724.1 /TIER=FL+Stack /STK=55 /UG=Mm.21724 /LL=68028 /DEF=Mus musculus RIKEN cDNA 3110001N18 gene (3110001N18Rik), mRNA. /PROD=RIKEN cDNA 3110001N18 /FL=gb:NM_026517.1 gb:BC026533.1	NM_026517	Mm.21724	Mm.371630	ribosomal protein L22 like 1	2.44075	2.26347	2.17391	2.01144	2.30036	2.13948	0	0	0	0	0	0	0	0	0	0	0	0
1417131_at	Cdc25a	C76119	Mm.29800.1	gb:NM_007658.1 /DB_XREF=gi:6680895 /GEN=Cdc25a /FEA=FLmRNA /CNT=180 /TID=Mm.29800.1 /TIER=FL+Stack /STK=55 /UG=Mm.29800 /LL=12530 /DEF=Mus musculus cell division cycle 25 homolog A (S. cerevisiae) (Cdc25a), mRNA. /PROD=cell division cycle 25 homolog A (S.cerevisiae) /FL=gb:NM_007658.1 gb:U27323.1	C76119	Mm.29800	Mm.307103	cell division cycle 25 homolog A (S. pombe)	2.95937	0	0	2.63035	0	1.96721	0	0	0	0	0	0	0	0	0	0	0	0
1417132_at	Cdc25a	C76119	Mm.29800.1	gb:C76119 /DB_XREF=gi:2516449 /DB_XREF=C76119 /CLONE=J0003H02 /FEA=FLmRNA /CNT=180 /TID=Mm.29800.1 /TIER=Stack /STK=48 /UG=Mm.29800 /LL=12530 /UG_GENE=Cdc25a /UG_TITLE=cell division cycle 25 homolog A (S. cerevisiae) /FL=gb:NM_007658.1 gb:U27323.1	C76119	Mm.29800	Mm.307103	cell division cycle 25 homolog A (S. pombe)	2.86072	2.74428	2.91776	0	2.65481	1.65676	0	0	0	0	0	0	0	0	0	0	0	0
1417133_at	Pmp22	NM_008885	Mm.1237.1	gb:NM_008885.1 /DB_XREF=gi:6679394 /GEN=Pmp22 /FEA=FLmRNA /CNT=95 /TID=Mm.1237.1 /TIER=FL+Stack /STK=55 /UG=Mm.1237 /LL=18858 /DEF=Mus musculus peripheral myelin protein, 22 kDa (Pmp22), mRNA. /PROD=peripheral myelin protein, 22 kDa /FL=gb:BC010765.1 gb:M32240.1 gb:NM_008885.1	NM_008885	Mm.1237	Mm.1237	peripheral myelin protein	2.96018	0	0	0	0	2.00817	0	0	0	0	0	0	0	0	0	0	0	0
1417138_s_at	Polr2e	NM_025554	Mm.18579.1	gb:NM_025554.1 /DB_XREF=gi:13384981 /GEN=Polr2e /FEA=FLmRNA /CNT=89 /TID=Mm.18579.1 /TIER=FL+Stack /STK=55 /UG=Mm.18579 /LL=66420 /DEF=Mus musculus polymerase (RNA) II (DNA directed) polypeptide E (25kD) (Polr2e), mRNA. /PROD=polymerase (RNA) II (DNA directed) polypeptide E(25kD) /FL=gb:NM_025554.1	NM_025554	Mm.18579	Mm.18579	polymerase (RNA) II (DNA directed) polypeptide E	2.61051	0	0	0	0	0	0	0	0	0	0	0	0	0	0	0	0	0
1417141_at	Igtp	NM_018738	Mm.858.1	gb:NM_018738.1 /DB_XREF=gi:9055247 /GEN=Igtp /FEA=FLmRNA /CNT=155 /TID=Mm.858.1 /TIER=FL+Stack /STK=55 /UG=Mm.858 /LL=16145 /DEF=Mus musculus interferon gamma induced GTPase (Igtp), mRNA. /PROD=interferon gamma induced GTPase /FL=gb:U53219.1 gb:NM_018738.1	NM_018738	Mm.858	Mm.33902	interferon gamma induced GTPase	-5.45841	-2.11782	0	0	0	0	0	0	0	0	0	0	0	0	0	0	0	0
1417161_at	Cdk2ap2	NM_026373	Mm.29609.1	gb:NM_026373.1 /DB_XREF=gi:13385869 /GEN=5830466O21Rik /FEA=FLmRNA /CNT=112 /TID=Mm.29609.1 /TIER=FL+Stack /STK=54 /UG=Mm.29609 /LL=67777 /DEF=Mus musculus RIKEN cDNA 5830466O21 gene (5830466O21Rik), mRNA. /PROD=RIKEN cDNA 5830466O21 /FL=gb:BC025656.1 gb:NM_026373.1	NM_026373	Mm.29609	Mm.29609	CDK2-associated protein 2	-1.85599	-1.77216	-1.59205	0	0	0	0	0	0	0	0	0	0	0	0	0	0	0
1417162_at	Tmbim1	BC004752	Mm.182921.1	gb:BC004752.1 /DB_XREF=gi:13435791 /FEA=FLmRNA /CNT=106 /TID=Mm.182921.1 /TIER=FL+Stack /STK=54 /UG=Mm.182921 /LL=69660 /UG_GENE=2310061B02Rik /DEF=Mus musculus, Similar to PP1201 protein, clone MGC:7955 IMAGE:3584518, mRNA, complete cds. /PROD=Similar to PP1201 protein /FL=gb:NM_027154.1 gb:BC004752.1	BC004752	Mm.182921	Mm.261182	transmembrane BAX inhibitor motif containing 1	-1.80996	-2.0296	-1.90471	0	-2.09438	0	0	0	0	0	0	0	0	0	0	0	0	0
1417165_at	Mbd2	NM_010773	Mm.322.1	gb:NM_010773.1 /DB_XREF=gi:7706608 /GEN=Mbd2 /FEA=FLmRNA /CNT=106 /TID=Mm.322.1 /TIER=FL+Stack /STK=54 /UG=Mm.322 /LL=17191 /DEF=Mus musculus methyl-CpG binding domain protein 2 (Mbd2), mRNA. /PROD=methyl-CpG binding domain protein 2 /FL=gb:AF072243.1 gb:NM_010773.1	NM_010773	Mm.322	Mm.322	methyl-CpG binding domain protein 2	0	0	2.1764	2.27166	1.99722	0	0	0	0	0	0	0	0	0	0	0	0	0
1417166_at	Psip1	NM_133948	Mm.28287.1	gb:NM_133948.1 /DB_XREF=gi:19527167 /GEN=AU015605 /FEA=FLmRNA /CNT=151 /TID=Mm.28287.1 /TIER=FL+Stack /STK=54 /UG=Mm.28287 /LL=101739 /DEF=Mus musculus expressed sequence AU015605 (AU015605), mRNA. /PROD=expressed sequence AU015605 /FL=gb:NM_133948.1	NM_133948	Mm.28287	Mm.105331	PC4 and SFRS1 interacting protein 1	2.79388	2.67756	2.65393	2.80972	2.77881	1.75494	0	0	0	0	0	0	0	0	0	0	0	0
1417170_at	Lztfl1	NM_033322	Mm.133164.1	gb:NM_033322.1 /DB_XREF=gi:15277318 /GEN=Lztfl1 /FEA=FLmRNA /CNT=113 /TID=Mm.133164.1 /TIER=FL+Stack /STK=54 /UG=Mm.133164 /LL=93730 /DEF=Mus musculus leucine zipper transcription factor-like 1 (Lztfl1), mRNA. /PROD=leucine zipper transcription factor-like 1 /FL=gb:BC026840.1 gb:NM_033322.1	NM_033322	Mm.133164	Mm.378263	leucine zipper transcription factor-like 1	3.82103	0	0	0	0	0	0	0	0	0	0	0	0	0	0	0	0	0
1417177_at	Galk1	NM_016905	Mm.2820.1	gb:NM_016905.1 /DB_XREF=gi:8393452 /GEN=Glk /FEA=FLmRNA /CNT=100 /TID=Mm.2820.1 /TIER=FL+Stack /STK=54 /UG=Mm.2820 /LL=14635 /DEF=Mus musculus galactokinase (Glk), mRNA. /PROD=galactokinase /FL=gb:AB027012.1 gb:BC016602.1 gb:NM_016905.1	NM_016905	Mm.2820	Mm.2820	galactokinase 1	0	0	0	0	0	0	2.43745	0	0	0	0	0	0	0	0	0	0	0
1417184_s_at	Hbb-b1 /// Hbb-b2	BC027434	Mm.206691.1	gb:BC027434.1 /DB_XREF=gi:20071755 /FEA=FLmRNA /CNT=126 /TID=Mm.206691.1 /TIER=FL+Stack /STK=53 /UG=Mm.206691 /LL=15130 /UG_GENE=Hbb-b2 /DEF=Mus musculus, hemoglobin, beta adult minor chain, clone MGC:36885 IMAGE:4920093, mRNA, complete cds. /PROD=hemoglobin, beta adult minor chain /FL=gb:NM_016956.1 gb:AF149782.1 gb:BC027434.1	BC027434	Mm.206691	Mm.288567	hemoglobin, beta adult major chain /// hemoglobin, beta adult minor chain	1.87056	1.98852	1.87411	2.05634	0	0	1.7609	0	0	0	0	0	0	0	0	0	0	0
1417185_at	Ly6a	BC002070	Mm.8180.1	gb:BC002070.1 /DB_XREF=gi:12805220 /FEA=FLmRNA /CNT=158 /TID=Mm.8180.1 /TIER=FL+Stack /STK=53 /UG=Mm.8180 /LL=110454 /UG_GENE=Ly6a /DEF=Mus musculus, lymphocyte antigen 6 complex, clone MGC:6188 IMAGE:3486025, mRNA, complete cds. /PROD=lymphocyte antigen 6 complex /FL=gb:NM_010738.1 gb:M18184.1 gb:BC002070.1 gb:J03636.1	BC002070	Mm.8180	Mm.425949	lymphocyte antigen 6 complex, locus A	-5.39142	-4.09618	-3.76663	-3.89134	-3.64632	0	0	0	0	0	0	0	0	0	0	0	0	0
1417191_at	Dnajb9	NM_013760	Mm.27432.1	gb:NM_013760.1 /DB_XREF=gi:13937384 /GEN=Dnajb9 /FEA=FLmRNA /CNT=167 /TID=Mm.27432.1 /TIER=FL+Stack /STK=53 /UG=Mm.27432 /LL=27362 /DEF=Mus musculus DnaJ (Hsp40) homolog, subfamily B, member 9 (Dnajb9), mRNA. /PROD=DnaJ (Hsp40) homolog, subfamily B, member 9 /FL=gb:AB028857.1 gb:NM_013760.1	NM_013760	Mm.27432	Mm.27432	DnaJ (Hsp40) homolog, subfamily B, member 9	-1.83182	-1.94343	-1.78067	-1.64299	0	0	0	0	0	0	0	0	0	0	0	0	0	0
1417193_at	Sod2	NM_013671	Mm.2597.1	gb:NM_013671.1 /DB_XREF=gi:7305510 /GEN=Sod2 /FEA=FLmRNA /CNT=106 /TID=Mm.2597.1 /TIER=FL+Stack /STK=53 /UG=Mm.2597 /LL=20656 /DEF=Mus musculus superoxide dismutase 2, mitochondrial (Sod2), mRNA. /PROD=superoxide dismutase 2, mitochondrial /FL=gb:NM_013671.1 gb:BC010548.1	NM_013671	Mm.2597	Mm.290876	superoxide dismutase 2, mitochondrial	-2.14716	-2.04221	-2.31982	-2.4452	-2.40727	-1.64593	0	0	0	0	0	0	0	0	0	0	0	0
1417199_at	Tmem183a	AK007779	Mm.18230.1	gb:NM_020588.1 /DB_XREF=gi:10181211 /GEN=1300007B12Rik /FEA=FLmRNA /CNT=197 /TID=Mm.18230.1 /TIER=FL+Stack /STK=53 /UG=Mm.18230 /LL=57439 /DEF=Mus musculus RIKEN cDNA 1300007B12 gene (1300007B12Rik), mRNA. /PROD=RIKEN cDNA 1700020N19 /FL=gb:NM_020588.1 gb:BC003210.1	AK007779	Mm.18230	Mm.393140	transmembrane protein 183A	-1.63085	-1.68217	-1.86019	0	0	0	0	0	0	0	0	0	0	0	0	0	0	0
1417203_at	Ethe1	BC010592	Mm.29553.1	gb:BC010592.1 /DB_XREF=gi:14714874 /FEA=FLmRNA /CNT=119 /TID=Mm.29553.1 /TIER=FL+Stack /STK=53 /UG=Mm.29553 /LL=66071 /UG_GENE=0610025L15Rik /DEF=Mus musculus, RIKEN cDNA 0610025L15 gene, clone MGC:7046 IMAGE:3156338, mRNA, complete cds. /PROD=RIKEN cDNA 0610025L15 gene /FL=gb:BC010592.1 gb:AB049623.1 gb:NM_023154.1	BC010592	Mm.29553	Mm.29553	ethylmalonic encephalopathy 1	-3.09768	-2.69207	-2.29471	-2.34791	-2.32866	-2.79751	-1.95142	0	0	0	0	0	0	0	0	0	0	0
1417206_at	Urod	NM_009478	Mm.22494.1	gb:NM_009478.1 /DB_XREF=gi:6678516 /GEN=Urod /FEA=FLmRNA /CNT=137 /TID=Mm.22494.1 /TIER=FL+Stack /STK=53 /UG=Mm.22494 /LL=22275 /DEF=Mus musculus uroporphyrinogen decarboxylase (Urod), mRNA. /PROD=uroporphyrinogen decarboxylase /FL=gb:U34691.1 gb:NM_009478.1 gb:BC008109.1	NM_009478	Mm.22494	Mm.46484	uroporphyrinogen decarboxylase	0	2.7858	3.27652	3.65595	3.36767	2.17898	0	0	0	0	0	0	0	0	0	0	0	0
1417208_at	Amacr	NM_008537	Mm.2787.1	gb:NM_008537.1 /DB_XREF=gi:6678765 /GEN=Amacr /FEA=FLmRNA /CNT=104 /TID=Mm.2787.1 /TIER=FL+Stack /STK=53 /UG=Mm.2787 /LL=17117 /DEF=Mus musculus alpha-methylacyl-CoA racemase (Amacr), mRNA. /PROD=alpha-methylacyl-Coenzyme A racemase /FL=gb:U89906.1 gb:BC015825.1 gb:NM_008537.1	NM_008537	Mm.2787	Mm.2787	alpha-methylacyl-CoA racemase	-3.32389	-2.71543	-2.62216	-2.62699	-2.55203	-3.0943	0	0	0	0	0	0	0	0	0	0	0	0
1417214_at	Rab27b	BB121269	Mm.190553.1	gb:NM_030554.1 /DB_XREF=gi:13385281 /GEN=Rab27b /FEA=FLmRNA /CNT=87 /TID=Mm.190553.1 /TIER=FL+Stack /STK=53 /UG=Mm.190553 /LL=80718 /DEF=Mus musculus RAB27b, member RAS oncogene family (Rab27b), mRNA. /PROD=RAB27b, member RAS oncogene family /FL=gb:NM_030554.1 gb:AB067775.1 gb:AF328893.1	BB121269	Mm.190553	Mm.246753	RAB27b, member RAS oncogene family	3.03279	0	0	0	0	0	0	0	0	0	0	0	0	0	0	0	0	0
1417219_s_at	LOC100043712 /// LOC100047613 /// Tmsb10	NM_025284	Mm.3532.1	gb:NM_025284.1 /DB_XREF=gi:13384627 /GEN=Tmsb10 /FEA=FLmRNA /CNT=183 /TID=Mm.3532.1 /TIER=FL+Stack /STK=52 /UG=Mm.3532 /LL=19240 /DEF=Mus musculus thymosin, beta 10 (Tmsb10), mRNA. /PROD=thymosin, beta 10 /FL=gb:NM_025284.1	NM_025284	Mm.3532	Mm.3532	thymosin, beta 10 /// similar to thymosin, beta 10	12.9145	11.0139	7.56382	6.4342	4.93538	6.07797	2.30778	0	0	0	0	0	0	0	0	0	0	0
1417220_at	Fah	NM_010176	Mm.3798.1	gb:NM_010176.1 /DB_XREF=gi:6753813 /GEN=Fah /FEA=FLmRNA /CNT=169 /TID=Mm.3798.1 /TIER=FL+Stack /STK=52 /UG=Mm.3798 /LL=14085 /DEF=Mus musculus fumarylacetoacetate hydrolase (Fah), mRNA. /PROD=fumarylacetoacetate hydrolase /FL=gb:M84145.1 gb:BC010767.1 gb:NM_010176.1	NM_010176	Mm.3798	Mm.3798	fumarylacetoacetate hydrolase	-9.06426	-8.44984	-7.17191	-5.60015	-5.96039	-1.76537	0	0	0	0	0	0	0	0	0	0	0	0
1417227_at	Mccc1	NM_023644	Mm.154589.1	gb:NM_023644.1 /DB_XREF=gi:12965186 /GEN=Mccc1 /FEA=FLmRNA /CNT=96 /TID=Mm.154589.1 /TIER=FL+Stack /STK=52 /UG=Mm.154589 /LL=72039 /DEF=Mus musculus methylcrotonoyl-Coenzyme A carboxylase 1 (alpha) (Mccc1), mRNA. /PROD=methylcrotonoyl-Coenzyme A carboxylase 1(alpha) /FL=gb:AF310338.1 gb:NM_023644.1 gb:BC021382.1	NM_023644	Mm.154589	Mm.249016	methylcrotonoyl-Coenzyme A carboxylase 1 (alpha)	-1.75946	0	0	0	0	0	0	0	0	0	0	0	0	0	0	0	0	0
1417231_at	Cldn2	NM_016675	Mm.117068.1	gb:BC015252.1 /DB_XREF=gi:15929633 /FEA=FLmRNA /CNT=105 /TID=Mm.117068.1 /TIER=FL+Stack /STK=52 /UG=Mm.117068 /LL=12738 /UG_GENE=Cldn2 /DEF=Mus musculus, claudin 2, clone MGC:18348 IMAGE:4223446, mRNA, complete cds. /PROD=claudin 2 /FL=gb:AF072128.1 gb:BC015252.1 gb:NM_016675.1	NM_016675	Mm.117068	Mm.117068	claudin 2	-8.52783	-7.68102	-8.01472	-7.11392	-7.2528	-2.44695	0	0	0	0	0	0	0	0	0	0	0	0
1417232_at	Cldn2	NM_016675	Mm.117068.1	gb:NM_016675.1 /DB_XREF=gi:7710003 /GEN=Cldn2 /FEA=FLmRNA /CNT=105 /TID=Mm.117068.1 /TIER=FL /STK=2 /UG=Mm.117068 /LL=12738 /DEF=Mus musculus claudin 2 (Cldn2), mRNA. /PROD=claudin 2 /FL=gb:AF072128.1 gb:BC015252.1 gb:NM_016675.1	NM_016675	Mm.117068	Mm.117068	claudin 2	-3.78215	-3.06549	-3.06124	0	0	0	0	0	0	0	0	0	0	0	0	0	0	0
1417235_at	Ehd3	BM234719	Mm.18526.1	gb:NM_020578.1 /DB_XREF=gi:10181213 /GEN=Ehd3 /FEA=FLmRNA /CNT=99 /TID=Mm.18526.1 /TIER=FL+Stack /STK=52 /UG=Mm.18526 /LL=57440 /DEF=Mus musculus EH-domain containing 3 (Ehd3), mRNA. /PROD=EH-domain containing 3 /FL=gb:NM_020578.1 gb:AF155883.1	BM234719	Mm.18526	Mm.18526	EH-domain containing 3	-1.85555	0	0	0	0	0	0	0	0	0	0	0	0	0	0	0	0	0
1417238_at	Ewsr1	NM_007968	Mm.142822.1	gb:NM_007968.1 /DB_XREF=gi:6679714 /GEN=Ewsh /FEA=FLmRNA /CNT=212 /TID=Mm.142822.1 /TIER=FL+Stack /STK=51 /UG=Mm.142822 /LL=14030 /DEF=Mus musculus Ewing sarcoma homolog (Ewsh), mRNA. /PROD=Ewing sarcoma homolog /FL=gb:NM_007968.1	NM_007968	Mm.142822	Mm.142822	Ewing sarcoma breakpoint region 1	2.82647	0	2.5114	2.2724	0	0	0	0	0	0	0	0	0	0	0	0	0	0
1417239_at	Cetn3	BC002162	Mm.12481.1	gb:BC002162.1 /DB_XREF=gi:12805382 /FEA=FLmRNA /CNT=151 /TID=Mm.12481.1 /TIER=FL+Stack /STK=51 /UG=Mm.12481 /LL=12626 /UG_GENE=Cetn3 /DEF=Mus musculus, centrin 3, clone MGC:7312 IMAGE:3485864, mRNA, complete cds. /PROD=centrin 3 /FL=gb:BC002162.1 gb:NM_007684.1	BC002162	Mm.12481	Mm.12481	centrin 3	2.88095	2.45679	2.55534	2.24667	2.38938	1.72435	0	0	0	0	0	0	0	0	0	0	0	0
1417242_at	Eif4a3	NM_138669	Mm.197555.1	gb:NM_138669.1 /DB_XREF=gi:20149755 /GEN=MGC6664 /FEA=FLmRNA /CNT=108 /TID=Mm.197555.1 /TIER=FL+Stack /STK=51 /UG=Mm.197555 /LL=192170 /DEF=Mus musculus hypothetical protein MGC6664 (MGC6664), mRNA. /PROD=hypothetical protein MGC6664 /FL=gb:BC012862.1 gb:NM_138669.1 gb:BC008132.1	NM_138669	Mm.197555	Mm.197555	eukaryotic translation initiation factor 4A, isoform 3	2.21597	1.95039	1.83463	0	0	0	0	0	0	0	0	0	0	0	0	0	0	0
1417243_at	2310065K24Rik	NM_028221	Mm.29348.1	gb:NM_028221.1 /DB_XREF=gi:20149307 /GEN=AI596259 /FEA=FLmRNA /CNT=134 /TID=Mm.29348.1 /TIER=FL+Stack /STK=51 /UG=Mm.29348 /LL=102122 /DEF=Mus musculus expressed sequence AI596259 (AI596259), mRNA. /PROD=RIKEN cDNA 2310065K24 /FL=gb:BC025472.1 gb:NM_028221.1 gb:BC027060.1 gb:BC023158.1 gb:BC016088.1	NM_028221	Mm.29348	Mm.250425	RIKEN cDNA 2310065K24 gene	0	0	0	2.10903	0	0	0	0	0	0	0	0	0	0	0	0	0	0
1417246_at	Pzp	NM_007376	Mm.27725.1	gb:NM_007376.1 /DB_XREF=gi:6680607 /GEN=A2m /FEA=FLmRNA /CNT=190 /TID=Mm.27725.1 /TIER=FL+Stack /STK=51 /UG=Mm.27725 /LL=11287 /DEF=Mus musculus alpha-2-macroglobulin (A2m), mRNA. /PROD=alpha-2-macroglobulin /FL=gb:M93264.1 gb:NM_007376.1	NM_007376	Mm.27725	Mm.260144	pregnancy zone protein	-24.4818	-12.3582	-7.54363	-3.9479	-3.62382	0	0	0	0	0	0	0	0	0	0	0	0	0
1417255_at	Ift140	NM_134126	Mm.32802.1	gb:NM_134126.1 /DB_XREF=gi:19527355 /GEN=AI661311 /FEA=FLmRNA /CNT=67 /TID=Mm.32802.1 /TIER=FL+Stack /STK=51 /UG=Mm.32802 /LL=106633 /DEF=Mus musculus expressed sequence AI661311 (AI661311), mRNA. /PROD=expressed sequence AI661311 /FL=gb:BC009019.1 gb:NM_134126.1	NM_134126	Mm.32802	Mm.32802	intraflagellar transport 140 homolog (Chlamydomonas)	0	0	0	0	0	2.28681	0	0	0	0	0	0	0	0	0	0	0	0
1417259_a_at	Capzb	NM_009798	Mm.2945.1	gb:NM_009798.1 /DB_XREF=gi:6753261 /GEN=Cappb1 /FEA=FLmRNA /CNT=212 /TID=Mm.2945.1 /TIER=FL+Stack /STK=50 /UG=Mm.2945 /LL=12345 /DEF=Mus musculus capping protein beta 1 (Cappb1), mRNA. /PROD=capping protein beta 1 /FL=gb:U10407.1 gb:BC002053.1 gb:NM_009798.1	NM_009798	Mm.2945	Mm.2945	capping protein (actin filament) muscle Z-line, beta	0	0	0	1.85341	0	0	0	0	0	0	0	0	0	0	0	0	0	0
1417260_at	U2af2	NM_133671	Mm.3358.1	gb:NM_133671.1 /DB_XREF=gi:19526823 /GEN=U2af2 /FEA=FLmRNA /CNT=97 /TID=Mm.3358.1 /TIER=FL+Stack /STK=50 /UG=Mm.3358 /LL=22185 /DEF=Mus musculus U2 small nuclear ribonucleoprotein auxiliary factor (U2AF), 65 kDa (U2af2), mRNA. /PROD=U2 small nuclear ribonucleoprotein auxiliaryfactor (U2AF), 65 kDa /FL=gb:NM_133671.1 gb:BC007487.1	NM_133671	Mm.3358	Mm.360389	U2 small nuclear ribonucleoprotein auxiliary factor (U2AF) 2	2.36699	2.30784	2.20029	0	2.10649	1.54846	0	0	0	0	0	0	0	0	0	0	0	0
1417269_at	Cdk9	NM_130860	Mm.27557.1	gb:NM_130860.1 /DB_XREF=gi:18699997 /GEN=Cdk9 /FEA=FLmRNA /CNT=119 /TID=Mm.27557.1 /TIER=FL+Stack /STK=50 /UG=Mm.27557 /LL=107951 /DEF=Mus musculus cyclin-dependent kinase 9 (CDC2-related kinase) (Cdk9), mRNA. /PROD=cyclin-dependent kinase 9 /FL=gb:AF327431.1 gb:BC003901.1 gb:NM_130860.1	NM_130860	Mm.27557	Mm.27557	cyclin-dependent kinase 9 (CDC2-related kinase)	2.27773	2.10601	2.10289	0	2.03593	0	0	0	0	0	0	0	0	0	0	0	0	0
1417287_at	H13	NM_010376	Mm.26991.1	gb:NM_010376.1 /DB_XREF=gi:18034681 /GEN=H13 /FEA=FLmRNA /CNT=136 /TID=Mm.26991.1 /TIER=FL+Stack /STK=49 /UG=Mm.26991 /LL=14950 /DEF=Mus musculus histocompatibility 13 (H13), mRNA. /PROD=histocompatibility 13 /FL=gb:NM_010376.1	NM_010376	Mm.26991	Mm.277327	histocompatibility 13	-2.11232	-1.67448	-1.53452	-1.99347	-2.18459	-1.77896	-1.43542	0	0	0	0	0	0	0	0	0	0	0
1417290_at	Lrg1	NM_029796	Mm.176946.1	gb:NM_029796.1 /DB_XREF=gi:16418334 /GEN=Lrg-pending /FEA=FLmRNA /CNT=132 /TID=Mm.176946.1 /TIER=FL+Stack /STK=49 /UG=Mm.176946 /LL=76905 /DEF=Mus musculus leucine-rich alpha-2-glycoprotein (Lrg-pending), mRNA. /PROD=leucine-rich alpha-2-glycoprotein /FL=gb:AF403429.1 gb:AB055885.1 gb:NM_029796.1	NM_029796	Mm.176946	Mm.348025	leucine-rich alpha-2-glycoprotein 1	-41.3587	-44.8299	-26.8115	-53.8245	-23.8943	-3.18682	-3.21483	0	0	0	0	0	0	0	0	0	0	0
1417291_at	Tnfrsf1a	L26349	Mm.1258.1	gb:L26349.1 /DB_XREF=gi:430732 /GEN=TNF 55 /FEA=FLmRNA /CNT=174 /TID=Mm.1258.1 /TIER=FL+Stack /STK=49 /UG=Mm.1258 /LL=21937 /DEF=Mus musculus Tumor Necrosis Factor Receptor 55 KD (TNF 55) mRNA, complete cds. /PROD=Tumor Necrosis Factor 55 KD Receptor /FL=gb:NM_011609.1 gb:M60468.1 gb:M59377.1 gb:L26349.1 gb:BC004599.1	L26349	Mm.1258	Mm.1258	tumor necrosis factor receptor superfamily, member 1a	-2.0028	-2.1603	-2.13236	-2.30796	0	0	0	0	0	0	0	0	0	0	0	0	0	0
1417292_at	Ifi47	NM_008330	Mm.24769.1	gb:NM_008330.1 /DB_XREF=gi:6680358 /GEN=Ifi47 /FEA=FLmRNA /CNT=129 /TID=Mm.24769.1 /TIER=FL+Stack /STK=49 /UG=Mm.24769 /LL=15953 /DEF=Mus musculus interferon gamma inducible protein, 47 kDa (Ifi47), mRNA. /PROD=interferon gamma inducible protein, 47 kDa /FL=gb:BC001986.1 gb:M63630.1 gb:BC009131.1 gb:NM_008330.1	NM_008330	Mm.24769	Mm.24769	interferon gamma inducible protein 47	-2.27052	-3.0205	-2.43063	-2.34995	-3.11518	0	0	0	0	0	0	0	0	0	0	0	0	0
1417294_at	Akr7a5	NM_025337	Mm.26463.1	gb:NM_025337.1 /DB_XREF=gi:13384703 /GEN=0610025K21Rik /FEA=FLmRNA /CNT=110 /TID=Mm.26463.1 /TIER=FL+Stack /STK=49 /UG=Mm.26463 /LL=66076 /DEF=Mus musculus RIKEN cDNA 0610025K21 gene (0610025K21Rik), mRNA. /PROD=RIKEN cDNA 0610025K21 /FL=gb:NM_025337.1	NM_025337	Mm.26463	Mm.287397	aldo-keto reductase family 7, member A5 (aflatoxin aldehyde reductase)	-2.80345	-2.62127	-2.72221	-2.52883	-2.42448	-2.07346	0	0	0	0	0	0	0	0	0	0	0	0	Yes
1417295_at	Mta1	NM_054081	Mm.212577.1	gb:NM_054081.1 /DB_XREF=gi:16905112 /GEN=Mta1 /FEA=FLmRNA /CNT=105 /TID=Mm.212577.1 /TIER=FL+Stack /STK=49 /UG=Mm.212577 /LL=116870 /DEF=Mus musculus metastasis associated 1 (Mta1), mRNA. /PROD=metastasis associated 1 /FL=gb:NM_054081.1 gb:AF288137.1	NM_054081	Mm.212577	Mm.212577	metastasis associated 1	2.43563	0	0	0	0	0	0	0	0	0	0	0	0	0	0	0	0	0
1417298_at	Ebpl	BC027422	Mm.22758.1	gb:BC027422.1 /DB_XREF=gi:20073245 /FEA=FLmRNA /CNT=72 /TID=Mm.22758.1 /TIER=FL+Stack /STK=49 /UG=Mm.22758 /LL=68177 /UG_GENE=5730442K12Rik /DEF=Mus musculus, RIKEN cDNA 5730442K12 gene, clone MGC:35635 IMAGE:4035224, mRNA, complete cds. /PROD=RIKEN cDNA 5730442K12 gene /FL=gb:BC027422.1 gb:AF243434.2 gb:NM_026598.1	BC027422	Mm.22758	Mm.22758	emopamil binding protein-like	-4.30112	-4.27213	-3.77662	-3.42457	-3.77974	-1.81383	0	0	0	0	0	0	0	0	0	0	0	0
1417308_at	Pkm2	NM_011099	Mm.2635.1	gb:NM_011099.1 /DB_XREF=gi:6755073 /GEN=Pk3 /FEA=FLmRNA /CNT=305 /TID=Mm.2635.1 /TIER=FL+Stack /STK=48 /UG=Mm.2635 /LL=18746 /DEF=Mus musculus pyruvate kinase 3 (Pk3), mRNA. /PROD=pyruvate kinase 3 /FL=gb:D38379.1 gb:BC016619.1 gb:NM_011099.1	NM_011099	Mm.2635	Mm.326167	pyruvate kinase, muscle	7.76036	4.11474	3.15927	2.80448	0	2.38172	1.75424	0	0	0	0	0	0	0	0	0	0	0
1417314_at	Cfb	NM_008198	Mm.653.1	gb:NM_008198.1 /DB_XREF=gi:6996918 /GEN=H2-Bf /FEA=FLmRNA /CNT=187 /TID=Mm.653.1 /TIER=FL+Stack /STK=48 /UG=Mm.653 /LL=14962 /DEF=Mus musculus histocompatibility 2, complement component factor B (H2-Bf), mRNA. /PROD=histocompatibility 2, complement componentfactor B /FL=gb:NM_008198.1 gb:BC005451.1 gb:M57890.1	NM_008198	Mm.653	Mm.653	complement factor B	-6.62638	-5.21893	-3.46875	-2.92685	-3.13727	-1.47682	0	0	0	0	0	0	0	0	0	0	0	0
1417316_at	Them2	NM_025790	Mm.2125.1	gb:NM_025790.1 /DB_XREF=gi:13385259 /GEN=0610006O17Rik /FEA=FLmRNA /CNT=100 /TID=Mm.2125.1 /TIER=FL+Stack /STK=48 /UG=Mm.2125 /LL=66834 /DEF=Mus musculus RIKEN cDNA 0610006O17 gene (0610006O17Rik), mRNA. /PROD=RIKEN cDNA 0610006O17 /FL=gb:BC018165.1 gb:NM_025790.1	NM_025790	Mm.2125	Mm.2125	thioesterase superfamily member 2	-2.02429	0	0	0	0	0	0	0	0	0	0	0	0	0	0	0	0	0
1417317_s_at	Inoc1 /// LOC100040169 /// LOC100042363 /// LOC100042824 /// LOC100043341 /// LOC100043423 /// LOC100044516 /// LOC100045041 /// LOC100045334 /// LOC100045640 /// LOC100046034 /// LOC100048491 /// LOC100048620 /// Rpl35a	NM_021338	Mm.195901.1	gb:NM_021338.2 /DB_XREF=gi:15042946 /GEN=Rpl35a /FEA=FLmRNA /CNT=69 /TID=Mm.195901.1 /TIER=FL+Stack /STK=48 /UG=Mm.195901 /LL=57808 /DEF=Mus musculus ribosomal protein L35a (Rpl35a), mRNA. /PROD=ribosomal protein L35a /FL=gb:NM_021338.2 gb:BC027223.1	NM_021338	Mm.195901	Mm.330496	ribosomal protein L35a /// INO80 complex homolog 1 (S. cerevisiae) /// similar to ribosomal protein L35a	0	0	0	0	0	1.31015	0	0	0	0	0	0	0	0	0	0	0	0
1417337_at	Epb4.2	U03487	Mm.15802.1	gb:NM_013513.1 /DB_XREF=gi:7305034 /GEN=Epb4.2 /FEA=FLmRNA /CNT=79 /TID=Mm.15802.1 /TIER=FL+Stack /STK=48 /UG=Mm.15802 /LL=13828 /DEF=Mus musculus erythrocyte protein band 4.2 (Epb4.2), mRNA. /PROD=erythrocyte protein band 4.2 /FL=gb:U03487.1 gb:U04055.1 gb:NM_013513.1 gb:L35933.1	U03487	Mm.15802	Mm.240051	erythrocyte protein band 4.2	0	3.77612	4.57144	5.92037	4.86805	2.98453	0	0	0	0	0	0	0	0	0	0	0	0
1417338_at	Epb4.2	U03487	Mm.15802.1	gb:U03487.1 /DB_XREF=gi:424119 /FEA=FLmRNA /CNT=79 /TID=Mm.15802.1 /TIER=FL /STK=1 /UG=Mm.15802 /LL=13828 /UG_GENE=Epb4.2 /DEF=Mus musculus C57Bl6J erythrocyte membrane protein band 4.2 mRNA, complete cds. /PROD=erythrocyte membrane protein band 4.2 /FL=gb:U03487.1 gb:U04055.1 gb:NM_013513.1 gb:L35933.1	U03487	Mm.15802	Mm.240051	erythrocyte protein band 4.2	0	3.93723	4.79313	5.12975	4.32516	0	0	0	0	0	0	0	0	0	0	0	0	0
1417339_a_at	Dynll1 /// EG627788	NM_019682	Mm.29908.1	gb:NM_019682.1 /DB_XREF=gi:9790156 /GEN=Dnclc1 /FEA=FLmRNA /CNT=271 /TID=Mm.29908.1 /TIER=FL+Stack /STK=47 /UG=Mm.29908 /LL=56455 /DEF=Mus musculus dynein, cytoplasmic, light chain 1 (Dnclc1), mRNA. /PROD=dynein, cytoplasmic, light peptide /FL=gb:BC008106.1 gb:NM_019682.1 gb:AF020185.1	NM_019682	Mm.29908	Mm.256858	dynein light chain LC8-type 1 /// predicted gene, EG627788	2.72303	2.8488	2.49268	2.55944	2.60294	2.30938	1.76228	0	0	0	0	0	0	0	0	0	0	0
1417351_a_at	LOC100047155 /// Snrpa1	BC013777	Mm.821.1	gb:BC013777.1 /DB_XREF=gi:15489363 /FEA=FLmRNA /CNT=96 /TID=Mm.821.1 /TIER=FL+Stack /STK=47 /UG=Mm.821 /LL=57806 /UG_GENE=Snrpa1 /DEF=Mus musculus, clone MGC:6298 IMAGE:2651704, mRNA, complete cds. /PROD=Unknown (protein for MGC:6298) /FL=gb:AF230356.1 gb:BC013777.1 gb:NM_021336.1	BC013777	Mm.821	Mm.458058	small nuclear ribonucleoprotein polypeptide A' /// similar to Small nuclear ribonucleoprotein polypeptide A	2.80699	2.48833	0	0	0	0	0	0	0	0	0	0	0	0	0	0	0	0
1417352_s_at	Snrpa1	BC013777	Mm.821.1	gb:BC013777.1 /DB_XREF=gi:15489363 /FEA=FLmRNA /CNT=96 /TID=Mm.821.1 /TIER=FL+Stack /STK=47 /UG=Mm.821 /LL=57806 /UG_GENE=Snrpa1 /DEF=Mus musculus, clone MGC:6298 IMAGE:2651704, mRNA, complete cds. /PROD=Unknown (protein for MGC:6298) /FL=gb:AF230356.1 gb:BC013777.1 gb:NM_021336.1	BC013777	Mm.821	Mm.458058	small nuclear ribonucleoprotein polypeptide A'	3.78641	3.18315	2.97979	2.73277	2.70021	1.82372	0	0	0	0	0	0	0	0	0	0	0	0
1417353_x_at	Snrpa1	BC013777	Mm.821.1	gb:BC013777.1 /DB_XREF=gi:15489363 /FEA=FLmRNA /CNT=96 /TID=Mm.821.1 /TIER=FL+Stack /STK=47 /UG=Mm.821 /LL=57806 /UG_GENE=Snrpa1 /DEF=Mus musculus, clone MGC:6298 IMAGE:2651704, mRNA, complete cds. /PROD=Unknown (protein for MGC:6298) /FL=gb:AF230356.1 gb:BC013777.1 gb:NM_021336.1	BC013777	Mm.821	Mm.458058	small nuclear ribonucleoprotein polypeptide A'	2.9469	2.52132	2.16474	0	2.1316	0	0	0	0	0	0	0	0	0	0	0	0	0
1417355_at	Peg3	AB003040	Mm.7952.1	gb:AB003040.1 /DB_XREF=gi:18958238 /GEN=Peg3 /FEA=FLmRNA /CNT=138 /TID=Mm.7952.1 /TIER=FL+Stack /STK=47 /UG=Mm.7952 /LL=18616 /DEF=Mus musculus Peg3 mRNA for zinc finger protein, complete cds. /PROD=zinc finger protein /FL=gb:AB003040.1 gb:AF038939.1 gb:NM_008817.1	AB003040	Mm.7952	Mm.389800	paternally expressed 3	12.428	10.5316	7.69944	10.6241	7.45069	7.38377	5.64767	0	0	0	0	0	0	0	0	0	0	0
1417356_at	Peg3	AB003040	Mm.7952.1	gb:NM_008817.1 /DB_XREF=gi:6679274 /GEN=Peg3 /FEA=FLmRNA /CNT=138 /TID=Mm.7952.1 /TIER=FL /STK=1 /UG=Mm.7952 /LL=18616 /DEF=Mus musculus paternally expressed 3 (Peg3), mRNA. /PROD=paternally expressed 3 /FL=gb:AB003040.1 gb:AF038939.1 gb:NM_008817.1	AB003040	Mm.7952	Mm.389800	paternally expressed 3	8.61905	6.53415	5.81777	5.55983	5.2071	4.23643	3.39719	0	0	0	0	0	0	0	0	0	0	0
1417359_at	Mfap2	NM_008546	Mm.7386.1	gb:NM_008546.1 /DB_XREF=gi:6678783 /GEN=Mfap2 /FEA=FLmRNA /CNT=97 /TID=Mm.7386.1 /TIER=FL+Stack /STK=47 /UG=Mm.7386 /LL=17150 /DEF=Mus musculus microfibrillar-associated protein 2 (Mfap2), mRNA. /PROD=microfibril-associated glycoprotein 2 /FL=gb:L23769.1 gb:NM_008546.1	NM_008546	Mm.7386	Mm.7386	microfibrillar-associated protein 2	3.37459	3.14907	0	0	0	0	0	0	0	0	0	0	0	0	0	0	0	0
1417364_at	Eef1g /// LOC100047986	AF321126	Mm.42960.1	gb:AF321126.1 /DB_XREF=gi:16506250 /FEA=FLmRNA /CNT=301 /TID=Mm.42960.1 /TIER=FL+Stack /STK=46 /UG=Mm.42960 /LL=67160 /UG_GENE=2610301D06Rik /DEF=Mus musculus elongation factor-like protein mRNA, complete cds. /PROD=elongation factor-like protein /FL=gb:BC023495.1 gb:NM_026007.1 gb:AF321126.1	AF321126	Mm.42960	Mm.379129	eukaryotic translation elongation factor 1 gamma /// similar to eukaryotic translation elongation factor 1 gamma	1.97988	1.80907	1.73828	1.85605	0	1.634	0	0	0	0	0	0	0	0	0	0	0	0
1417365_a_at	Calm1	AU079514	Mm.34246.1	gb:NM_009790.1 /DB_XREF=gi:6753243 /GEN=Calm1 /FEA=FLmRNA /CNT=323 /TID=Mm.34246.1 /TIER=FL+Stack /STK=46 /UG=Mm.34246 /LL=12313 /DEF=Mus musculus calmodulin 1 (Calm1), mRNA. /PROD=calmodulin 1 /FL=gb:NM_009790.1 gb:M19381.1	AU079514	Mm.34246	Mm.285993	calmodulin 1	1.69616	0	0	0	0	0	0	0	0	0	0	0	0	0	0	0	0	0
1417369_at	Hsd17b4	NM_008292	Mm.3195.1	gb:NM_008292.1 /DB_XREF=gi:6680286 /GEN=Hsd17b4 /FEA=FLmRNA /CNT=208 /TID=Mm.3195.1 /TIER=FL+Stack /STK=46 /UG=Mm.3195 /LL=15488 /DEF=Mus musculus hydroxysteroid (17-beta) dehydrogenase 4 (Hsd17b4), mRNA. /PROD=hydroxysteroid (17-beta) dehydrogenase 4 /FL=gb:NM_008292.1 gb:BC022175.1	NM_008292	Mm.3195	Mm.277857	hydroxysteroid (17-beta) dehydrogenase 4	-3.76668	-3.92986	-4.16258	-4.44505	-3.91072	-4.98554	0	0	0	0	0	0	0	0	0	0	0	0
1417370_at	Tff3	NM_011575	Mm.4641.1	gb:NM_011575.1 /DB_XREF=gi:6755772 /GEN=Tff3 /FEA=FLmRNA /CNT=93 /TID=Mm.4641.1 /TIER=FL+Stack /STK=46 /UG=Mm.4641 /LL=21786 /DEF=Mus musculus trefoil factor 3, intestinal (Tff3), mRNA. /PROD=trefoil factor 3, intestinal /FL=gb:D38410.1 gb:BC011042.1 gb:NM_011575.1	NM_011575	Mm.4641	Mm.4641	trefoil factor 3, intestinal	0	0	0	0	0	11.8858	0	0	0	0	0	0	0	0	0	0	0	0
1417373_a_at	Tuba4a	AW491660	Mm.1155.1	gb:NM_009447.1 /DB_XREF=gi:6678466 /GEN=Tuba4 /FEA=FLmRNA /CNT=202 /TID=Mm.1155.1 /TIER=FL+Stack /STK=46 /UG=Mm.1155 /LL=22145 /DEF=Mus musculus tubulin, alpha 4 (Tuba4), mRNA. /PROD=tubulin, alpha 4 /FL=gb:NM_009447.1 gb:BC019959.1 gb:M13444.1	AW491660	Mm.1155	Mm.1155	tubulin, alpha 4A	-1.59728	-1.63528	-1.62677	-1.61776	-1.55066	0	-1.49164	0	0	0	0	0	0	0	0	0	0	0
1417374_at	Tuba4a	AW491660	Mm.1155.1	gb:NM_009447.1 /DB_XREF=gi:6678466 /GEN=Tuba4 /FEA=FLmRNA /CNT=202 /TID=Mm.1155.1 /TIER=FL+Stack /STK=46 /UG=Mm.1155 /LL=22145 /DEF=Mus musculus tubulin, alpha 4 (Tuba4), mRNA. /PROD=tubulin, alpha 4 /FL=gb:NM_009447.1 gb:BC019959.1 gb:M13444.1	AW491660	Mm.1155	Mm.1155	tubulin, alpha 4A	-1.50802	0	0	0	0	0	-1.38464	0	0	0	0	0	0	0	0	0	0	0
1417382_at	Entpd5	NM_007647	Mm.10211.1	gb:NM_007647.1 /DB_XREF=gi:6680883 /GEN=Entpd5 /FEA=FLmRNA /CNT=179 /TID=Mm.10211.1 /TIER=FL+Stack /STK=46 /UG=Mm.10211 /LL=12499 /DEF=Mus musculus ectonucleoside triphosphate diphosphohydrolase 5 (Entpd5), mRNA. /PROD=CD39 antigen-like 4 /FL=gb:NM_007647.1 gb:BC015247.1 gb:AF006482.1	NM_007647	Mm.10211	Mm.10211	ectonucleoside triphosphate diphosphohydrolase 5	-3.09073	-3.36147	-2.93166	-2.67377	-2.74704	-2.23225	-1.50019	0	0	0	0	0	0	0	0	0	0	0
1417383_at	Entpd5	NM_007647	Mm.10211.1	gb:BB810113 /DB_XREF=gi:16982742 /DB_XREF=BB810113 /CLONE=G730002N04 /FEA=FLmRNA /CNT=179 /TID=Mm.10211.1 /TIER=Stack /STK=12 /UG=Mm.10211 /LL=12499 /UG_GENE=Entpd5 /UG_TITLE=ectonucleoside triphosphate diphosphohydrolase 5 /FL=gb:NM_007647.1 gb:BC015247.1 gb:AF006482.1	NM_007647	Mm.10211	Mm.10211	ectonucleoside triphosphate diphosphohydrolase 5	-2.36174	-2.39967	-2.14347	-2.13061	0	0	0	0	0	0	0	0	0	0	0	0	0	0
1417384_at	Entpd5	NM_007647	Mm.10211.1	gb:AV376291 /DB_XREF=gi:16398066 /DB_XREF=AV376291 /CLONE=9130207E07 /FEA=FLmRNA /CNT=179 /TID=Mm.10211.1 /TIER=Stack /STK=16 /UG=Mm.10211 /LL=12499 /UG_GENE=Entpd5 /UG_TITLE=ectonucleoside triphosphate diphosphohydrolase 5 /FL=gb:NM_007647.1 gb:BC015247.1 gb:AF006482.1	NM_007647	Mm.10211	Mm.10211	ectonucleoside triphosphate diphosphohydrolase 5	-3.25319	-2.82129	-2.51923	-2.51045	-2.63679	-2.47374	0	0	0	0	0	0	0	0	0	0	0	0
1417388_at	Bex2	NM_009749	Mm.94160.1	gb:NM_009749.1 /DB_XREF=gi:6753183 /GEN=Bex2 /FEA=FLmRNA /CNT=75 /TID=Mm.94160.1 /TIER=FL+Stack /STK=46 /UG=Mm.94160 /LL=12069 /DEF=Mus musculus brain expressed X-linked 2 (Bex2), mRNA. /PROD=brain expressed X-linked 2 /FL=gb:AF097439.1 gb:NM_009749.1	NM_009749	Mm.94160	Mm.94160	brain expressed X-linked 2	4.89342	4.45677	4.88476	4.56006	4.50185	2.97219	1.95864	0	0	0	0	0	0	0	0	0	0	0
1417393_a_at	C1qdc2	NM_026125	Mm.29140.1	gb:NM_026125.1 /DB_XREF=gi:13385631 /GEN=1110035L05Rik /FEA=FLmRNA /CNT=103 /TID=Mm.29140.1 /TIER=FL+Stack /STK=46 /UG=Mm.29140 /LL=67389 /DEF=Mus musculus RIKEN cDNA 1110035L05 gene (1110035L05Rik), mRNA. /PROD=RIKEN cDNA 1110035L05 /FL=gb:NM_026125.1 gb:BC026939.1	NM_026125	Mm.29140	Mm.29140	C1q domain containing 2	0	0	4.53806	5.81572	4.45874	2.83111	0	0	0	0	0	0	0	0	0	0	0	0
1417399_at	Gas6	NM_019521	Mm.3982.1	gb:NM_019521.1 /DB_XREF=gi:9506714 /GEN=Gas6 /FEA=FLmRNA /CNT=147 /TID=Mm.3982.1 /TIER=FL+Stack /STK=46 /UG=Mm.3982 /LL=14456 /DEF=Mus musculus growth arrest specific 6 (Gas6), mRNA. /PROD=growth arrest specific 6 /FL=gb:BC005444.1 gb:NM_019521.1	NM_019521	Mm.3982	Mm.3982	growth arrest specific 6	-3.45227	-2.97514	-3.02925	-2.80446	-3.2152	0	0	0	0	0	0	0	0	0	0	0	0	0
1417403_at	Elovl6	NM_130450	Mm.26171.1	gb:AF480860.1 /DB_XREF=gi:20152987 /GEN=Masr /FEA=FLmRNA /CNT=173 /TID=Mm.26171.1 /TIER=FL+Stack /STK=46 /UG=Mm.26171 /LL=170439 /DEF=Mus musculus myelination associated SUR4-like protein (Masr) mRNA, complete cds. /PROD=myelination associated SUR4-like protein /FL=gb:AF480860.1 gb:AY053453.1 gb:NM_130450.1 gb:AB072039.1	NM_130450	Mm.26171	Mm.314113	ELOVL family member 6, elongation of long chain fatty acids (yeast)	0	0	0	0	0	0	-3.09871	0	0	0	8.1	0	0	0	0	0	0	0
1417417_a_at	Cox6a1	NM_007748	Mm.43415.1	gb:NM_007748.1 /DB_XREF=gi:6680987 /GEN=Cox6a1 /FEA=FLmRNA /CNT=167 /TID=Mm.43415.1 /TIER=FL+Stack /STK=45 /UG=Mm.43415 /LL=12861 /DEF=Mus musculus cytochrome c oxidase, subunit VI a, polypeptide 1 (Cox6a1), mRNA. /PROD=cytochrome c oxidase, subunit VI a, polypeptide1 /FL=gb:BC003807.1 gb:U08440.1 gb:NM_007748.1 gb:L06465.1	NM_007748	Mm.43415	Mm.43415	cytochrome c oxidase, subunit VI a, polypeptide 1	-1.40932	0	0	0	-1.29999	0	0	0	0	0	0	0	0	0	0	0	0	0
1417421_at	S100a1	BC005590	Mm.24662.1	gb:BC005590.1 /DB_XREF=gi:13542772 /FEA=FLmRNA /CNT=97 /TID=Mm.24662.1 /TIER=FL+Stack /STK=45 /UG=Mm.24662 /LL=20193 /UG_GENE=S100a1 /DEF=Mus musculus, S100 calcium binding protein A1, clone MGC:11425 IMAGE:3964547, mRNA, complete cds. /PROD=S100 calcium binding protein A1 /FL=gb:AF087687.1 gb:NM_011309.1 gb:BC005590.1	BC005590	Mm.24662	Mm.24662	S100 calcium binding protein A1	-2.74252	-2.70212	-2.73885	-2.36196	0	-1.86894	0	0	0	0	0	0	0	0	0	0	0	0
1417422_at	Gnmt	NM_010321	Mm.29395.1	gb:NM_010321.1 /DB_XREF=gi:6754025 /GEN=Gnmt /FEA=FLmRNA /CNT=133 /TID=Mm.29395.1 /TIER=FL+Stack /STK=45 /UG=Mm.29395 /LL=14711 /DEF=Mus musculus glycine N-methyltransferase (Gnmt), mRNA. /PROD=glycine N-methyltransferase /FL=gb:BC014283.1 gb:D89664.1 gb:NM_010321.1	NM_010321	Mm.29395	Mm.29395	glycine N-methyltransferase	-62.5812	-51.6173	-31.7356	-18.5066	-18.359	-5.36374	-2.12189	0	0	0	0	0	0	0	0	0	0	0
1417423_at	Grina	NM_023168	Mm.41665.1	gb:NM_023168.1 /DB_XREF=gi:12963550 /GEN=1110025J15Rik /FEA=FLmRNA /CNT=163 /TID=Mm.41665.1 /TIER=FL+Stack /STK=45 /UG=Mm.41665 /LL=66168 /DEF=Mus musculus RIKEN cDNA 1110025J15 gene (1110025J15Rik), mRNA. /PROD=Lag protein /FL=gb:NM_023168.1 gb:AF182040.1	NM_023168	Mm.41665	Mm.41665	glutamate receptor, ionotropic, N-methyl D-aspartate-associated protein 1 (glutamate binding)	0	0	1.99086	2.13508	1.98958	0	0	0	0	0	0	0	0	0	0	0	0	0
1417426_at	Srgn	NM_011157	Mm.22194.1	gb:NM_011157.1 /DB_XREF=gi:6997242 /GEN=Prg /FEA=FLmRNA /CNT=127 /TID=Mm.22194.1 /TIER=FL+Stack /STK=45 /UG=Mm.22194 /LL=19073 /DEF=Mus musculus proteoglycan, secretory granule (Prg), mRNA. /PROD=proteoglycan, secretory granule /FL=gb:J04549.1 gb:NM_011157.1 gb:M34603.1	NM_011157	Mm.22194	Mm.338790	serglycin	0	0	0	3.15387	2.79952	2.79314	0	0	0	0	0	0	0	0	0	0	0	0
1417429_at	Fmo1	BC011229	Mm.976.1	gb:BC011229.1 /DB_XREF=gi:15029983 /FEA=FLmRNA /CNT=109 /TID=Mm.976.1 /TIER=FL+Stack /STK=45 /UG=Mm.976 /LL=14261 /UG_GENE=Fmo1 /DEF=Mus musculus, Similar to flavin containing monooxygenase 1, clone MGC:18391 IMAGE:4196446, mRNA, complete cds. /PROD=Similar to flavin containing monooxygenase 1 /FL=gb:NM_010231.1 gb:D16215.1 gb:BC011229.1 gb:U87456.1	BC011229	Mm.976	Mm.976	flavin containing monooxygenase 1	-7.61398	-7.14118	-5.85757	-5.07971	-5.20267	0	0	0	0	0	0	0	0	0	0	0	0	0	Yes
1417430_at	Cdr2	NM_007672	Mm.1640.1	gb:NM_007672.1 /DB_XREF=gi:6671729 /GEN=Cdr2 /FEA=FLmRNA /CNT=104 /TID=Mm.1640.1 /TIER=FL+Stack /STK=45 /UG=Mm.1640 /LL=12585 /DEF=Mus musculus cerebellar degeneration-related 2 (Cdr2), mRNA. /PROD=cerebellar degeneration-related 2 /FL=gb:NM_007672.1 gb:U88588.1	NM_007672	Mm.1640	Mm.1640	cerebellar degeneration-related 2	0	7.25343	10.8958	11.4539	11.6941	6.85244	0	0	0	0	0	0	0	0	0	0	0	0
1417432_a_at	Gnb1	NM_008142	Mm.2344.1	gb:NM_008142.1 /DB_XREF=gi:6680044 /GEN=Gnb1 /FEA=FLmRNA /CNT=64 /TID=Mm.2344.1 /TIER=FL+Stack /STK=45 /UG=Mm.2344 /LL=14688 /DEF=Mus musculus guanine nucleotide binding protein, beta 1 (Gnb1), mRNA. /PROD=guanine nucleotide-binding protein, beta-1subunit /FL=gb:U29055.1 gb:NM_008142.1	NM_008142	Mm.2344	Mm.2344	guanine nucleotide binding protein (G protein), beta 1	2.07879	1.91395	0	0	0	1.47992	0	0	0	0	0	0	0	0	0	0	0	0
1417437_at	Xrcc6	NM_010247	Mm.16147.1	gb:NM_010247.1 /DB_XREF=gi:6753927 /GEN=G22p1 /FEA=FLmRNA /CNT=76 /TID=Mm.16147.1 /TIER=FL+Stack /STK=45 /UG=Mm.16147 /LL=14375 /DEF=Mus musculus thyroid autoantigen 70 kDa (G22p1), mRNA. /PROD=thyroid autoantigen 70 kDa /FL=gb:AF483501.1 gb:AF483500.1 gb:NM_010247.1 gb:AB010282.1	NM_010247	Mm.16147	Mm.288809	X-ray repair complementing defective repair in Chinese hamster cells 6	2.25872	0	0	0	0	0	0	0	0	0	0	0	0	0	0	0	0	0
1417450_a_at	Tacc3	NM_011524	Mm.27836.1	gb:NM_011524.1 /DB_XREF=gi:6755709 /GEN=Tacc3 /FEA=FLmRNA /CNT=54 /TID=Mm.27836.1 /TIER=FL+Stack /STK=45 /UG=Mm.27836 /LL=21335 /DEF=Mus musculus transforming, acidic coiled-coil containing protein 3 (Tacc3), mRNA. /PROD=transforming, acidic coiled-coil containingprotein 3 /FL=gb:AF093542.1 gb:NM_011524.1	NM_011524	Mm.27836	Mm.379024	transforming, acidic coiled-coil containing protein 3	3.19187	2.89176	0	2.98019	0	0	0	0	0	0	0	0	0	0	0	0	0	0
1417454_at	Cul4b	AW536452	Mm.26885.1	gb:AW536452 /DB_XREF=gi:7178869 /DB_XREF=G0104F08-3 /CLONE=G0104F08 /FEA=FLmRNA /CNT=234 /TID=Mm.26885.1 /TIER=Stack /STK=93 /UG=Mm.26885 /LL=72584 /UG_GENE=Cul4b /UG_TITLE=cullin 4B /FL=gb:BC004026.1 gb:NM_028288.1 gb:BC010347.1	AW536452	Mm.26885	Mm.327675	cullin 4B	2.65642	0	0	0	0	0	0	0	0	0	0	0	0	0	0	0	0	0
1417457_at	Cks2 /// LOC100039474 /// LOC100044764	NM_025415	Mm.326.1	gb:NM_025415.1 /DB_XREF=gi:13384803 /GEN=1110038L14Rik /FEA=FLmRNA /CNT=108 /TID=Mm.326.1 /TIER=FL+Stack /STK=44 /UG=Mm.326 /LL=66197 /DEF=Mus musculus RIKEN cDNA 1110038L14 gene (1110038L14Rik), mRNA. /PROD=RIKEN cDNA 1110038L14 /FL=gb:NM_025415.1 gb:BC022647.1	NM_025415	Mm.326	Mm.443327	CDC28 protein kinase regulatory subunit 2 /// similar to Cyclin-dependent kinases regulatory subunit 2 (CKS-2)	3.87171	3.96815	3.73277	3.90808	3.91204	2.79958	1.91881	0	0	0	0	0	0	0	0	0	0	0
1417458_s_at	Cks2 /// LOC100039474 /// LOC100044764	NM_025415	Mm.326.1	gb:NM_025415.1 /DB_XREF=gi:13384803 /GEN=1110038L14Rik /FEA=FLmRNA /CNT=108 /TID=Mm.326.1 /TIER=FL+Stack /STK=44 /UG=Mm.326 /LL=66197 /DEF=Mus musculus RIKEN cDNA 1110038L14 gene (1110038L14Rik), mRNA. /PROD=RIKEN cDNA 1110038L14 /FL=gb:NM_025415.1 gb:BC022647.1	NM_025415	Mm.326	Mm.443327	CDC28 protein kinase regulatory subunit 2 /// similar to Cyclin-dependent kinases regulatory subunit 2 (CKS-2)	3.2562	3.4671	3.58297	3.60641	3.65255	2.60798	1.83897	1.43099	0	0	0	0	0	0	0	0	0	0
1417460_at	Ifitm2	NM_030694	Mm.14747.1	gb:NM_030694.1 /DB_XREF=gi:13507625 /GEN=Ifitm3l /FEA=FLmRNA /CNT=102 /TID=Mm.14747.1 /TIER=FL+Stack /STK=44 /UG=Mm.14747 /LL=80876 /DEF=Mus musculus interferon induced transmembrane protein 3-like (Ifitm3l), mRNA. /PROD=interferon induced transmembrane protein, like /FL=gb:BC002160.1 gb:BC002102.1 gb:AY082486.1 gb:NM_030694.1	NM_030694	Mm.14747	Mm.379266	interferon induced transmembrane protein 2	-1.76175	-1.62685	0	0	-1.60602	0	0	0	0	0	0	0	0	0	0	0	0	0
1417466_at	Rgs5	NM_133736	Mm.41641.1	gb:NM_133736.1 /DB_XREF=gi:19526933 /GEN=1110070A02Rik /FEA=FLmRNA /CNT=99 /TID=Mm.41641.1 /TIER=FL+Stack /STK=44 /UG=Mm.41641 /LL=71800 /DEF=Mus musculus RIKEN cDNA 1110070A02 gene (1110070A02Rik), mRNA. /PROD=RIKEN cDNA 1110070A02 /FL=gb:BC005656.1 gb:NM_133736.1	NM_133736	Mm.41641	Mm.20954	regulator of G-protein signaling 5	-2.60505	-3.23419	-3.66241	-3.37634	-3.84581	-1.96663	0	0	0	0	0	0	0	0	0	0	0	0
1417468_at	Nit1	BM121177	Mm.12915.1	gb:NM_012049.1 /DB_XREF=gi:6754855 /GEN=Nit1 /FEA=FLmRNA /CNT=88 /TID=Mm.12915.1 /TIER=FL+Stack /STK=44 /UG=Mm.12915 /LL=27045 /DEF=Mus musculus nitrilase 1 (Nit1), mRNA. /PROD=nitrilase 1 /FL=gb:AF069988.1 gb:BC021634.1 gb:NM_012049.1	BM121177	Mm.12915	Mm.12915	nitrilase 1	-2.11439	-2.02464	-1.81927	0	0	0	0	0	0	0	0	0	0	0	0	0	0	0
1417471_s_at	D1Ertd622e	NM_133825	Mm.12309.1	gb:NM_133825.1 /DB_XREF=gi:19527041 /GEN=AI987691 /FEA=FLmRNA /CNT=87 /TID=Mm.12309.1 /TIER=FL+Stack /STK=44 /UG=Mm.12309 /LL=98482 /DEF=Mus musculus expressed sequence AI987691 (AI987691), mRNA. /PROD=expressed sequence AI987691 /FL=gb:BC019375.1 gb:NM_133825.1	NM_133825	Mm.12309	Mm.12309	DNA segment, Chr 1, ERATO Doi 622, expressed	0	0	0	2.18409	2.37562	1.64845	0	0	0	0	0	0	0	0	0	0	0	0
1417477_at	Gtlf3b	NM_025294	Mm.22780.1	gb:NM_025294.1 /DB_XREF=gi:13384645 /GEN=Gtlf3b /FEA=FLmRNA /CNT=93 /TID=Mm.22780.1 /TIER=FL+Stack /STK=44 /UG=Mm.22780 /LL=24083 /DEF=Mus musculus gene trap locus F3b (Gtlf3b), mRNA. /PROD=gene trap locus F3b /FL=gb:NM_025294.1	NM_025294	Mm.22780	Mm.22780	gene trap locus F3b	0	0	0	0	2.85447	0	0	0	0	0	0	0	0	0	0	0	0	0
1417480_at	Fbxo9	NM_023605	Mm.28584.1	gb:NM_023605.1 /DB_XREF=gi:12963746 /GEN=9030401P18Rik /FEA=FLmRNA /CNT=84 /TID=Mm.28584.1 /TIER=FL+Stack /STK=44 /UG=Mm.28584 /LL=71538 /DEF=Mus musculus RIKEN cDNA 9030401P18 gene (9030401P18Rik), mRNA. /PROD=RIKEN cDNA 9030401P18 /FL=gb:BC020074.1 gb:NM_023605.1	NM_023605	Mm.28584	Mm.28584	f-box protein 9	-1.59995	0	0	0	0	0	0	0	0	0	0	0	0	0	0	0	0	0
1417490_at	Ctsb	M14222	Mm.22753.1	gb:BC006656.1 /DB_XREF=gi:13879359 /FEA=FLmRNA /CNT=723 /TID=Mm.22753.1 /TIER=FL+Stack /STK=43 /UG=Mm.22753 /LL=13030 /UG_GENE=Ctsb /DEF=Mus musculus, cathepsin B, clone MGC:6211 IMAGE:3500700, mRNA, complete cds. /PROD=cathepsin B /FL=gb:BC006656.1 gb:M14222.1 gb:NM_007798.1	M14222	Mm.22753	Mm.236553	cathepsin B	-1.65658	0	0	0	0	0	1.28593	0	0	0	0	0	0	0	0	0	0	0
1417494_a_at	Cp	BB332449	Mm.13787.1	gb:NM_007752.1 /DB_XREF=gi:6680996 /GEN=Cp /FEA=FLmRNA /CNT=332 /TID=Mm.13787.1 /TIER=FL+Stack /STK=43 /UG=Mm.13787 /LL=12870 /DEF=Mus musculus ceruloplasmin (Cp), mRNA. /PROD=ceruloplasmin /FL=gb:U49430.1 gb:NM_007752.1	BB332449	Mm.13787	Mm.13787	ceruloplasmin	-42.9716	-34.6718	-26.0022	-17.1224	-13.3284	-1.62756	0	0	0	0	0	0	0	0	0	0	0	0
1417495_x_at	Cp	BB332449	Mm.13787.1	gb:NM_007752.1 /DB_XREF=gi:6680996 /GEN=Cp /FEA=FLmRNA /CNT=332 /TID=Mm.13787.1 /TIER=FL+Stack /STK=43 /UG=Mm.13787 /LL=12870 /DEF=Mus musculus ceruloplasmin (Cp), mRNA. /PROD=ceruloplasmin /FL=gb:U49430.1 gb:NM_007752.1	BB332449	Mm.13787	Mm.13787	ceruloplasmin	-25.9878	-22.9011	-17.9923	-13.3397	-12.3743	-1.80031	0	0	0	0	0	0	0	0	0	0	0	0
1417496_at	Cp	BB332449	Mm.13787.1	gb:BB531328 /DB_XREF=gi:9583257 /DB_XREF=BB531328 /CLONE=E030016E11 /FEA=FLmRNA /CNT=332 /TID=Mm.13787.1 /TIER=Stack /STK=16 /UG=Mm.13787 /LL=12870 /UG_GENE=Cp /UG_TITLE=ceruloplasmin /FL=gb:U49430.1 gb:NM_007752.1	BB332449	Mm.13787	Mm.13787	ceruloplasmin	-10.3992	-9.55764	-9.45436	-8.5385	-6.82739	0	0	0	0	0	0	0	0	0	0	0	0	0
1417498_at	Serpinf2	NM_008878	Mm.934.1	gb:NM_008878.1 /DB_XREF=gi:6679382 /GEN=Serpinf2 /FEA=FLmRNA /CNT=169 /TID=Mm.934.1 /TIER=FL+Stack /STK=43 /UG=Mm.934 /LL=18816 /DEF=Mus musculus serine (or cysteine) proteinase inhibitor, clade F (alpha-2 antiplasmin, pigment epithelium derived factor), member 2 (Serpinf2), mRNA. /PROD=plasmin inhibitor alpha 2 /FL=gb:NM_008878.1 gb:BC026756.1	NM_008878	Mm.934	Mm.279733	serine (or cysteine) peptidase inhibitor, clade F, member 2	-1.84703	-1.55972	0	0	0	0	0	0	0	0	0	0	0	0	0	0	0	0
1417500_a_at	Tgm2	BC016492	Mm.18843.1	gb:BC016492.1 /DB_XREF=gi:16741319 /FEA=FLmRNA /CNT=172 /TID=Mm.18843.1 /TIER=FL+Stack /STK=43 /UG=Mm.18843 /LL=21817 /UG_GENE=Tgm2 /DEF=Mus musculus, transglutaminase 2, C polypeptide, clone MGC:6152 IMAGE:3256943, mRNA, complete cds. /PROD=transglutaminase 2, C polypeptide /FL=gb:NM_009373.1 gb:AF076928.1 gb:BC016492.1	BC016492	Mm.18843	Mm.330731	transglutaminase 2, C polypeptide	-2.09695	-1.59304	0	0	0	0	0	0	0	0	0	0	0	0	0	0	0	0
1417503_at	Rfc2	NM_020022	Mm.27855.1	gb:NM_020022.1 /DB_XREF=gi:11177921 /GEN=Rfc2 /FEA=FLmRNA /CNT=128 /TID=Mm.27855.1 /TIER=FL+Stack /STK=43 /UG=Mm.27855 /LL=19718 /DEF=Mus musculus replication factor C (activator 1) 2 (40kD) (Rfc2), mRNA. /PROD=replication factor C (activator 1) 2 (40kD) /FL=gb:NM_020022.1 gb:BC023028.1	NM_020022	Mm.27855	Mm.332739	replication factor C (activator 1) 2	4.44586	3.98848	4.28583	3.99436	3.78015	1.99813	0	0	0	0	0	0	0	0	0	0	0	0
1417506_at	Gmnn	NM_020567	Mm.12239.1	gb:NM_020567.1 /DB_XREF=gi:10181217 /GEN=Geminin-pending /FEA=FLmRNA /CNT=79 /TID=Mm.12239.1 /TIER=FL+Stack /STK=43 /UG=Mm.12239 /LL=57441 /DEF=Mus musculus geminin (Geminin-pending), mRNA. /PROD=geminin /FL=gb:AF068780.1 gb:NM_020567.1 gb:BC020061.1	NM_020567	Mm.12239	Mm.12239	geminin	3.63612	3.76314	4.06764	4.0454	3.84866	2.4609	1.79021	0	0	0	0	0	0	0	0	0	0	0
1417508_at	Rnf19a	AF120206	Mm.5181.1	gb:NM_013923.1 /DB_XREF=gi:7305436 /GEN=Rnf19 /FEA=FLmRNA /CNT=93 /TID=Mm.5181.1 /TIER=FL+Stack /STK=43 /UG=Mm.5181 /LL=30945 /DEF=Mus musculus ring finger protein (C3HC4 type) 19 (Rnf19), mRNA. /PROD=ring finger protein (C3HC4 type) 19 /FL=gb:NM_013923.1 gb:AF120207.1 gb:AF120206.1	AF120206	Mm.5181	Mm.5181	ring finger protein 19A	0	0	0	0	2.196	0	0	0	0	0	0	0	0	0	0	0	0	0
1417511_at	Lyar	NM_025281	Mm.28560.1	gb:NM_025281.1 /DB_XREF=gi:13384621 /GEN=Lyar /FEA=FLmRNA /CNT=93 /TID=Mm.28560.1 /TIER=FL+Stack /STK=43 /UG=Mm.28560 /LL=17089 /DEF=Mus musculus Ly1 antibody reactive clone (Lyar), mRNA. /PROD=Ly1 antibody reactive clone /FL=gb:NM_025281.1	NM_025281	Mm.28560	Mm.28560	Ly1 antibody reactive clone	3.30802	2.87251	2.61679	2.229	2.27679	1.59876	0	0	0	0	0	0	0	0	0	0	0	0
1417514_at	Ssx2ip	NM_138744	Mm.200783.1	gb:BB396374 /DB_XREF=gi:16410244 /DB_XREF=BB396374 /CLONE=C230097E14 /FEA=FLmRNA /CNT=108 /TID=Mm.200783.1 /TIER=Stack /STK=13 /UG=Mm.200783 /LL=99167 /UG_GENE=AU014939 /UG_TITLE=expressed sequence AU014939 /FL=gb:NM_138744.1 gb:BC021749.1	NM_138744	Mm.200783	Mm.200783	synovial sarcoma, X breakpoint 2 interacting protein	6.6354	8.80468	7.75148	8.38698	7.63923	2.8384	1.97671	0	0	0	0	0	0	0	52	0	0	0
1417517_at	Plagl2	NM_018807	Mm.103199.1	gb:AB051854.1 /DB_XREF=gi:14245733 /GEN=plagl2 /FEA=FLmRNA /CNT=111 /TID=Mm.103199.1 /TIER=FL+Stack /STK=43 /UG=Mm.103199 /LL=54711 /DEF=Mus musculus mRNA for PLAGL2, complete cds. /PROD=PLAGL2 /FL=gb:NM_018807.1 gb:AB051854.1 gb:AF181262.1	NM_018807	Mm.103199	Mm.103199	pleiomorphic adenoma gene-like 2	0	2.73936	2.67982	2.86314	2.48554	1.72365	0	0	0	0	0	0	0	0	0	0	0	0
1417523_at	Plek	AF181829	Mm.98232.1	gb:AF303745.1 /DB_XREF=gi:11093971 /FEA=FLmRNA /CNT=79 /TID=Mm.98232.1 /TIER=FL /STK=2 /UG=Mm.98232 /LL=56193 /UG_GENE=Plek /DEF=Mus musculus pleckstrin 1 small isoform mRNA, complete cds. /PROD=pleckstrin 1 small isoform /FL=gb:AF181829.1 gb:NM_019549.1 gb:AF303745.1 gb:AF073294.1	AF181829	Mm.98232	Mm.98232	pleckstrin	4.75342	0	0	0	0	0	0	0	0	0	0	0	0	0	0	0	0	0
1417531_at	Cyp2j5	BF783609	Mm.12838.1	gb:NM_010007.1 /DB_XREF=gi:6753585 /GEN=Cyp2j5 /FEA=FLmRNA /CNT=156 /TID=Mm.12838.1 /TIER=FL+Stack /STK=42 /UG=Mm.12838 /LL=13109 /DEF=Mus musculus cytochrome P450, 2j5 (Cyp2j5), mRNA. /PROD=cytochrome P450, 2j5 /FL=gb:U62294.1 gb:BC021624.1 gb:NM_010007.1	BF783609	Mm.12838	Mm.12838	cytochrome P450, family 2, subfamily j, polypeptide 5	-46.5826	-40.7466	-38.8083	-35.1463	-40.4639	-2.23844	-1.54219	0	0	0	0	0	0	0	0	0	0	0	Yes
1417532_at	Cyp2j5	BF783609	Mm.12838.1	gb:BF783609 /DB_XREF=gi:12088748 /DB_XREF=602109616F1 /CLONE=IMAGE:4238067 /FEA=FLmRNA /CNT=156 /TID=Mm.12838.1 /TIER=ConsEnd /STK=0 /UG=Mm.12838 /LL=13109 /UG_GENE=Cyp2j5 /UG_TITLE=cytochrome P450, 2j5 /FL=gb:U62294.1 gb:BC021624.1 gb:NM_010007.1	BF783609	Mm.12838	Mm.12838	cytochrome P450, family 2, subfamily j, polypeptide 5	-5.65164	-5.18917	-5.16407	-5.46734	-4.76774	-3.81025	-1.77947	0	0	0	0	0	0	0	0	0	0	0	Yes
1417541_at	Hells	NM_008234	Mm.57223.1	gb:NM_008234.2 /DB_XREF=gi:12232370 /GEN=Hells /FEA=FLmRNA /CNT=68 /TID=Mm.57223.1 /TIER=FL+Stack /STK=42 /UG=Mm.57223 /LL=15201 /DEF=Mus musculus helicase, lymphoid specific (Hells), mRNA. /PROD=helicase, lymphoid specific /FL=gb:NM_008234.2 gb:U25691.2 gb:AF155210.1 gb:BC020056.1	NM_008234	Mm.57223	Mm.57223	helicase, lymphoid specific	4.1703	3.3186	3.15073	2.81774	3.06136	1.92425	0	0	0	0	0	0	0	0	0	0	0	0
1417556_at	Fabp1	NM_017399	Mm.22126.1	gb:NM_017399.1 /DB_XREF=gi:8393342 /GEN=Fabp1 /FEA=FLmRNA /CNT=105 /TID=Mm.22126.1 /TIER=FL+Stack /STK=41 /UG=Mm.22126 /LL=14080 /DEF=Mus musculus fatty acid binding protein 1, liver (Fabp1), mRNA. /PROD=fatty acid binding protein 1, liver /FL=gb:BC009812.1 gb:NM_017399.1	NM_017399	Mm.22126	Mm.22126	fatty acid binding protein 1, liver	-16.6814	-8.31701	-6.11696	-5.34645	-4.87649	-1.83193	0	0	0	0	0	0	0	0	0	0	0	0
1417561_at	Apoc1	NM_007469	Mm.182440.1	gb:NM_007469.1 /DB_XREF=gi:6680703 /GEN=Apoc1 /FEA=FLmRNA /CNT=74 /TID=Mm.182440.1 /TIER=FL+Stack /STK=41 /UG=Mm.182440 /LL=11812 /DEF=Mus musculus apolipoprotein CI (Apoc1), mRNA. /PROD=apolipoprotein CI /FL=gb:NM_007469.1 gb:BC019398.1	NM_007469	Mm.182440	Mm.182440	apolipoprotein C-I	-12.4585	-8.85578	-5.35176	-4.30612	-4.06262	-1.86101	0	0	0	0	0	0	0	0	0	0	0	0
1417574_at	Cxcl12	NM_013655	Mm.465.1	gb:NM_013655.2 /DB_XREF=gi:12025674 /GEN=Sdf1 /FEA=FLmRNA /CNT=83 /TID=Mm.465.1 /TIER=FL+Stack /STK=41 /UG=Mm.465 /LL=20315 /DEF=Mus musculus stromal cell derived factor 1 (Sdf1), transcript variant 2, mRNA. /PROD=stromal cell derived factor 1, isoform betaprecursor /FL=gb:NM_013655.2 gb:D43805.1 gb:L12030.1	NM_013655	Mm.465	Mm.303231	chemokine (C-X-C motif) ligand 12	-2.03842	-2.29989	-2.4593	-2.30867	-2.42132	-1.78637	0	0	0	0	0	0	0	0	38	0	0	0
1417575_at	Otub2	AK006346	Mm.46150.1	gb:NM_026580.1 /DB_XREF=gi:13386069 /GEN=4930586I02Rik /FEA=FLmRNA /CNT=93 /TID=Mm.46150.1 /TIER=FL+Stack /STK=41 /UG=Mm.46150 /LL=68149 /DEF=Mus musculus RIKEN cDNA 4930586I02 gene (4930586I02Rik), mRNA. /PROD=RIKEN cDNA 4930586I02 /FL=gb:NM_026580.1	AK006346	Mm.46150	Mm.127378	OTU domain, ubiquitin aldehyde binding 2	0	5.85745	8.08283	7.79866	6.96064	0	0	0	0	0	0	0	0	0	0	0	0	0
1417580_s_at	LOC100044204 /// Selenbp1	NM_019414	Mm.196558.1	gb:NM_019414.1 /DB_XREF=gi:9507078 /GEN=Selenbp2 /FEA=FLmRNA /CNT=105 /TID=Mm.196558.1 /TIER=FL+Stack /STK=41 /UG=Mm.196558 /LL=20342 /DEF=Mus musculus selenium binding protein 2 (Selenbp2), mRNA. /PROD=selenium binding protein 2 /FL=gb:NM_019414.1 gb:BC024106.1 gb:BC011202.1	NM_019414	Mm.196558	Mm.196558	selenium binding protein 1 /// hypothetical protein LOC100044204	-5.70151	-4.71401	-3.80459	-3.36791	-3.23265	-9.64569	-28.6442	0	0	0	0	0	0	0	0	0	0	0
1417583_a_at	Utp3	NM_023054	Mm.88546.1	gb:NM_023054.1 /DB_XREF=gi:12746429 /GEN=Crlz1 /FEA=FLmRNA /CNT=57 /TID=Mm.88546.1 /TIER=FL+Stack /STK=41 /UG=Mm.88546 /LL=65961 /DEF=Mus musculus charged amino acid rich leucine zipper 1 (Crlz1), mRNA. /PROD=disrupter of silencing SAS10 /FL=gb:AF155362.2 gb:NM_023054.1 gb:AF271213.1	NM_023054	Mm.88546	Mm.88546	UTP3, small subunit (SSU) processome component, homolog (S. cerevisiae	2.00237	1.98007	1.88261	0	0	0	0	0	0	0	0	0	0	0	0	0	0	0
1417585_at	Nup210	NM_018815	Mm.28162.1	gb:NM_018815.1 /DB_XREF=gi:9055313 /GEN=Nup210 /FEA=FLmRNA /CNT=101 /TID=Mm.28162.1 /TIER=FL+Stack /STK=41 /UG=Mm.28162 /LL=54563 /DEF=Mus musculus nucleoporin 210 (Nup210), mRNA. /PROD=nucleoporin 210 /FL=gb:AF113751.1 gb:NM_018815.1	NM_018815	Mm.28162	Mm.28162	nucleoporin 210	0	2.16439	2.73954	2.63041	2.76699	1.65583	0	0	0	0	0	0	0	0	0	0	0	0
1417586_at	Timeless	BM230269	Mm.6458.1	gb:NM_011589.1 /DB_XREF=gi:6755788 /GEN=Timeless /FEA=FLmRNA /CNT=92 /TID=Mm.6458.1 /TIER=FL+Stack /STK=41 /UG=Mm.6458 /LL=21853 /DEF=Mus musculus timeless homolog (Drosophila) (Timeless), mRNA. /PROD=timeless homolog (Drosophila) /FL=gb:NM_011589.1 gb:AF098161.1 gb:AB015598.1 gb:AF126480.1 gb:AF071506.1 gb:BC026526.1	BM230269	Mm.6458	Mm.6458	timeless homolog (Drosophila)	2.99826	3.05576	3.32973	2.92941	0	0	0	0	0	0	0	0	0	0	0	0	0	0
1417590_at	Cyp27a1	NM_024264	Mm.26793.1	gb:NM_024264.1 /DB_XREF=gi:13195683 /GEN=1300013A03Rik /FEA=FLmRNA /CNT=90 /TID=Mm.26793.1 /TIER=FL+Stack /STK=41 /UG=Mm.26793 /LL=74768 /DEF=Mus musculus RIKEN cDNA 1300013A03 gene (1300013A03Rik), mRNA. /PROD=RIKEN cDNA 1300013A03 /FL=gb:NM_024264.1 gb:BC002183.1	NM_024264	Mm.26793	Mm.85083	cytochrome P450, family 27, subfamily a, polypeptide 1	-15.0608	-14.5573	-13.0707	-11.6711	-11.7802	-3.8463	-4.38655	0	0	0	0	0	0	0	0	0	0	0	Yes
1417606_a_at	Calr	NM_007591	Mm.1971.1	gb:NM_007591.1 /DB_XREF=gi:6680835 /GEN=Calr /FEA=FLmRNA /CNT=239 /TID=Mm.1971.1 /TIER=FL+Stack /STK=40 /UG=Mm.1971 /LL=12317 /DEF=Mus musculus calreticulin (Calr), mRNA. /PROD=calreticulin /FL=gb:M92988.1 gb:BC003453.1 gb:NM_007591.1	NM_007591	Mm.1971	Mm.1971	calreticulin	-1.80595	-1.7364	-1.81111	-1.6786	-1.76469	-1.22546	-1.32713	0	0	0	0	0	0	0	0	0	0	0
1417608_a_at	Rpl13a	NM_009438	Mm.13020.1	gb:NM_009438.1 /DB_XREF=gi:7110730 /GEN=Rpl13a /FEA=FLmRNA /CNT=73 /TID=Mm.13020.1 /TIER=FL+Stack /STK=40 /UG=Mm.13020 /LL=22121 /DEF=Mus musculus ribosomal protein L13a (Rpl13a), mRNA. /PROD=ribosomal protein L13a /FL=gb:NM_009438.1	NM_009438	Mm.13020	Mm.180458	ribosomal protein L13a	0	0	0	0	0	1.40876	0	0	0	0	0	0	0	0	0	0	0	0
1417610_at	Apoa5	NM_080434	Mm.29738.1	gb:NM_080434.1 /DB_XREF=gi:17978247 /GEN=Apoa5 /FEA=FLmRNA /CNT=155 /TID=Mm.29738.1 /TIER=FL+Stack /STK=40 /UG=Mm.29738 /LL=66113 /DEF=Mus musculus apolipoprotein A-V (Apoa5), mRNA. /PROD=apolipoprotein A-V /FL=gb:AF327059.1 gb:NM_080434.1 gb:BC011198.1	NM_080434	Mm.29738	Mm.29738	apolipoprotein A-V	-100	-72.2898	-63.1983	-66.1243	-51.3551	-2.6414	-1.51854	0	0	0	0	0	0	0	0	0	0	0
1417611_at	Tmem37	BC024613	Mm.24750.1	gb:BC024613.1 /DB_XREF=gi:19353126 /FEA=FLmRNA /CNT=109 /TID=Mm.24750.1 /TIER=FL+Stack /STK=40 /UG=Mm.24750 /LL=170706 /UG_GENE=Pr-pending /DEF=Mus musculus, clone MGC:25884 IMAGE:4215775, mRNA, complete cds. /PROD=Unknown (protein for MGC:25884) /FL=gb:NM_019432.1 gb:BC024613.1	BC024613	Mm.24750	Mm.24750	transmembrane protein 37	-3.08105	-2.67763	-2.37306	-2.06879	-2.24775	0	0	0	0	0	0	0	0	0	0	0	0	0
1417618_at	Itih2	NM_010582	Mm.182043.1	gb:NM_010582.1 /DB_XREF=gi:6754383 /GEN=Itih2 /FEA=FLmRNA /CNT=89 /TID=Mm.182043.1 /TIER=FL+Stack /STK=40 /UG=Mm.182043 /LL=16425 /DEF=Mus musculus inter-alpha trypsin inhibitor, heavy chain 2 (Itih2), mRNA. /PROD=inter-alpha trypsin inhibitor, heavy chain 2 /FL=gb:NM_010582.1	NM_010582	Mm.182043	Mm.182043	inter-alpha trypsin inhibitor, heavy chain 2	0	0	0	0	0	0	1.77899	0	0	0	0	0	0	0	0	0	0	0
1417620_at	Rac2	NM_009008	Mm.1972.1	gb:NM_009008.1 /DB_XREF=gi:6679600 /GEN=Rac2 /FEA=FLmRNA /CNT=98 /TID=Mm.1972.1 /TIER=FL+Stack /STK=40 /UG=Mm.1972 /LL=19354 /DEF=Mus musculus RAS-related C3 botulinum substrate 2 (Rac2), mRNA. /PROD=RAS-related C3 botulinum substrate 2 /FL=gb:BC005455.1 gb:NM_009008.1	NM_009008	Mm.1972	Mm.1972	RAS-related C3 botulinum substrate 2	0	0	0	0	0	2.54562	0	0	0	0	0	0	0	0	0	0	0	0
1417629_at	Prodh	NM_011172	Mm.28456.1	gb:NM_011172.1 /DB_XREF=gi:6755177 /GEN=Prodh /FEA=FLmRNA /CNT=77 /TID=Mm.28456.1 /TIER=FL+Stack /STK=40 /UG=Mm.28456 /LL=19125 /DEF=Mus musculus proline dehydrogenase (Prodh), mRNA. /PROD=proline dehydrogenase /FL=gb:NM_011172.1 gb:AF120279.1	NM_011172	Mm.28456	Mm.28456	proline dehydrogenase	-3.27847	-3.81932	-3.91359	-4.19483	-4.29137	-2.1518	-2.12552	0	0	0	0	0	0	0	0	0	0	0
1417633_at	Sod3	NM_011435	Mm.2407.1	gb:U38261.1 /DB_XREF=gi:1915962 /GEN=SOD3 /FEA=FLmRNA /CNT=100 /TID=Mm.2407.1 /TIER=FL+Stack /STK=40 /UG=Mm.2407 /LL=20657 /DEF=Mus musculus extracellular superoxide dismutase (SOD3) mRNA, complete cds. /PROD=extracellular superoxide dismutase /FL=gb:AF076286.1 gb:U38261.1 gb:BC010975.1 gb:NM_011435.1 gb:D50856.1	NM_011435	Mm.2407	Mm.2407	superoxide dismutase 3, extracellular	0	-9.34145	0	0	0	0	0	0	0	0	0	0	0	0	0	0	0	0
1417636_at	Slc6a9	NM_008135	Mm.2834.1	gb:NM_008135.1 /DB_XREF=gi:6680028 /GEN=Glyt1 /FEA=FLmRNA /CNT=95 /TID=Mm.2834.1 /TIER=FL+Stack /STK=40 /UG=Mm.2834 /LL=14664 /DEF=Mus musculus glycine transporter 1 (Glyt1), mRNA. /PROD=glycine transporter 1 /FL=gb:NM_008135.1 gb:BC021828.1	NM_008135	Mm.2834	Mm.244549	solute carrier family 6 (neurotransmitter transporter, glycine), member 9	0	0	0	2.25674	2.20669	0	0	0	0	0	0	0	0	0	0	0	0	0	Yes
1417646_a_at	Snx5	NM_024225	Mm.20847.1	gb:NM_024225.1 /DB_XREF=gi:18034768 /GEN=Snx5 /FEA=FLmRNA /CNT=386 /TID=Mm.20847.1 /TIER=FL+Stack /STK=39 /UG=Mm.20847 /LL=69178 /DEF=Mus musculus sorting nexin 5 (Snx5), mRNA. /PROD=sorting nexin 5 /FL=gb:NM_024225.1 gb:BC002242.1	NM_024225	Mm.20847	Mm.273379	sorting nexin 5	2.91581	2.20255	2.30893	1.86098	2.15429	1.76878	0	0	0	0	0	0	0	0	0	0	0	0
1417647_at	Snx5	NM_024225	Mm.20847.1	gb:BM207865 /DB_XREF=gi:17763865 /DB_XREF=C0619B08-3 /CLONE=C0619B08 /FEA=FLmRNA /CNT=386 /TID=Mm.20847.1 /TIER=Stack /STK=83 /UG=Mm.20847 /LL=69178 /UG_GENE=Snx5 /UG_TITLE=sorting nexin 5 /FL=gb:NM_024225.1 gb:BC002242.1	NM_024225	Mm.20847	Mm.273379	sorting nexin 5	3.25454	2.51867	2.35828	0	2.14151	1.76087	0	0	0	0	0	0	0	0	0	0	0	0
1417648_s_at	Snx5	NM_024225	Mm.20847.1	gb:BM207865 /DB_XREF=gi:17763865 /DB_XREF=C0619B08-3 /CLONE=C0619B08 /FEA=FLmRNA /CNT=386 /TID=Mm.20847.1 /TIER=Stack /STK=83 /UG=Mm.20847 /LL=69178 /UG_GENE=Snx5 /UG_TITLE=sorting nexin 5 /FL=gb:NM_024225.1 gb:BC002242.1	NM_024225	Mm.20847	Mm.273379	sorting nexin 5	2.34113	0	0	0	0	0	0	0	0	0	0	0	0	0	0	0	0	0
1417649_at	Cdkn1c	NM_009876	Mm.168789.1	gb:NM_009876.1 /DB_XREF=gi:6753387 /GEN=Cdkn1c /FEA=FLmRNA /CNT=214 /TID=Mm.168789.1 /TIER=FL+Stack /STK=39 /UG=Mm.168789 /LL=12577 /DEF=Mus musculus cyclin-dependent kinase inhibitor 1C (P57) (Cdkn1c), mRNA. /PROD=cyclin-dependent kinase inhibitor 1C (P57) /FL=gb:U20553.1 gb:NM_009876.1 gb:U22399.1 gb:BC005412.1	NM_009876	Mm.168789	Mm.168789	cyclin-dependent kinase inhibitor 1C (P57)	6.18342	5.84592	4.9989	5.13989	4.47282	3.25651	3.16314	0	0	0	0	0	0	0	0	0	0	0
1417651_at	Cyp2c29	NM_007815	Mm.20764.1	gb:NM_007815.1 /DB_XREF=gi:6681108 /GEN=Cyp2c29 /FEA=FLmRNA /CNT=164 /TID=Mm.20764.1 /TIER=FL+Stack /STK=39 /UG=Mm.20764 /LL=13095 /DEF=Mus musculus cytochrome P450, 2c29 (Cyp2c29), mRNA. /PROD=cytochrome P450, 2c29 /FL=gb:BC019908.1 gb:NM_007815.1 gb:D17674.1 gb:BC013895.1	NM_007815	Mm.20764	Mm.20764	cytochrome P450, family 2, subfamily c, polypeptide 29	-37.7082	-38.2285	-40.828	-45.495	-38.1582	-2.02837	-1.86668	0	0	0	0	0	0	0	0	0	0	0	Yes
1417652_a_at	Tbca	NM_009321	Mm.1863.1	gb:NM_009321.1 /DB_XREF=gi:6678224 /GEN=Tbca /FEA=FLmRNA /CNT=89 /TID=Mm.1863.1 /TIER=FL+Stack /STK=39 /UG=Mm.1863 /LL=21371 /DEF=Mus musculus tubulin cofactor a (Tbca), mRNA. /PROD=tubulin cofactor a /FL=gb:U05333.1 gb:NM_009321.1	NM_009321	Mm.1863	Mm.379025	tubulin cofactor a	1.62688	1.63146	0	0	0	0	0	0	0	0	0	0	0	0	0	0	0	0
1417655_a_at	Ars2	BC019117	Mm.27932.1	gb:BC019117.1 /DB_XREF=gi:17512286 /FEA=FLmRNA /CNT=92 /TID=Mm.27932.1 /TIER=FL+Stack /STK=39 /UG=Mm.27932 /LL=83701 /UG_GENE=Ars2-pending /DEF=Mus musculus, clone MGC:29432 IMAGE:3709664, mRNA, complete cds. /PROD=Unknown (protein for MGC:29432) /FL=gb:BC019117.1 gb:NM_031405.1	BC019117	Mm.27932	Mm.387734	arsenate resistance protein 2	2.36097	2.34807	2.59124	2.44801	2.34506	1.64506	0	0	0	0	0	0	0	0	0	0	0	0
1417666_at	Dnttip1	NM_133763	Mm.30062.1	gb:NM_133763.1 /DB_XREF=gi:19526975 /GEN=6430706C13Rik /FEA=FLmRNA /CNT=97 /TID=Mm.30062.1 /TIER=FL+Stack /STK=39 /UG=Mm.30062 /LL=76233 /DEF=Mus musculus RIKEN cDNA 6430706C13 gene (6430706C13Rik), mRNA. /PROD=RIKEN cDNA 6430706C13 /FL=gb:AB045974.1 gb:NM_133763.1 gb:BC003486.1	NM_133763	Mm.30062	Mm.440009	deoxynucleotidyltransferase, terminal, interacting protein 1	0	0	2.00678	2.04172	2.07418	0	0	0	0	0	0	0	0	0	0	0	0	0
1417667_a_at	Pter	NM_008961	Mm.2008.1	gb:NM_008961.1 /DB_XREF=gi:6679524 /GEN=Pter /FEA=FLmRNA /CNT=68 /TID=Mm.2008.1 /TIER=FL+Stack /STK=39 /UG=Mm.2008 /LL=19212 /DEF=Mus musculus phosphotriesterase related (Pter), mRNA. /PROD=phosphotriesterase related /FL=gb:BC003793.1 gb:U28016.1 gb:NM_008961.1	NM_008961	Mm.2008	Mm.288713	phosphotriesterase related	-3.39131	-2.75588	0	0	0	0	0	0	0	0	0	0	0	0	0	0	0	0
1417675_a_at	Mdn1	NM_133874	Mm.24627.1	gb:NM_133874.1 /DB_XREF=gi:19527089 /GEN=4833432B22Rik /FEA=FLmRNA /CNT=52 /TID=Mm.24627.1 /TIER=FL+Stack /STK=39 /UG=Mm.24627 /LL=100019 /DEF=Mus musculus RIKEN cDNA 4833432B22 gene (4833432B22Rik), mRNA. /PROD=RIKEN cDNA 4833432B22 /FL=gb:BC006684.1 gb:NM_133874.1	NM_133874	Mm.24627	Mm.24627	midasin homolog (yeast)	15.9244	0	0	0	0	0	0	0	0	0	0	0	0	0	0	0	0	0
1417681_at	Nudt21	BC008270	Mm.28961.1	gb:BC008270.1 /DB_XREF=gi:14198423 /FEA=FLmRNA /CNT=175 /TID=Mm.28961.1 /TIER=FL+Stack /STK=38 /UG=Mm.28961 /LL=68219 /UG_GENE=Cpsf5 /DEF=Mus musculus, RIKEN cDNA 3110048P04 gene, clone MGC:6310 IMAGE:2811199, mRNA, complete cds. /PROD=RIKEN cDNA 3110048P04 gene /FL=gb:BC008270.1 gb:NM_026623.1	BC008270	Mm.28961	Mm.354445	nudix (nucleoside diphosphate linked moiety X)-type motif 21	3.59408	3.13291	3.09458	3.05652	2.90421	2.46068	0	0	0	0	0	0	0	0	0	0	0	0
1417712_at	Eif2s2	AA985754	Mm.29859.1	gb:AI194712 /DB_XREF=gi:3747318 /DB_XREF=ui55f11.x1 /CLONE=IMAGE:1886349 /FEA=FLmRNA /CNT=448 /TID=Mm.29859.1 /TIER=Stack /STK=184 /UG=Mm.29859 /LL=67204 /UG_GENE=Eif2s2 /UG_TITLE=eukaryotic translation initiation factor 2, subunit 2 (beta, 38kDa) /FL=gb:NM_026030.1 gb:BC003848.1	AA985754	Mm.29859	Mm.377134	eukaryotic translation initiation factor 2, subunit 2 (beta)	0	1.6808	1.74652	0	1.67203	1.49412	0	0	0	0	0	0	0	0	0	0	0	0
1417714_x_at	Hba-a1 /// Hba-a2	NM_008218	Mm.196110.1	gb:NM_008218.1 /DB_XREF=gi:6680174 /GEN=Hba-a1 /FEA=FLmRNA /CNT=194 /TID=Mm.196110.1 /TIER=FL+Stack /STK=37 /UG=Mm.196110 /LL=15122 /DEF=Mus musculus hemoglobin alpha, adult chain 1 (Hba-a1), mRNA. /PROD=hemoglobin alpha, adult chain 1 /FL=gb:L75940.1 gb:NM_008218.1	NM_008218	Mm.196110	Mm.196110	hemoglobin alpha, adult chain 1 /// hemoglobin alpha, adult chain 2	0	2.59094	2.60497	2.83361	2.43671	2.01425	1.69167	0	0	0	0	0	0	0	0	0	0	0
1417715_a_at	Got2	U82470	Mm.18916.1	gb:NM_010325.1 /DB_XREF=gi:6754035 /GEN=Got2 /FEA=FLmRNA /CNT=238 /TID=Mm.18916.1 /TIER=FL+Stack /STK=37 /UG=Mm.18916 /LL=14719 /DEF=Mus musculus glutamate oxaloacetate transaminase 2, mitochondrial (Got2), mRNA. /PROD=glutamate oxaloacetate transaminase 2,mitochondrial /FL=gb:U82470.1 gb:J02622.1 gb:NM_010325.1	U82470	Mm.18916	Mm.230169	glutamate oxaloacetate transaminase 2, mitochondrial	-1.40455	0	0	0	0	0	0	0	0	0	0	0	0	0	0	0	0	0
1417718_at	Eif3g	BC008511	Mm.30080.1	gb:BC008511.1 /DB_XREF=gi:14250181 /FEA=FLmRNA /CNT=88 /TID=Mm.30080.1 /TIER=FL+Stack /STK=37 /UG=Mm.30080 /LL=53356 /UG_GENE=Eif3s4 /DEF=Mus musculus, Similar to eukaryotic translation initiation factor 3, subunit 4 (delta, 44kD), clone MGC:5726 IMAGE:3592537, mRNA, complete cds. /PROD=Similar to eukaryotic translation initiationfactor 3, subunit 4 (delta, 44kD) /FL=gb:AF108214.1 gb:BC008511.1 g…	BC008511	Mm.30080	Mm.427309	eukaryotic translation initiation factor 3, subunit G	2.0042	1.8575	1.80251	1.74597	0	1.43264	0	0	0	0	0	0	0	0	0	0	0	0
1417719_at	Sap30	NM_021788	Mm.118.1	gb:NM_021788.1 /DB_XREF=gi:12408289 /GEN=Sap30 /FEA=FLmRNA /CNT=102 /TID=Mm.118.1 /TIER=FL+Stack /STK=37 /UG=Mm.118 /LL=60406 /DEF=Mus musculus sin3 associated polypeptide, 30kD (Sap30), mRNA. /PROD=sin3 associated polypeptide, 30kD /FL=gb:NM_021788.1 gb:AF075136.1	NM_021788	Mm.118	Mm.118	sin3 associated polypeptide	2.48587	0	0	0	0	0	0	0	0	0	0	0	0	0	0	0	0	0
1417724_at	Thoc4	NM_011568	Mm.1886.1	gb:NM_011568.1 /DB_XREF=gi:6755762 /GEN=Refbp1 /FEA=FLmRNA /CNT=78 /TID=Mm.1886.1 /TIER=FL+Stack /STK=37 /UG=Mm.1886 /LL=21681 /DEF=Mus musculus RNA and export factor binding protein 1 (Refbp1), mRNA. /PROD=RNA and export factor binding protein 1 /FL=gb:U89876.1 gb:NM_011568.1	NM_011568	Mm.1886	Mm.1886	THO complex 4	2.13426	2.21593	0	0	2.06556	1.65209	0	0	0	0	0	0	0	0	0	0	0	0
1417727_at	Sfrs9	NM_025573	Mm.29426.1	gb:NM_025573.1 /DB_XREF=gi:13385015 /GEN=Sfrs9 /FEA=FLmRNA /CNT=83 /TID=Mm.29426.1 /TIER=FL+Stack /STK=37 /UG=Mm.29426 /LL=108014 /DEF=Mus musculus splicing factor, arginineserine rich 9 (25 kDa) (Sfrs9), mRNA. /PROD=splicing factor, arginineserine rich 9 (25kDa) /FL=gb:NM_025573.1 gb:BC012217.1	NM_025573	Mm.29426	Mm.287826	splicing factor, arginine/serine rich 9	2.16748	0	0	0	0	0	0	0	0	0	0	0	0	0	0	0	0	0
1417741_at	Pygl	NM_133198	Mm.30047.1	gb:NM_133198.1 /DB_XREF=gi:18875341 /GEN=Pygl /FEA=FLmRNA /CNT=76 /TID=Mm.30047.1 /TIER=FL+Stack /STK=37 /UG=Mm.30047 /LL=110095 /DEF=Mus musculus liver glycogen phosphorylase (Pygl), mRNA. /PROD=liver glycogen phosphorylase /FL=gb:AF288783.1 gb:BC013636.1 gb:NM_133198.1	NM_133198	Mm.30047	Mm.256926	liver glycogen phosphorylase	-4.08568	-3.49735	-2.72497	-2.39806	0	0	-2.24958	0	0	0	0	0	0	0	0	0	0	0
1417745_at	Cpn1	NM_030703	Mm.21212.1	gb:NM_030703.1 /DB_XREF=gi:13507643 /GEN=Cpn1 /FEA=FLmRNA /CNT=80 /TID=Mm.21212.1 /TIER=FL+Stack /STK=37 /UG=Mm.21212 /LL=93721 /DEF=Mus musculus carboxypeptidase N, polypeptide 1, 50kD (Cpn1), mRNA. /PROD=carboxypeptidase N, polypeptide 1, 50kD /FL=gb:AF326477.1 gb:BC014692.1 gb:AB021969.1 gb:NM_030703.1	NM_030703	Mm.21212	Mm.206774	carboxypeptidase N, polypeptide 1	-3.72552	-3.27112	-2.37632	-2.00048	-2.39684	0	0	0	0	0	0	0	0	0	0	0	0	0
1417750_a_at	Slc25a37	NM_026331	Mm.36710.1	gb:NM_026331.2 /DB_XREF=gi:17158032 /GEN=Mscp-pending /FEA=FLmRNA /CNT=91 /TID=Mm.36710.1 /TIER=FL+Stack /STK=37 /UG=Mm.36710 /LL=67712 /DEF=Mus musculus mitochondrial solute carrier protein (Mscp-pending), mRNA. /PROD=mitochondrial solute carrier protein /FL=gb:NM_026331.2 gb:AF288621.1	NM_026331	Mm.36710	Mm.293635	solute carrier family 25, member 37	0	5.2186	5.74987	6.08722	5.59644	4.25937	1.7233	1.28753	0	0	0	0	0	0	0	0	0	0	Yes
1417761_at	Apoa4	BC010769	Mm.4533.1	gb:BC010769.1 /DB_XREF=gi:14789705 /FEA=FLmRNA /CNT=287 /TID=Mm.4533.1 /TIER=FL+Stack /STK=36 /UG=Mm.4533 /LL=11808 /UG_GENE=Apoa4 /DEF=Mus musculus, clone MGC:18592 IMAGE:4240796, mRNA, complete cds. /PROD=Unknown (protein for MGC:18592) /FL=gb:BC010769.1 gb:NM_007468.1 gb:M64250.1 gb:M64249.1 gb:M64248.1	BC010769	Mm.4533	Mm.4533	apolipoprotein A-IV	-7.42492	-7.55109	-7.85801	-7.04736	-6.15512	-1.74057	0	0	0	0	0	0	0	0	0	0	0	0
1417762_a_at	Rpl8	NM_012053	Mm.30066.1	gb:NM_012053.1 /DB_XREF=gi:6755357 /GEN=Rpl8 /FEA=FLmRNA /CNT=148 /TID=Mm.30066.1 /TIER=FL+Stack /STK=36 /UG=Mm.30066 /LL=26961 /DEF=Mus musculus ribosomal protein L8 (Rpl8), mRNA. /PROD=ribosomal protein L8 /FL=gb:U67771.1 gb:NM_012053.1	NM_012053	Mm.30066	Mm.30066	ribosomal protein L8	0	0	0	1.66079	0	1.45739	0	0	0	0	0	0	0	0	0	0	0	0
1417765_a_at	Amy1	NM_007446	Mm.33941.1	gb:NM_007446.1 /DB_XREF=gi:6996908 /GEN=Amy1 /FEA=FLmRNA /CNT=179 /TID=Mm.33941.1 /TIER=FL+Stack /STK=36 /UG=Mm.33941 /LL=11722 /DEF=Mus musculus amylase 1, salivary (Amy1), mRNA. /PROD=amylase 1, salivary /FL=gb:NM_007446.1 gb:BC009121.1	NM_007446	Mm.33941	Mm.439727	amylase 1, salivary	-12.7183	-10.6105	-8.87088	-7.87938	-6.82722	-1.84533	0	0	0	0	0	0	0	0	0	0	0	0
1417766_at	Cyb5b	NM_025558	Mm.20242.1	gb:BM934224 /DB_XREF=gi:19393376 /DB_XREF=UI-M-CG0p-bhz-f-07-0-UI.r1 /CLONE=UI-M-CG0p-bhz-f-07-0-UI /FEA=FLmRNA /CNT=271 /TID=Mm.20242.1 /TIER=Stack /STK=58 /UG=Mm.20242 /LL=66427 /UG_GENE=1810044O22Rik /UG_TITLE=RIKEN cDNA 1810044O22 gene /FL=gb:NM_025558.1	NM_025558	Mm.20242	Mm.20242	cytochrome b5 type B	-3.50784	-3.47398	-3.88384	-3.99386	-4.28045	-2.82561	-2.49371	0	0	0	0	0	0	0	0	0	0	0
1417767_at	Cyb5b	NM_025558	Mm.20242.1	gb:AV370537 /DB_XREF=gi:15406798 /DB_XREF=AV370537 /CLONE=9030221E07 /FEA=FLmRNA /CNT=271 /TID=Mm.20242.1 /TIER=Stack /STK=12 /UG=Mm.20242 /LL=66427 /UG_GENE=1810044O22Rik /UG_TITLE=RIKEN cDNA 1810044O22 gene /FL=gb:NM_025558.1	NM_025558	Mm.20242	Mm.20242	cytochrome b5 type B	-3.05998	-3.36616	-3.62527	-3.75043	-3.60786	-1.76398	-1.58117	0	0	0	0	0	0	0	0	0	0	0
1417768_at	Pnpla8	BC019364	Mm.54126.1	gb:BC019364.1 /DB_XREF=gi:18044025 /FEA=FLmRNA /CNT=132 /TID=Mm.54126.1 /TIER=FL+Stack /STK=36 /UG=Mm.54126 /LL=67452 /UG_GENE=1200006O19Rik /DEF=Mus musculus, Similar to intracellular membrane-associated calcium-independent phospholipase A2 gamma, clone MGC:30867 IMAGE:4010629, mRNA, complete cds. /PROD=Similar to intracellular membrane-associatedcalcium-independent phospholipase A2 gamma /FL=gb…	BC019364	Mm.54126	Mm.54126	patatin-like phospholipase domain containing 8	-2.45338	-2.27797	-2.19305	-2.34532	-2.04811	0	0	0	0	0	0	0	0	0	0	0	0	0
1417772_at	Grhpr	NM_080289	Mm.196574.1	gb:NM_080289.1 /DB_XREF=gi:17933767 /GEN=Grhpr /FEA=FLmRNA /CNT=136 /TID=Mm.196574.1 /TIER=FL+Stack /STK=36 /UG=Mm.196574 /LL=76238 /DEF=Mus musculus glyoxylate reductasehydroxypyruvate reductase (Grhpr), mRNA. /PROD=glyoxylate reductasehydroxypyruvate reductase /FL=gb:NM_080289.1 gb:BC010194.1	NM_080289	Mm.196574	Mm.196574	glyoxylate reductase/hydroxypyruvate reductase	-2.72405	-2.58579	0	0	0	0	0	0	0	0	0	0	0	0	0	0	0	0
1417776_at	Azgp1	NM_013478	Mm.30061.1	gb:NM_013478.1 /DB_XREF=gi:7304910 /GEN=Azgp1 /FEA=FLmRNA /CNT=98 /TID=Mm.30061.1 /TIER=FL+Stack /STK=36 /UG=Mm.30061 /LL=12007 /DEF=Mus musculus alpha-2-glycoprotein 1, zinc (Azgp1), mRNA. /PROD=alpha-2-glycoprotein 1, zinc /FL=gb:D21059.1 gb:NM_013478.1	NM_013478	Mm.30061	Mm.30061	alpha-2-glycoprotein 1, zinc	-38.0402	-29.4958	-30.4497	-25.5784	-29.616	-2.5686	0	0	0	0	0	0	0	0	0	0	0	0
1417777_at	Ltb4dh	BC014865	Mm.34497.1	gb:BC014865.1 /DB_XREF=gi:15928810 /FEA=FLmRNA /CNT=66 /TID=Mm.34497.1 /TIER=FL+Stack /STK=36 /UG=Mm.34497 /LL=67103 /UG_GENE=2510002C21Rik /DEF=Mus musculus, RIKEN cDNA 2510002C21 gene, clone MGC:6495 IMAGE:2648051, mRNA, complete cds. /PROD=RIKEN cDNA 2510002C21 gene /FL=gb:NM_025968.1 gb:BC014865.1	BC014865	Mm.34497	Mm.34497	leukotriene B4 12-hydroxydehydrogenase	3.02176	0	0	0	0	0	0	0	0	0	0	0	0	0	0	0	0	0
1417793_at	Iigp2	NM_019440	Mm.33902.1	gb:NM_019440.1 /DB_XREF=gi:9506764 /GEN=Gtpi-pending /FEA=FLmRNA /CNT=84 /TID=Mm.33902.1 /TIER=FL+Stack /STK=36 /UG=Mm.33902 /LL=54396 /DEF=Mus musculus interferon-g induced GTPase (Gtpi-pending), mRNA. /PROD=interferon-g induced GTPase /FL=gb:NM_019440.1 gb:BC005419.1	NM_019440	Mm.33902	Mm.458517	interferon inducible GTPase 2	-2.65993	0	0	0	0	0	0	0	0	0	0	0	0	0	0	0	0	0
1417800_at	Parp2	AF072521	Mm.5728.1	gb:AF072521.1 /DB_XREF=gi:3283974 /FEA=FLmRNA /CNT=49 /TID=Mm.5728.1 /TIER=FL+Stack /STK=36 /UG=Mm.5728 /LL=11546 /UG_GENE=Adprt2 /DEF=Mus musculus poly-(ADPribosyl)-transferase homolog PARP mRNA, complete cds. /PROD=poly-(ADPribosyl)-transferase homolog PARP /FL=gb:NM_009632.1 gb:AF072521.1	AF072521	Mm.5728	Mm.281482	poly (ADP-ribose) polymerase family, member 2	2.3959	0	0	0	0	0	0	0	0	0	0	0	0	0	0	0	0	0
1417809_at	Slc22a18	NM_008767	Mm.15093.1	gb:NM_008767.1 /DB_XREF=gi:6679179 /GEN=Slc22a1l /FEA=FLmRNA /CNT=70 /TID=Mm.15093.1 /TIER=FL+Stack /STK=36 /UG=Mm.15093 /LL=18400 /DEF=Mus musculus solute carrier family 22 (organic cation transporter), member 1-like (Slc22a1l), mRNA. /PROD=organic cationic transporter-like 2 /FL=gb:BC003734.1 gb:AB012084.1 gb:NM_008767.1 gb:AF037065.1 gb:AF028739.1	NM_008767	Mm.15093	Mm.271740	solute carrier family 22 (organic cation transporter), member 18	-3.79385	-3.02364	-2.61329	-2.62277	-2.47039	-2.86438	0	0	0	0	0	0	0	0	0	0	0	0	Yes
1417815_a_at	Serinc3	NM_012032	Mm.4962.1	gb:NM_012032.1 /DB_XREF=gi:6755751 /GEN=Tde1 /FEA=FLmRNA /CNT=232 /TID=Mm.4962.1 /TIER=FL+Stack /STK=35 /UG=Mm.4962 /LL=26943 /DEF=Mus musculus tumor differentially expressed 1 (Tde1), mRNA. /PROD=tumor differentially expressed 1 /FL=gb:BC022901.1 gb:AF181684.1 gb:L29441.1 gb:NM_012032.1 gb:BC011295.1	NM_012032	Mm.4962	Mm.435797	serine incorporator 3	0	2.17182	2.30162	2.57083	2.6245	2.33537	1.50033	0	0	0	0	0	0	0	0	0	0	0
1417821_at	D17H6S56E-5	NM_033075	Mm.22506.1	gb:BC027314.1 /DB_XREF=gi:20071073 /FEA=FLmRNA /CNT=190 /TID=Mm.22506.1 /TIER=FL+Stack /STK=35 /UG=Mm.22506 /LL=110956 /UG_GENE=G7e-pending /DEF=Mus musculus, G7e protein, clone MGC:28170 IMAGE:3985942, mRNA, complete cds. /PROD=G7e protein /FL=gb:NM_033075.1 gb:BC027314.1	NM_033075	Mm.22506	Mm.22506	DNA segment, Chr 17, human D6S56E 5	4.70535	0	7.87795	0	4.21499	4.39456	0	0	0	0	0	0	0	0	0	0	0	0
1417822_at	D17H6S56E-5	NM_033075	Mm.22506.1	gb:NM_033075.1 /DB_XREF=gi:14861841 /GEN=G7e-pending /FEA=FLmRNA /CNT=190 /TID=Mm.22506.1 /TIER=FL /STK=3 /UG=Mm.22506 /LL=110956 /DEF=Mus musculus G7e protein (G7e-pending), mRNA. /PROD=G7e protein /FL=gb:NM_033075.1 gb:BC027314.1	NM_033075	Mm.22506	Mm.22506	DNA segment, Chr 17, human D6S56E 5	6.18833	5.28522	9.53858	4.42729	4.49169	4.61287	0	0	0	0	0	0	0	0	0	0	0	0
1417825_at	Esd	NM_016903	Mm.1017.1	gb:NM_016903.1 /DB_XREF=gi:13937354 /GEN=Es10 /FEA=FLmRNA /CNT=50 /TID=Mm.1017.1 /TIER=FL+Stack /STK=35 /UG=Mm.1017 /LL=13885 /DEF=Mus musculus esterase 10 (Es10), mRNA. /PROD=esterase 10 /FL=gb:NM_016903.1 gb:AB025408.1	NM_016903	Mm.1017	Mm.38055	esterase D/formylglutathione hydrolase	-1.52213	-1.35457	0	-1.40616	0	-1.40002	0	0	0	0	0	0	0	0	0	0	0	0	Yes
1417830_at	Smc1a	BB156359	Mm.26412.1	gb:NM_019710.1 /DB_XREF=gi:9790236 /GEN=Smc1l1 /FEA=FLmRNA /CNT=128 /TID=Mm.26412.1 /TIER=FL+Stack /STK=35 /UG=Mm.26412 /LL=24061 /DEF=Mus musculus SMC (structural maintenance of chromosomes 1)-like 1 (S. cerevisiae) (Smc1l1), mRNA. /PROD=SMC (segregation of mitotic chromosomes 1)-like1 (yeast) /FL=gb:AF047600.1 gb:NM_019710.1	BB156359	Mm.26412	Mm.26412	structural maintenance of chromosomes 1A	0	0	2.08831	2.08871	2.08914	0	0	0	0	0	0	0	0	0	0	0	0	0
1417834_at	Synj2bp	NM_025292	Mm.141066.1	gb:BB021143 /DB_XREF=gi:16257685 /DB_XREF=BB021143 /CLONE=5330405A03 /FEA=FLmRNA /CNT=159 /TID=Mm.141066.1 /TIER=Stack /STK=21 /UG=Mm.141066 /LL=24071 /UG_GENE=Synj2bp /UG_TITLE=synaptojanin 2 binding protein /FL=gb:NM_025292.1 gb:BC027433.1	NM_025292	Mm.141066	Mm.279603	synaptojanin 2 binding protein	-1.84065	-1.95379	-1.99772	-2.03192	-1.99578	0	0	0	0	0	0	0	0	0	0	0	0	0
1417835_at	Mug1	NM_008645	Mm.1311.1	gb:NM_008645.1 /DB_XREF=gi:6678963 /GEN=Mug1 /FEA=FLmRNA /CNT=127 /TID=Mm.1311.1 /TIER=FL+Stack /STK=35 /UG=Mm.1311 /LL=17836 /DEF=Mus musculus murinoglobulin 1 (Mug1), mRNA. /PROD=murinoglobulin 1 /FL=gb:NM_008645.1 gb:M65736.1	NM_008645	Mm.1311	Mm.1311	murinoglobulin 1	-38.7376	-35.3969	-35.0338	-35.6752	-33.9876	-6.74285	-4.62142	0	0	0	0	0	0	0	0	0	0	0
1417841_at	Pxmp2	AF309644	Mm.21853.1	gb:AF309644.1 /DB_XREF=gi:10954088 /GEN=Pxmp2 /FEA=FLmRNA /CNT=66 /TID=Mm.21853.1 /TIER=FL+Stack /STK=35 /UG=Mm.21853 /LL=19301 /DEF=Mus musculus strain 129Sv 22 kDa peroxisomal membrane protein PMP22 (Pxmp2) mRNA, complete cds. /PROD=22 kDa peroxisomal membrane protein PMP22 /FL=gb:NM_008993.1 gb:AF309644.1	AF309644	Mm.21853	Mm.21853	peroxisomal membrane protein 2	-4.48486	-3.5656	-3.10978	-2.66806	-2.76009	-5.33695	0	0	0	0	0	0	0	0	0	0	0	0
1417850_at	Rb1	NM_009029	Mm.304.1	gb:NM_009029.1 /DB_XREF=gi:6677678 /GEN=Rb1 /FEA=FLmRNA /CNT=90 /TID=Mm.304.1 /TIER=FL+Stack /STK=35 /UG=Mm.304 /LL=19645 /DEF=Mus musculus retinoblastoma 1 (Rb1), mRNA. /PROD=retinoblastoma 1 /FL=gb:M26391.1 gb:NM_009029.1	NM_009029	Mm.304	Mm.273862	retinoblastoma 1	0	3.23293	3.44464	3.4435	4.09755	2.04993	0	0	0	0	0	0	0	0	0	0	0	0
1417864_at	Pgk1	NM_008828	Mm.188.1	gb:NM_008828.1 /DB_XREF=gi:6679290 /GEN=Pgk1 /FEA=FLmRNA /CNT=536 /TID=Mm.188.1 /TIER=FL+Stack /STK=34 /UG=Mm.188 /LL=18655 /DEF=Mus musculus phosphoglycerate kinase 1 (Pgk1), mRNA. /PROD=phosphoglycerate kinase 1 /FL=gb:M15668.1 gb:NM_008828.1	NM_008828	Mm.188	Mm.336205	phosphoglycerate kinase 1	1.69376	0	0	0	0	0	0	0	0	0	0	0	0	0	0	0	0	0
1417868_a_at	Ctsz	NM_022325	Mm.156919.1	gb:NM_022325.1 /DB_XREF=gi:11968165 /GEN=Ctsz /FEA=FLmRNA /CNT=144 /TID=Mm.156919.1 /TIER=FL+Stack /STK=34 /UG=Mm.156919 /LL=64138 /DEF=Mus musculus cathepsin Z (Ctsz), mRNA. /PROD=cathepsin Z /FL=gb:AF197479.1 gb:AF136277.1 gb:NM_022325.1	NM_022325	Mm.156919	Mm.156919	cathepsin Z	-1.84827	-1.88842	-1.75815	-1.6803	-1.74472	0	0	0	0	0	0	0	0	0	0	0	0	0
1417869_s_at	Ctsz	NM_022325	Mm.156919.1	gb:NM_022325.1 /DB_XREF=gi:11968165 /GEN=Ctsz /FEA=FLmRNA /CNT=144 /TID=Mm.156919.1 /TIER=FL+Stack /STK=34 /UG=Mm.156919 /LL=64138 /DEF=Mus musculus cathepsin Z (Ctsz), mRNA. /PROD=cathepsin Z /FL=gb:AF197479.1 gb:AF136277.1 gb:NM_022325.1	NM_022325	Mm.156919	Mm.156919	cathepsin Z	-2.2647	-2.83007	-2.49911	-2.38166	-2.48331	0	0	0	0	0	0	0	0	0	0	0	0	0
1417870_x_at	Ctsz	NM_022325	Mm.156919.1	gb:NM_022325.1 /DB_XREF=gi:11968165 /GEN=Ctsz /FEA=FLmRNA /CNT=144 /TID=Mm.156919.1 /TIER=FL+Stack /STK=34 /UG=Mm.156919 /LL=64138 /DEF=Mus musculus cathepsin Z (Ctsz), mRNA. /PROD=cathepsin Z /FL=gb:AF197479.1 gb:AF136277.1 gb:NM_022325.1	NM_022325	Mm.156919	Mm.156919	cathepsin Z	-2.10584	-2.35174	-2.08748	-2.12529	-2.44204	0	0	0	0	0	0	0	0	0	0	0	0	0
1417883_at	Gstt2	BC012707	Mm.24118.1	gb:BC012707.1 /DB_XREF=gi:15215221 /FEA=FLmRNA /CNT=73 /TID=Mm.24118.1 /TIER=FL+Stack /STK=34 /UG=Mm.24118 /LL=14872 /UG_GENE=Gstt2 /DEF=Mus musculus, glutathione S-transferase, theta 2, clone MGC:13991 IMAGE:3994154, mRNA, complete cds. /PROD=glutathione S-transferase, theta 2 /FL=gb:NM_010361.1 gb:BC012707.1 gb:U48420.1	BC012707	Mm.24118	Mm.24118	glutathione S-transferase, theta 2	-2.55982	-2.24962	-2.1093	0	0	0	0	0	0	0	0	0	0	0	0	0	0	0	Yes
1417892_a_at	Sirt3	NM_022433	Mm.41625.1	gb:NM_022433.1 /DB_XREF=gi:11967962 /GEN=Sirt3 /FEA=FLmRNA /CNT=52 /TID=Mm.41625.1 /TIER=FL+Stack /STK=34 /UG=Mm.41625 /LL=64384 /DEF=Mus musculus sirtuin 3 (silent mating type information regulation 2, homolog) 3 (S. cerevisiae) (Sirt3), mRNA. /PROD=sirtuin 3 /FL=gb:NM_022433.1 gb:AF299338.1	NM_022433	Mm.41625	Mm.244216	sirtuin 3 (silent mating type information regulation 2, homolog) 3 (S. cerevisiae)	-2.26393	-2.35803	0	0	0	0	0	0	0	0	0	0	0	0	0	0	0	0
1417902_at	Slc19a2	NM_054087	Mm.35444.1	gb:NM_054087.1 /DB_XREF=gi:16905116 /GEN=Slc19a2 /FEA=FLmRNA /CNT=58 /TID=Mm.35444.1 /TIER=FL+Stack /STK=34 /UG=Mm.35444 /LL=116914 /DEF=Mus musculus solute carrier family 19 (thiamine transproter), member 2 (Slc19a2), mRNA. /PROD=solute carrier family 19 (thiamine transproter),member 2 /FL=gb:AF360396.1 gb:AF216204.1 gb:NM_054087.1 gb:AF179403.1	NM_054087	Mm.35444	Mm.35444	solute carrier family 19 (thiamine transporter), member 2	-2.12377	-1.92576	-1.83859	-1.82427	0	0	0	0	0	0	0	0	0	0	0	0	0	0	Yes
1417909_at	Serpinc1	BC019447	Mm.30025.1	gb:BC019447.1 /DB_XREF=gi:18044464 /FEA=FLmRNA /CNT=196 /TID=Mm.30025.1 /TIER=FL+Stack /STK=33 /UG=Mm.30025 /LL=11905 /UG_GENE=Serpinc1 /DEF=Mus musculus, Similar to serine (or cysteine) proteinase inhibitor, clade C (antithrombin), member 1, clone MGC:30300 IMAGE:5125534, mRNA, complete cds. /PROD=Similar to serine (or cysteine) proteinaseinhibitor, clade C (antithrombin), member 1 /FL=gb:BC0194…	BC019447	Mm.30025	Mm.260770	serine (or cysteine) peptidase inhibitor, clade C (antithrombin), member 1	-7.23747	-4.67052	-3.29248	-2.40409	-2.43064	-1.42608	0	0	0	0	0	0	0	0	0	0	0	0
1417910_at	Ccna2	X75483	Mm.4189.1	gb:NM_009828.1 /DB_XREF=gi:6753307 /GEN=Ccna2 /FEA=FLmRNA /CNT=179 /TID=Mm.4189.1 /TIER=FL+Stack /STK=33 /UG=Mm.4189 /LL=12428 /DEF=Mus musculus cyclin A2 (Ccna2), mRNA. /PROD=cyclin A2 /FL=gb:NM_009828.1	X75483	Mm.4189	Mm.4189	cyclin A2	5.22052	6.30057	6.89355	7.19537	7.11626	4.41576	2.35455	0	0	0	0	0	0	0	0	0	0	0
1417911_at	Ccna2	X75483	Mm.4189.1	gb:X75483.1 /DB_XREF=gi:414061 /FEA=FLmRNA /CNT=179 /TID=Mm.4189.1 /TIER=Stack /STK=66 /UG=Mm.4189 /LL=12428 /UG_GENE=Ccna2 /DEF=M.musculus mRNA for cyclin A(2). /PROD=cyclin A(2) /FL=gb:NM_009828.1	X75483	Mm.4189	Mm.4189	cyclin A2	2.31414	2.8577	3.13491	3.23563	3.56841	2.41668	1.55406	0	0	0	0	0	0	0	0	0	0	0
1417913_at	Gins4	NM_024240	Mm.27945.1	gb:NM_024240.1 /DB_XREF=gi:13195659 /GEN=4933405K01Rik /FEA=FLmRNA /CNT=128 /TID=Mm.27945.1 /TIER=FL+Stack /STK=33 /UG=Mm.27945 /LL=71010 /DEF=Mus musculus RIKEN cDNA 4933405K01 gene (4933405K01Rik), mRNA. /PROD=RIKEN cDNA 4933405K01 /FL=gb:BC002156.1 gb:NM_024240.1	NM_024240	Mm.27945	Mm.27945	GINS complex subunit 4 (Sld5 homolog)	0	2.44962	2.78038	2.76446	2.49634	0	0	0	0	0	0	0	0	0	0	0	0	0
1417921_at	2610029G23Rik	NM_026312	Mm.180499.1	gb:NM_026312.1 /DB_XREF=gi:13385809 /GEN=2610029G23Rik /FEA=FLmRNA /CNT=67 /TID=Mm.180499.1 /TIER=FL+Stack /STK=33 /UG=Mm.180499 /LL=67683 /DEF=Mus musculus RIKEN cDNA 2610029G23 gene (2610029G23Rik), mRNA. /PROD=RIKEN cDNA 2610029G23 /FL=gb:NM_026312.1	NM_026312	Mm.180499	Mm.273405	RIKEN cDNA 2610029G23 gene	3.05988	2.62164	0	0	2.05045	0	0	0	0	0	0	0	0	0	0	0	0	0
1417926_at	Ncapg2	NM_133762	Mm.21516.1	gb:NM_133762.1 /DB_XREF=gi:19526973 /GEN=5830426I05Rik /FEA=FLmRNA /CNT=91 /TID=Mm.21516.1 /TIER=FL+Stack /STK=33 /UG=Mm.21516 /LL=76044 /DEF=Mus musculus RIKEN cDNA 5830426I05 gene (5830426I05Rik), mRNA. /PROD=RIKEN cDNA 5830426I05 /FL=gb:BC008539.1 gb:NM_133762.1	NM_133762	Mm.21516	Mm.21516	non-SMC condensin II complex, subunit G2	2.96875	3.51996	3.62901	3.90808	4.61058	2.56672	0	0	0	0	0	0	0	0	0	0	0	0
1417927_at	Ddx19a	NM_007916	Mm.3880.1	gb:NM_007916.1 /DB_XREF=gi:6681290 /GEN=Ddx19 /FEA=FLmRNA /CNT=88 /TID=Mm.3880.1 /TIER=FL+Stack /STK=33 /UG=Mm.3880 /LL=13680 /DEF=Mus musculus DEADH (Asp-Glu-Ala-AspHis) box polypeptide 19 (Ddx19), mRNA. /PROD=eukaryotic translation initiation factor 4Arelated sequence 1 /FL=gb:NM_007916.1 gb:L25125.1 gb:BC011270.1	NM_007916	Mm.3880	Mm.287901	DEAD (Asp-Glu-Ala-Asp) box polypeptide 19a	2.42218	2.24163	2.35316	2.23741	0	0	0	0	0	0	0	0	0	0	0	0	0	0
1417936_at	Ccl9	AF128196	Mm.2271.1	gb:NM_011338.1 /DB_XREF=gi:6755433 /GEN=Scya9 /FEA=FLmRNA /CNT=72 /TID=Mm.2271.1 /TIER=FL+Stack /STK=33 /UG=Mm.2271 /LL=20308 /DEF=Mus musculus small inducible cytokine A9 (Scya9), mRNA. /PROD=small inducible cytokine A9 /FL=gb:AF128195.1 gb:AF128204.1 gb:AF128203.1 gb:AF128202.1 gb:AF128201.1 gb:U15209.1 gb:NM_011338.1 gb:U19482.1 gb:AF128200.1 gb:AF128199.1 gb:U49513.1 gb:AF128198.1 gb:AF128197…	AF128196	Mm.2271	Mm.416125	chemokine (C-C motif) ligand 9	-4.89659	-3.73483	-3.2136	-2.53015	-2.44901	0	0	0	0	0	0	0	0	0	0	0	0	0
1417938_at	Rad51ap1	BC003738	Mm.8156.1	gb:BC003738.1 /DB_XREF=gi:13277659 /FEA=FLmRNA /CNT=64 /TID=Mm.8156.1 /TIER=FL+Stack /STK=33 /UG=Mm.8156 /LL=19362 /UG_GENE=Rad51ap1 /DEF=Mus musculus, RAD51 associated protein 1, clone MGC:5825 IMAGE:3495632, mRNA, complete cds. /PROD=RAD51 associated protein 1 /FL=gb:BC003738.1 gb:U93583.1 gb:NM_009013.1	BC003738	Mm.8156	Mm.204634	RAD51 associated protein 1	3.13078	2.97113	3.18758	2.83375	0	2.01325	0	0	0	0	0	0	0	0	0	0	0	0
1417941_at	Nanp	NM_026086	Mm.22787.1	gb:NM_026086.1 /DB_XREF=gi:13385585 /GEN=1600031M04Rik /FEA=FLmRNA /CNT=56 /TID=Mm.22787.1 /TIER=FL+Stack /STK=33 /UG=Mm.22787 /LL=67311 /DEF=Mus musculus RIKEN cDNA 1600031M04 gene (1600031M04Rik), mRNA. /PROD=RIKEN cDNA 1600031M04 /FL=gb:BC018527.1 gb:NM_026086.1	NM_026086	Mm.22787	---	N-acetylneuraminic acid phosphatase	1.95123	2.19369	2.25567	2.27146	2.32875	1.62458	0	0	0	0	0	0	0	0	0	0	0	0
1417946_at	Abhd3	NM_134130	Mm.7100.1	gb:NM_134130.1 /DB_XREF=gi:19527359 /GEN=Labh3-pending /FEA=FLmRNA /CNT=43 /TID=Mm.7100.1 /TIER=FL+Stack /STK=33 /UG=Mm.7100 /LL=106861 /DEF=Mus musculus lung alphabeta hydrolase 3 (Labh3-pending), mRNA. /PROD=lung alphabeta hydrolase 3 /FL=gb:AF429302.1 gb:NM_134130.1 gb:BC026770.1	NM_134130	Mm.7100	Mm.273108	abhydrolase domain containing 3	-4.90938	-4.51881	-4.01317	-4.16828	-3.6229	-1.72907	-1.44351	0	0	0	0	0	0	0	0	0	0	0
1417947_at	Pcna	BC010343	Mm.7141.1	gb:BC010343.1 /DB_XREF=gi:16307586 /FEA=FLmRNA /CNT=396 /TID=Mm.7141.1 /TIER=FL+Stack /STK=32 /UG=Mm.7141 /LL=18538 /UG_GENE=Pcna /DEF=Mus musculus, proliferating cell nuclear antigen, clone MGC:12015 IMAGE:3602977, mRNA, complete cds. /PROD=proliferating cell nuclear antigen /FL=gb:BC010343.1 gb:BC005778.1 gb:NM_011045.1	BC010343	Mm.7141	Mm.7141	proliferating cell nuclear antigen	3.48458	4.20535	4.04473	4.37693	4.23159	3.04	2.18345	1.37501	0	0	0	0	0	0	0	0	0	0
1417950_a_at	Apoa2	NM_013474	Mm.43677.1	gb:NM_013474.1 /DB_XREF=gi:7304896 /GEN=Apoa2 /FEA=FLmRNA /CNT=78 /TID=Mm.43677.1 /TIER=FL+Stack /STK=32 /UG=Mm.43677 /LL=11807 /DEF=Mus musculus apolipoprotein A-II (Apoa2), mRNA. /PROD=apolipoprotein A-II /FL=gb:NM_013474.1 gb:M79362.1 gb:M79361.1	NM_013474	Mm.43677	Mm.389209	apolipoprotein A-II	-3.44444	-2.42739	-1.95816	-1.61197	-1.87732	-1.42986	0	0	0	0	0	0	0	0	0	0	0	0
1417962_s_at	Ghr	NM_010284	Mm.3986.1	gb:NM_010284.1 /DB_XREF=gi:6857794 /GEN=Ghr /FEA=FLmRNA /CNT=99 /TID=Mm.3986.1 /TIER=FL+Stack /STK=32 /UG=Mm.3986 /LL=14600 /DEF=Mus musculus growth hormone receptor (Ghr), mRNA. /PROD=growth hormone receptor /FL=gb:NM_010284.1	NM_010284	Mm.3986	Mm.3986	growth hormone receptor	-6.10706	-6.51277	-6.91945	-6.10849	-7.1359	-2.64095	0	0	146.3	0	0	0	0	0	0	0	0	0
1417973_at	Itih1	NM_008406	Mm.3227.1	gb:NM_008406.1 /DB_XREF=gi:6680493 /GEN=Itih1 /FEA=FLmRNA /CNT=76 /TID=Mm.3227.1 /TIER=FL+Stack /STK=32 /UG=Mm.3227 /LL=16424 /DEF=Mus musculus inter-alpha trypsin inhibitor, heavy chain 1 (Itih1), mRNA. /PROD=inter-alpha trypsin inhibitor, heavy chain 1 /FL=gb:NM_008406.1	NM_008406	Mm.3227	Mm.3227	inter-alpha trypsin inhibitor, heavy chain 1	-9.56106	-7.4773	-6.1604	-4.65426	-4.56366	-2.07165	0	0	0	0	0	0	0	0	0	0	0	0
1417980_a_at	Insig2	AV257512	Mm.27136.1	gb:NM_133748.1 /DB_XREF=gi:19526953 /GEN=2900053I11Rik /FEA=FLmRNA /CNT=102 /TID=Mm.27136.1 /TIER=FL+Stack /STK=32 /UG=Mm.27136 /LL=72999 /DEF=Mus musculus RIKEN cDNA 2900053I11 gene (2900053I11Rik), mRNA. /PROD=RIKEN cDNA 2900053I11 /FL=gb:BC024411.1 gb:BC015288.1 gb:NM_133748.1 gb:BC023067.1	AV257512	Mm.27136	Mm.27136	insulin induced gene 2	-6.61677	-6.25765	-6.49173	-6.33181	-6.31135	-1.95595	0	0	0	0	0	0	0	0	0	0	0	0
1417981_at	Insig2	AV257512	Mm.27136.1	gb:NM_133748.1 /DB_XREF=gi:19526953 /GEN=2900053I11Rik /FEA=FLmRNA /CNT=102 /TID=Mm.27136.1 /TIER=FL+Stack /STK=32 /UG=Mm.27136 /LL=72999 /DEF=Mus musculus RIKEN cDNA 2900053I11 gene (2900053I11Rik), mRNA. /PROD=RIKEN cDNA 2900053I11 /FL=gb:BC024411.1 gb:BC015288.1 gb:NM_133748.1 gb:BC023067.1	AV257512	Mm.27136	Mm.27136	insulin induced gene 2	-5.25219	-5.12745	-5.18199	-5.14448	-5.05727	-2.88734	0	0	0	0	0	0	0	0	0	0	0	0
1417982_at	Insig2	AV257512	Mm.27136.1	gb:AV257512 /DB_XREF=gi:16388412 /DB_XREF=AV257512 /CLONE=4921537P11 /FEA=FLmRNA /CNT=102 /TID=Mm.27136.1 /TIER=Stack /STK=8 /UG=Mm.27136 /LL=72999 /UG_GENE=2900053I11Rik /UG_TITLE=RIKEN cDNA 2900053I11 gene /FL=gb:BC024411.1 gb:BC015288.1 gb:NM_133748.1 gb:BC023067.1	AV257512	Mm.27136	Mm.27136	insulin induced gene 2	-7.10384	-6.63945	-6.80209	-7.15836	-6.3249	-2.6553	-1.45058	0	0	0	0	0	0	0	0	0	0	0
1417983_a_at	Ube2v2	AV241588	Mm.180150.1	gb:NM_023585.1 /DB_XREF=gi:13487915 /GEN=Ube2v2 /FEA=FLmRNA /CNT=97 /TID=Mm.180150.1 /TIER=FL+Stack /STK=32 /UG=Mm.180150 /LL=70620 /DEF=Mus musculus ubiquitin-conjugating enzyme E2 variant 2 (Ube2v2), mRNA. /PROD=RIKEN cDNA 5730524P06 /FL=gb:AF303828.1 gb:NM_023585.1	AV241588	Mm.180150	Mm.390775	ubiquitin-conjugating enzyme E2 variant 2	2.20453	0	0	0	0	0	0	0	0	0	0	0	0	0	0	0	0	0
1417987_at	Btd	NM_025295	Mm.142518.1	gb:NM_025295.1 /DB_XREF=gi:13384647 /GEN=Btd /FEA=FLmRNA /CNT=67 /TID=Mm.142518.1 /TIER=FL+Stack /STK=32 /UG=Mm.142518 /LL=26363 /DEF=Mus musculus biotinidase (Btd), mRNA. /PROD=biotinidase /FL=gb:NM_025295.1	NM_025295	Mm.142518	Mm.282679	biotinidase	-2.73871	-2.5259	-2.37184	-2.36586	-2.45358	0	0	0	0	0	0	0	0	0	0	0	0	0
1417991_at	Dio1	NM_007860	Mm.2774.1	gb:NM_007860.1 /DB_XREF=gi:6681186 /GEN=Dio1 /FEA=FLmRNA /CNT=53 /TID=Mm.2774.1 /TIER=FL+Stack /STK=32 /UG=Mm.2774 /LL=13370 /DEF=Mus musculus deiodinase, iodothyronine, type I (Dio1), mRNA. /PROD=deiodinase, iodothyronine, type I /FL=gb:NM_007860.1 gb:U49861.1	NM_007860	Mm.2774	Mm.148342	deiodinase, iodothyronine, type I	-6.86826	-6.72223	-6.65545	-6.91437	-6.57165	-9.18426	0	0	0	0	0	0	0	0	0	0	0	0
1417999_at	Itm2b	NM_008410	Mm.4266.1	gb:NM_008410.1 /DB_XREF=gi:6680501 /GEN=Itm2b /FEA=FLmRNA /CNT=187 /TID=Mm.4266.1 /TIER=FL+Stack /STK=31 /UG=Mm.4266 /LL=16432 /DEF=Mus musculus integral membrane protein 2B (Itm2b), mRNA. /PROD=integral membrane protein 2B /FL=gb:AB030203.1 gb:U76253.1 gb:NM_008410.1 gb:BC010320.1 gb:BC004731.1 gb:BC021786.1	NM_008410	Mm.4266	Mm.4266	integral membrane protein 2B	-2.45773	-2.56634	-2.26068	-2.22911	-2.18745	-1.44964	0	0	0	0	0	0	0	0	0	0	0	0
1418000_a_at	Itm2b	NM_008410	Mm.4266.1	gb:BC021786.1 /DB_XREF=gi:18255575 /FEA=FLmRNA /CNT=187 /TID=Mm.4266.1 /TIER=FL /STK=2 /UG=Mm.4266 /LL=16432 /UG_GENE=Itm2b /DEF=Mus musculus, integral membrane protein 2B, clone MGC:27534 IMAGE:4458918, mRNA, complete cds. /PROD=integral membrane protein 2B /FL=gb:AB030203.1 gb:U76253.1 gb:NM_008410.1 gb:BC010320.1 gb:BC004731.1 gb:BC021786.1	NM_008410	Mm.4266	Mm.4266	integral membrane protein 2B	-2.51832	-2.52498	-2.11359	-2.05455	-2.06173	-1.58683	0	0	0	0	0	0	0	0	0	0	0	0
1418003_at	1190002H23Rik	NM_025427	Mm.29811.1	gb:NM_025427.1 /DB_XREF=gi:13384823 /GEN=1190002H23Rik /FEA=FLmRNA /CNT=94 /TID=Mm.29811.1 /TIER=FL+Stack /STK=31 /UG=Mm.29811 /LL=66214 /DEF=Mus musculus RIKEN cDNA 1190002H23 gene (1190002H23Rik), mRNA. /PROD=RIKEN cDNA 1190002H23 /FL=gb:AF276981.1 gb:NM_025427.1	NM_025427	Mm.29811	Mm.29811	RIKEN cDNA 1190002H23 gene	0	3.57444	4.0713	4.52628	4.35	2.52905	0	0	0	0	0	0	0	0	0	0	0	0
1418004_a_at	Tmem176b	NM_023056	Mm.28385.1	gb:NM_023056.1 /DB_XREF=gi:12746433 /GEN=1810009M01Rik /FEA=FLmRNA /CNT=102 /TID=Mm.28385.1 /TIER=FL+Stack /STK=31 /UG=Mm.28385 /LL=65963 /DEF=Mus musculus RIKEN cDNA 1810009M01 gene (1810009M01Rik), mRNA. /PROD=LR8 protein /FL=gb:AF115426.1 gb:BC019539.1 gb:NM_023056.1 gb:AB031386.1	NM_023056	Mm.28385	Mm.28385	transmembrane protein 176B	-2.4531	-1.90818	-1.72392	0	0	0	0	0	0	0	0	0	0	0	0	0	0	0
1418005_at	Sdhb	BC013509	Mm.29141.1	gb:BC013509.1 /DB_XREF=gi:15488735 /FEA=FLmRNA /CNT=110 /TID=Mm.29141.1 /TIER=FL+Stack /STK=31 /UG=Mm.29141 /LL=67680 /UG_GENE=0710008N11Rik /DEF=Mus musculus, RIKEN cDNA 0710008N11 gene, clone MGC:19177 IMAGE:4225025, mRNA, complete cds. /PROD=RIKEN cDNA 0710008N11 gene /FL=gb:BC013509.1 gb:NM_023374.1	BC013509	Mm.29141	Mm.246965	succinate dehydrogenase complex, subunit B, iron sulfur (Ip)	-1.57764	-1.51091	-1.58987	-1.56963	-1.52636	-1.60289	0	0	0	0	0	0	0	0	0	0	0	0
1418010_a_at	Sh3glb1	BB221842	Mm.182692.1	gb:BC024362.1 /DB_XREF=gi:19354391 /FEA=FLmRNA /CNT=277 /TID=Mm.182692.1 /TIER=FL+Stack /STK=31 /UG=Mm.182692 /LL=54673 /UG_GENE=Sh3glb1 /DEF=Mus musculus, SH3-domain GRB2-like B1 (endophilin), clone MGC:35926 IMAGE:5031296, mRNA, complete cds. /PROD=SH3-domain GRB2-like B1 (endophilin) /FL=gb:BC024362.1 gb:NM_019464.1 gb:AF263364.1	BB221842	Mm.182692	Mm.271775	SH3-domain GRB2-like B1 (endophilin)	0	1.92312	2.06328	2.22902	2.32065	1.651	0	0	0	0	0	0	0	0	0	0	0	0
1418013_at	Cml1	NM_023160	Mm.13036.1	gb:NM_023160.1 /DB_XREF=gi:12963542 /GEN=Cml1 /FEA=FLmRNA /CNT=85 /TID=Mm.13036.1 /TIER=FL+Stack /STK=31 /UG=Mm.13036 /LL=66116 /DEF=Mus musculus camello-like 1 (Cml1), mRNA. /PROD=putative N-acetyltransferase Camello 1 /FL=gb:NM_023160.1 gb:AF163314.1 gb:BC010796.1	NM_023160	Mm.13036	Mm.13036	camello-like 1	-19.8756	-16.729	-13.3201	-13.9129	-17.0727	-1.89696	-2.10241	0	0	0	0	0	0	0	0	0	0	0
1418015_at	Pum2	BI689507	Mm.20543.1	gb:AY027917.1 /DB_XREF=gi:13919629 /GEN=Pum1 /FEA=FLmRNA /CNT=273 /TID=Mm.20543.1 /TIER=FL+Stack /STK=31 /UG=Mm.20543 /LL=80913 /DEF=Mus musculus PUM1 (Pum1) mRNA, complete cds. /PROD=PUM1 /FL=gb:AF315590.1 gb:AY027917.1 gb:NM_030723.1	BI689507	Mm.20543	Mm.341243	pumilio 2 (Drosophila)	0	0	2.38328	2.43599	2.05888	0	0	0	0	0	0	0	0	0	0	0	0	0
1418016_at	Pum2	BI689507	Mm.20543.1	gb:BQ174534 /DB_XREF=gi:20350020 /DB_XREF=UI-M-DJ2-bvy-k-14-0-UI.s1 /CLONE=UI-M-DJ2-bvy-k-14-0-UI /FEA=FLmRNA /CNT=273 /TID=Mm.20543.1 /TIER=Stack /STK=18 /UG=Mm.20543 /LL=80913 /UG_GENE=Pum2 /UG_TITLE=pumilio 2 (Drosophila) /FL=gb:AF315590.1 gb:AY027917.1 gb:NM_030723.1	BI689507	Mm.20543	Mm.341243	pumilio 2 (Drosophila)	1.99031	1.83369	1.87816	2.05863	1.94345	0	0	0	0	0	0	0	0	0	0	0	0	0
1418017_at	Pum2	BI689507	Mm.20543.1	gb:BI689507 /DB_XREF=gi:15652136 /DB_XREF=603315371F1 /CLONE=IMAGE:5355449 /FEA=FLmRNA /CNT=273 /TID=Mm.20543.1 /TIER=Stack /STK=14 /UG=Mm.20543 /LL=80913 /UG_GENE=Pum2 /UG_TITLE=pumilio 2 (Drosophila) /FL=gb:AF315590.1 gb:AY027917.1 gb:NM_030723.1	BI689507	Mm.20543	Mm.341243	pumilio 2 (Drosophila)	2.00381	0	0	0	0	0	0	0	0	0	0	0	0	0	0	0	0	0
1418021_at	C4b	NM_009780	Mm.16106.1	gb:NM_009780.1 /DB_XREF=gi:6753225 /GEN=C4 /FEA=FLmRNA /CNT=175 /TID=Mm.16106.1 /TIER=FL+Stack /STK=31 /UG=Mm.16106 /LL=12268 /DEF=Mus musculus complement component 4 (within H-2S) (C4), mRNA. /PROD=complement component 4 (within H-2S) /FL=gb:M21576.1 gb:M12384.1 gb:M11729.1 gb:NM_009780.1	NM_009780	Mm.16106	Mm.472690	complement component 4B (Childo blood group)	-17.7535	-16.2535	-15.3946	-15.4474	-12.8785	-2.32304	-1.94221	0	0	0	0	0	0	0	0	0	0	0
1418022_at	Narg1	BG067031	Mm.28256.1	gb:NM_053089.1 /DB_XREF=gi:16716374 /GEN=Narg1 /FEA=FLmRNA /CNT=123 /TID=Mm.28256.1 /TIER=FL+Stack /STK=31 /UG=Mm.28256 /LL=74838 /DEF=Mus musculus NMDA receptor-regulated gene 1 (Narg1), mRNA. /PROD=RIKEN cDNA 5730450D16 /FL=gb:AF237622.1 gb:NM_053089.1	BG067031	Mm.28256	Mm.275281	NMDA receptor-regulated gene 1	2.34155	0	0	0	0	0	0	0	0	0	0	0	0	0	0	0	0	0
1418023_at	Narg1	BG067031	Mm.28256.1	gb:BG065941 /DB_XREF=gi:12548504 /DB_XREF=H3037B02-3 /CLONE=H3037B02 /FEA=FLmRNA /CNT=123 /TID=Mm.28256.1 /TIER=Stack /STK=8 /UG=Mm.28256 /LL=74838 /UG_GENE=Narg1 /UG_TITLE=NMDA receptor-regulated gene 1 /FL=gb:AF237622.1 gb:NM_053089.1	BG067031	Mm.28256	Mm.275281	NMDA receptor-regulated gene 1	2.44966	0	0	0	0	0	0	0	0	0	0	0	0	0	0	0	0	0
1418025_at	Bhlhb2	NM_011498	Mm.2436.1	gb:NM_011498.1 /DB_XREF=gi:6755679 /GEN=Bhlhb2 /FEA=FLmRNA /CNT=123 /TID=Mm.2436.1 /TIER=FL+Stack /STK=31 /UG=Mm.2436 /LL=20893 /DEF=Mus musculus basic helix-loop-helix domain containing, class B2 (Bhlhb2), mRNA. /PROD=basic helix-loop-helix domain containing, classB2 /FL=gb:AF364051.1 gb:NM_011498.1 gb:AF010305.1 gb:BC010720.1	NM_011498	Mm.2436	Mm.2436	basic helix-loop-helix domain containing, class B2	-4.72467	-3.53094	-3.64336	0	0	0	0	0	0	0	0	0	0	0	0	0	0	0
1418028_at	Dct	NM_010024	Mm.19987.1	gb:NM_010024.1 /DB_XREF=gi:6753613 /GEN=Dct /FEA=FLmRNA /CNT=85 /TID=Mm.19987.1 /TIER=FL+Stack /STK=31 /UG=Mm.19987 /LL=13190 /DEF=Mus musculus dopachrome tautomerase (Dct), mRNA. /PROD=dopachrome tautomerase /FL=gb:NM_010024.1	NM_010024	Mm.19987	Mm.19987	dopachrome tautomerase	-2.75163	-2.51377	-2.78779	-2.51041	-2.82001	0	0	0	0	0	0	0	0	0	0	0	0	0
1418035_a_at	Prim2	NM_008922	Mm.27705.1	gb:NM_008922.1 /DB_XREF=gi:6679460 /GEN=Prim2 /FEA=FLmRNA /CNT=70 /TID=Mm.27705.1 /TIER=FL+Stack /STK=31 /UG=Mm.27705 /LL=19076 /DEF=Mus musculus DNA primase, p58 subunit (Prim2), mRNA. /PROD=DNA primase, p58 subunit /FL=gb:D13545.1 gb:NM_008922.1 gb:BC019500.1	NM_008922	Mm.27705	Mm.27705	DNA primase, p58 subunit	0	0	0	0	2.59003	0	0	0	0	0	0	0	0	0	0	0	0	0
1418037_at	C4bp	NM_007576	Mm.14087.1	gb:NM_007576.1 /DB_XREF=gi:6671655 /GEN=C4bp /FEA=FLmRNA /CNT=67 /TID=Mm.14087.1 /TIER=FL+Stack /STK=31 /UG=Mm.14087 /LL=12269 /DEF=Mus musculus complement component 4 binding protein (C4bp), mRNA. /PROD=complement component 4 binding protein /FL=gb:BC012257.1 gb:NM_007576.1 gb:M17122.1	NM_007576	Mm.14087	Mm.306720	complement component 4 binding protein	-18.0991	-16.331	-16.1353	-13.4804	-12.7003	-4.76744	-1.52741	0	0	0	0	0	0	0	0	0	0	0
1418050_at	Gpld1	NM_008156	Mm.2779.1	gb:NM_008156.1 /DB_XREF=gi:6680068 /GEN=Gpld1 /FEA=FLmRNA /CNT=63 /TID=Mm.2779.1 /TIER=FL+Stack /STK=31 /UG=Mm.2779 /LL=14756 /DEF=Mus musculus glycosylphosphatidylinositol specific phospholipase D1 (Gpld1), mRNA. /PROD=glycosylphosphatidylinositol specificphospholipase D1 /FL=gb:BC019146.1 gb:AF050666.1 gb:AY081194.1 gb:NM_008156.1	NM_008156	Mm.2779	Mm.291831	glycosylphosphatidylinositol specific phospholipase D1	-5.83938	-4.77315	-4.2649	-3.42731	-3.48308	0	0	0	0	0	0	0	0	0	0	0	0	0
1418069_at	Apoc2	NM_009695	Mm.28394.1	gb:NM_009695.1 /DB_XREF=gi:6753099 /GEN=Apoc2 /FEA=FLmRNA /CNT=82 /TID=Mm.28394.1 /TIER=FL+Stack /STK=30 /UG=Mm.28394 /LL=11813 /DEF=Mus musculus apolipoprotein CII (Apoc2), mRNA. /PROD=apolipoprotein CII /FL=gb:NM_009695.1 gb:BC024697.1	NM_009695	Mm.28394	Mm.471630	apolipoprotein C-II	-2.14937	0	0	0	0	0	0	0	0	0	0	0	0	0	0	0	0	0
1418071_s_at	Cdyl	AF081260	Mm.29002.1	gb:NM_009881.1 /DB_XREF=gi:6753397 /GEN=Cdyl /FEA=FLmRNA /CNT=140 /TID=Mm.29002.1 /TIER=FL+Stack /STK=71 /UG=Mm.29002 /LL=12593 /DEF=Mus musculus chromodomain protein, Y chromosome-like (Cdyl), mRNA. /PROD=chromodomain protein, Y chromosome-like /FL=gb:NM_009881.1 gb:AF081261.1 gb:AF081260.1	AF081260	Mm.29002	Mm.29002	chromodomain protein, Y chromosome-like	0	2.35521	0	0	0	0	0	0	0	0	0	0	0	0	0	0	0	0
1418072_at	Hist1h2bb /// Hist1h2bc /// Hist1h2be /// Hist1h2bg /// LOC665622 /// RP23-38E20.1	NM_023422	Mm.21579.1	gb:NM_023422.1 /DB_XREF=gi:17505203 /GEN=H2bfs /FEA=FLmRNA /CNT=82 /TID=Mm.21579.1 /TIER=FL+Stack /STK=30 /UG=Mm.21579 /LL=68024 /DEF=Mus musculus H2B histone family, member S (H2bfs), mRNA. /PROD=H2B histone family, member S /FL=gb:BC019673.1 gb:NM_023422.1	NM_023422	Mm.21579	Mm.261673	histone cluster 1, H2bc /// histone cluster 1, H2bb /// histone cluster 1, H2be /// histone cluster 1, H2bg /// H2b histone family, member A /// H2b histone family member	-6.17551	-4.12846	-3.80289	-3.6396	-3.47362	-1.54895	-2.16653	0	0	0	0	0	0	0	0	0	0	0
1418078_at	Psme3	U60330	Mm.2141.1	gb:NM_011192.1 /DB_XREF=gi:6755213 /GEN=Psme3 /FEA=FLmRNA /CNT=136 /TID=Mm.2141.1 /TIER=FL+Stack /STK=30 /UG=Mm.2141 /LL=19192 /DEF=Mus musculus proteaseome (prosome, macropain) 28 subunit, 3 (Psme3), mRNA. /PROD=proteaseome (prosome, macropain) 28 subunit, 3 /FL=gb:D87911.1 gb:U60330.1 gb:BC015255.1 gb:NM_011192.1	U60330	Mm.2141	Mm.288477	proteaseome (prosome, macropain) 28 subunit, 3	0	2.10478	2.34784	2.19713	2.08852	1.49806	0	0	0	0	0	0	0	0	0	0	0	0
1418079_at	Psme3	U60330	Mm.2141.1	gb:U60330.1 /DB_XREF=gi:1698573 /FEA=FLmRNA /CNT=136 /TID=Mm.2141.1 /TIER=FL+Stack /STK=21 /UG=Mm.2141 /LL=19192 /UG_GENE=Psme3 /DEF=Mus musculus Ki antigen mRNA, complete cds. /PROD=Ki antigen /FL=gb:D87911.1 gb:U60330.1 gb:BC015255.1 gb:NM_011192.1	U60330	Mm.2141	Mm.288477	proteaseome (prosome, macropain) 28 subunit, 3	0	2.62302	2.77473	2.82505	2.69125	1.74348	0	0	0	0	0	0	0	0	0	0	0	0
1418113_at	Cyp2d10	BC010989	Mm.174372.1	gb:BC010989.1 /DB_XREF=gi:15012160 /FEA=FLmRNA /CNT=128 /TID=Mm.174372.1 /TIER=FL+Stack /STK=29 /UG=Mm.174372 /LL=13101 /UG_GENE=Cyp2d10 /DEF=Mus musculus, cytochrome P450, 2d10, clone MGC:14081 IMAGE:4193743, mRNA, complete cds. /PROD=cytochrome P450, 2d10 /FL=gb:BC010989.1 gb:M27167.1 gb:NM_010005.1	BC010989	Mm.174372	---	cytochrome P450, family 2, subfamily d, polypeptide 10	-30.125	-18.4965	-15.2555	-12.3738	-12.5423	-2.64209	-1.53875	0	0	0	0	0	0	0	0	0	0	0	Yes
1418118_at	Slc22a1	NM_009202	Mm.594.1	gb:NM_009202.1 /DB_XREF=gi:6678006 /GEN=Slc22a1 /FEA=FLmRNA /CNT=106 /TID=Mm.594.1 /TIER=FL+Stack /STK=29 /UG=Mm.594 /LL=20517 /DEF=Mus musculus solute carrier family 22 (organic cation transporter), member 1 (Slc22a1), mRNA. /PROD=solute carrier family 22 (organic cationtransporter), member 1 /FL=gb:U38652.1 gb:BC021651.1 gb:AF010259.1 gb:NM_009202.1	NM_009202	Mm.594	Mm.594	solute carrier family 22 (organic cation transporter), member 1	-10.4059	-9.74592	-10.1005	-10.3179	-9.40246	-3.05236	-1.76382	0	0	0	0	0	0	0	0	0	0	0	Yes
1418119_at	Rbm8a	NM_025875	Mm.142369.1	gb:BC020086.1 /DB_XREF=gi:18044866 /FEA=FLmRNA /CNT=87 /TID=Mm.142369.1 /TIER=FL+Stack /STK=29 /UG=Mm.142369 /LL=60365 /UG_GENE=Rbm8 /DEF=Mus musculus, RNA binding motif protein 8A, clone MGC:29053 IMAGE:3671644, mRNA, complete cds. /PROD=RNA binding motif protein 8A /FL=gb:NM_025875.1 gb:BC020086.1	NM_025875	Mm.142369	Mm.261972	RNA binding motif protein 8a	2.14886	2.00151	2.07918	1.83131	0	1.44568	0	0	0	0	0	0	0	0	0	0	0	0
1418133_at	Bcl3	NM_033601	Mm.1068.1	gb:NM_033601.1 /DB_XREF=gi:15809013 /GEN=Bcl3 /FEA=FLmRNA /CNT=51 /TID=Mm.1068.1 /TIER=FL+Stack /STK=29 /UG=Mm.1068 /LL=12051 /DEF=Mus musculus B-cell leukemialymphoma 3 (Bcl3), mRNA. /PROD=B-cell leukemialymphoma 3 /FL=gb:NM_033601.1 gb:AF067774.1	NM_033601	Mm.1068	Mm.439658	B-cell leukemia/lymphoma 3	-2.86859	-2.99462	-3.13331	-2.92944	-2.94661	0	0	0	0	0	0	0	0	0	0	0	0	0
1418138_at	Sult1d1	NM_016771	Mm.6824.1	gb:AI647561 /DB_XREF=gi:4726239 /DB_XREF=uk41b09.x1 /CLONE=IMAGE:1971545 /FEA=FLmRNA /CNT=100 /TID=Mm.6824.1 /TIER=ConsEnd /STK=0 /UG=Mm.6824 /LL=53315 /UG_GENE=Sultn /UG_TITLE=N-sulfotransferase /FL=gb:U32371.1 gb:NM_016771.1 gb:AF026073.1 gb:BC010752.1	NM_016771	Mm.6824	Mm.6824	sulfotransferase family 1D, member 1	-3.1723	-2.8483	0	0	0	0	0	0	0	0	0	0	0	0	0	0	0	0	Yes
1418148_at	Abhd1	NM_021304	Mm.80532.1	gb:NM_021304.2 /DB_XREF=gi:15011863 /GEN=Labh1-pending /FEA=FLmRNA /CNT=54 /TID=Mm.80532.1 /TIER=FL+Stack /STK=29 /UG=Mm.80532 /LL=57742 /DEF=Mus musculus lung alphabeta hydrolase 1 (Labh1-pending), mRNA. /PROD=lung alphabeta hydrolase 1 /FL=gb:AF189764.2 gb:NM_021304.2 gb:BC013505.1	NM_021304	Mm.80532	Mm.389615	abhydrolase domain containing 1	-2.44506	-2.25671	-2.22038	-2.06728	-2.15205	0	0	0	0	0	0	0	0	0	0	0	0	0
1418164_at	Stx2	NM_007941	Mm.3003.1	gb:NM_007941.1 /DB_XREF=gi:6679666 /GEN=Epim /FEA=FLmRNA /CNT=45 /TID=Mm.3003.1 /TIER=FL+Stack /STK=29 /UG=Mm.3003 /LL=13852 /DEF=Mus musculus epimorphin (Epim), mRNA. /PROD=epimorphin /FL=gb:NM_007941.1 gb:D10475.1	NM_007941	Mm.3003	Mm.260716	syntaxin 2	0	2.23339	2.48146	2.47825	2.53866	1.62607	0	0	0	0	0	0	0	0	0	0	0	0
1418171_at	LOC100045031 /// Tceal8	NM_025703	Mm.182094.1	gb:NM_025703.1 /DB_XREF=gi:13385159 /GEN=3930402F23Rik /FEA=FLmRNA /CNT=144 /TID=Mm.182094.1 /TIER=FL+Stack /STK=28 /UG=Mm.182094 /LL=66684 /DEF=Mus musculus RIKEN cDNA 3930402F23 gene (3930402F23Rik), mRNA. /PROD=RIKEN cDNA 3930402F23 /FL=gb:NM_025703.1 gb:BC027269.1	NM_025703	Mm.182094	Mm.182094	transcription elongation factor A (SII)-like 8 /// similar to transcription elongation factor A (SII)-like 8	2.81238	3.01372	3.31661	3.44768	3.07979	2.383	1.86786	0	0	0	0	0	0	0	0	0	0	0
1418174_at	Dbp	BC018323	Mm.3459.1	gb:BC018323.1 /DB_XREF=gi:17390756 /FEA=FLmRNA /CNT=100 /TID=Mm.3459.1 /TIER=FL+Stack /STK=28 /UG=Mm.3459 /LL=13170 /UG_GENE=Dbp /DEF=Mus musculus, D site albumin promoter binding protein, clone MGC:18803 IMAGE:4195116, mRNA, complete cds. /PROD=D site albumin promoter binding protein /FL=gb:NM_016974.1 gb:BC018323.1	BC018323	Mm.3459	Mm.378235	D site albumin promoter binding protein	-3.88051	-3.21293	-3.24278	-2.74686	-3.27427	0	0	0	0	0	0	0	0	0	0	0	0	0
1418181_at	Ptp4a3	AK014601	Mm.153891.1	gb:BC027445.1 /DB_XREF=gi:20071662 /FEA=FLmRNA /CNT=79 /TID=Mm.153891.1 /TIER=FL+Stack /STK=28 /UG=Mm.153891 /LL=19245 /UG_GENE=Ptp4a3 /DEF=Mus musculus, protein tyrosine phosphatase 4a3, clone MGC:36146 IMAGE:4482106, mRNA, complete cds. /PROD=protein tyrosine phosphatase 4a3 /FL=gb:NM_008975.1 gb:AF035645.1 gb:BC027445.1	AK014601	Mm.153891	Mm.390807	protein tyrosine phosphatase 4a3	0	3.15188	3.64036	4.02671	3.31068	2.48973	0	0	0	0	0	0	0	0	0	0	0	0
1418186_at	Gstt1	BC012254	Mm.2746.1	gb:BC012254.1 /DB_XREF=gi:15126648 /FEA=FLmRNA /CNT=67 /TID=Mm.2746.1 /TIER=FL+Stack /STK=28 /UG=Mm.2746 /LL=14871 /UG_GENE=Gstt1 /DEF=Mus musculus, Similar to glutathione S-transferase, theta 1, clone MGC:19075 IMAGE:4193816, mRNA, complete cds. /PROD=Similar to glutathione S-transferase, theta 1 /FL=gb:NM_008185.1 gb:BC012254.1	BC012254	Mm.2746	Mm.2746	glutathione S-transferase, theta 1	-5.57665	-5.38004	-5.42607	-3.29895	-3.61665	0	0	0	0	0	0	0	0	0	93.3	0	0	0	Yes
1418190_at	Pon1	NM_011134	Mm.30107.1	gb:NM_011134.1 /DB_XREF=gi:7242182 /GEN=Pon1 /FEA=FLmRNA /CNT=79 /TID=Mm.30107.1 /TIER=FL+Stack /STK=28 /UG=Mm.30107 /LL=18979 /DEF=Mus musculus paraoxonase 1 (Pon1), mRNA. /PROD=paraoxonase 1 /FL=gb:U32684.1 gb:NM_011134.1 gb:BC012706.1 gb:U72636.1	NM_011134	Mm.30107	Mm.237657	paraoxonase 1	-32.1836	-24.4596	-20.7492	-14.3308	-15.1277	-2.88692	0	0	0	0	0	0	0	0	0	0	0	0
1418199_at	Hemgn	NM_053149	Mm.25793.1	gb:NM_053149.1 /DB_XREF=gi:16716440 /GEN=Hgn-pending /FEA=FLmRNA /CNT=62 /TID=Mm.25793.1 /TIER=FL+Stack /STK=28 /UG=Mm.25793 /LL=93966 /DEF=Mus musculus hemogen (Hgn-pending), mRNA. /PROD=hemogen /FL=gb:AF269248.1 gb:NM_053149.1	NM_053149	Mm.25793	Mm.25793	hemogen	3.26228	5.87764	6.03437	6.66115	6.41505	4.69026	2.08262	1.35906	0	0	0	0	0	0	0	0	0	0
1418214_at	Klc2	NM_008451	Mm.12958.1	gb:NM_008451.1 /DB_XREF=gi:6680577 /GEN=Klc2 /FEA=FLmRNA /CNT=55 /TID=Mm.12958.1 /TIER=FL+Stack /STK=28 /UG=Mm.12958 /LL=16594 /DEF=Mus musculus kinesin light chain 2 (Klc2), mRNA. /PROD=kinesin light chain 2 /FL=gb:AF055666.1 gb:BC014845.1 gb:NM_008451.1	NM_008451	Mm.12958	Mm.271648	kinesin light chain 2	-100	-100	-100	-100	0	0	0	0	0	0	0	0	0	0	0	0	0	0
1418226_at	Orc2l	BB830976	Mm.3411.1	gb:AW539841 /DB_XREF=gi:7182258 /DB_XREF=C0125B10-3 /CLONE=C0125B10 /FEA=FLmRNA /CNT=146 /TID=Mm.3411.1 /TIER=Stack /STK=8 /UG=Mm.3411 /LL=18393 /UG_GENE=Orc2 /UG_TITLE=origin recognition complex, subunit 2 homolog (S. cerevisiae) /FL=gb:NM_008765.1 gb:BC015257.1 gb:U27457.1	BB830976	Mm.3411	Mm.3411	origin recognition complex, subunit 2-like (S. cerevisiae)	2.63538	2.67741	2.64764	0	2.51888	0	0	0	0	0	0	0	0	0	0	0	0	0
1418231_at	Lims1	BC005621	Mm.29097.1	gb:NM_026148.1 /DB_XREF=gi:18860508 /GEN=Lims1l /FEA=FLmRNA /CNT=178 /TID=Mm.29097.1 /TIER=FL /STK=6 /UG=Mm.29097 /LL=110829 /DEF=Mus musculus LIM and senescent cell antigen-like domains 1-like (Lims1l), mRNA. /PROD=LIM and senescent cell antigen-like domains1-like /FL=gb:NM_026148.1 gb:BC005621.1	BC005621	Mm.29097	Mm.57734	LIM and senescent cell antigen-like domains 1	2.81724	0	0	0	0	0	0	0	0	0	0	0	0	39.1	0	0	0	0
1418232_s_at	Lims1	BC005621	Mm.29097.1	gb:BM213930 /DB_XREF=gi:17771954 /DB_XREF=C0843F03-3 /CLONE=C0843F03 /FEA=FLmRNA /CNT=178 /TID=Mm.29097.1 /TIER=Stack /STK=50 /UG=Mm.29097 /LL=110829 /UG_GENE=Lims1l /UG_TITLE=LIM and senescent cell antigen-like domains 1-like /FL=gb:NM_026148.1 gb:BC005621.1	BC005621	Mm.29097	Mm.57734	LIM and senescent cell antigen-like domains 1	2.38419	2.21039	0	2.49372	2.10688	1.74991	0	0	0	0	0	0	0	0	0	0	0	0
1418234_s_at	Bcas2	NM_026602	Mm.104919.1	gb:NM_026602.1 /DB_XREF=gi:13386089 /GEN=Bcas2 /FEA=FLmRNA /CNT=85 /TID=Mm.104919.1 /TIER=FL+Stack /STK=27 /UG=Mm.104919 /LL=68183 /DEF=Mus musculus breast carcinoma amplified sequence 2 (Bcas2), mRNA. /PROD=breast carcinoma amplified sequence 2 /FL=gb:NM_026602.1 gb:AY043239.1	NM_026602	Mm.104919	Mm.104919	breast carcinoma amplified sequence 2	2.59646	2.77383	2.85795	2.74744	2.73729	1.86821	0	0	0	0	0	0	0	0	0	0	0	0
1418237_s_at	Col18a1	NM_009929	Mm.196000.1	gb:NM_009929.1 /DB_XREF=gi:13937350 /GEN=Col18a1 /FEA=FLmRNA /CNT=121 /TID=Mm.196000.1 /TIER=FL+Stack /STK=27 /UG=Mm.196000 /LL=12822 /DEF=Mus musculus procollagen, type XVIII, alpha 1 (Col18a1), mRNA. /PROD=procollagen, type XVIII, alpha 1 /FL=gb:NM_009929.1	NM_009929	Mm.196000	Mm.4352	collagen, type XVIII, alpha 1	-3.8547	-3.86619	-2.7958	0	0	0	0	0	0	0	0	0	0	0	0	0	0	0
1418238_at	Ivd	AV221988	Mm.6635.1	gb:BC027198.1 /DB_XREF=gi:20073123 /FEA=FLmRNA /CNT=161 /TID=Mm.6635.1 /TIER=FL+Stack /STK=27 /UG=Mm.6635 /LL=56357 /UG_GENE=Ivd /DEF=Mus musculus, isovaleryl coenzyme A dehydrogenase, clone MGC:25950 IMAGE:4237982, mRNA, complete cds. /PROD=isovaleryl coenzyme A dehydrogenase /FL=gb:NM_019826.1 gb:AF225989.1 gb:BC027198.1 gb:BC018325.1	AV221988	Mm.6635	Mm.6635	isovaleryl coenzyme A dehydrogenase	0	0	0	0	0	-2.10088	0	0	0	0	0	0	0	0	0	0	0	0
1418239_at	Apof	NM_133997	Mm.26513.1	gb:NM_133997.1 /DB_XREF=gi:19527215 /GEN=AI255964 /FEA=FLmRNA /CNT=76 /TID=Mm.26513.1 /TIER=FL+Stack /STK=27 /UG=Mm.26513 /LL=103161 /DEF=Mus musculus expressed sequence AI255964 (AI255964), mRNA. /PROD=expressed sequence AI255964 /FL=gb:BC024769.1 gb:BC022795.1 gb:NM_133997.1 gb:BC010815.1 gb:BC025827.1	NM_133997	Mm.26513	Mm.26513	apolipoprotein F	-10.7446	-7.42058	-4.34844	-3.3453	-3.1071	0	0	0	0	0	0	0	0	0	0	0	0	0
1418258_s_at	Dynll2	NM_133796	Mm.30016.1	gb:NM_133796.1 /DB_XREF=gi:19527009 /GEN=C87222 /FEA=FLmRNA /CNT=49 /TID=Mm.30016.1 /TIER=FL+Stack /STK=27 /UG=Mm.30016 /LL=97755 /DEF=Mus musculus expressed sequence C87222 (C87222), mRNA. /PROD=expressed sequence C87222 /FL=gb:NM_133796.1 gb:AB055070.1	NM_133796	Mm.30016	Mm.246436	dynein light chain LC8-type 2	-2.0246	-2.22159	-2.50225	-2.39477	-2.50322	-2.76047	-1.88242	0	0	0	0	0	0	0	0	0	0	0
1418264_at	Cenpk	NM_021790	Mm.334.1	gb:NM_021790.1 /DB_XREF=gi:11140826 /GEN=Solt /FEA=FLmRNA /CNT=42 /TID=Mm.334.1 /TIER=FL+Stack /STK=27 /UG=Mm.334 /LL=60411 /DEF=Mus musculus SoxLZSox6 leucine zipper binding protein in testis (Solt), mRNA. /PROD=SoxLZSox6 leucine zipper binding protein intestis /FL=gb:NM_021790.1 gb:AB043687.1	NM_021790	Mm.334	Mm.281498	centromere protein K	3.25752	3.76104	3.79115	3.44387	4.02042	2.11554	0	0	0	0	0	0	0	0	0	0	0	0
1418267_at	Mst1	NM_008243	Mm.8369.1	gb:NM_008243.1 /DB_XREF=gi:6680214 /GEN=Hgfl /FEA=FLmRNA /CNT=43 /TID=Mm.8369.1 /TIER=FL+Stack /STK=27 /UG=Mm.8369 /LL=15235 /DEF=Mus musculus hepatocyte growth factor-like (Hgfl), mRNA. /PROD=hepatocyte growth factor-like /FL=gb:NM_008243.1 gb:M74181.1 gb:BC010551.1	NM_008243	Mm.8369	Mm.8369	macrophage stimulating 1 (hepatocyte growth factor-like)	-4.63478	-3.09751	0	0	0	0	0	0	0	0	0	0	0	0	0	0	0	0
1418273_a_at	EG667779 /// LOC666899 /// LOC677010 /// Rpl30	NM_009083	Mm.3487.1	gb:NM_009083.1 /DB_XREF=gi:6677782 /GEN=Rpl30 /FEA=FLmRNA /CNT=130 /TID=Mm.3487.1 /TIER=FL+Stack /STK=26 /UG=Mm.3487 /LL=19946 /DEF=Mus musculus ribosomal protein L30 (Rpl30), mRNA. /PROD=ribosomal protein L30 /FL=gb:NM_009083.1	NM_009083	Mm.3487	Mm.370933	ribosomal protein L30 /// similar to ribosomal protein L30 /// predicted gene, EG667779	0	0	0	0	0	1.33061	0	0	0	0	0	0	0	0	0	0	0	0
1418274_at	LOC100043462 /// LOC100044514 /// LOC621832 /// Nutf2	AA920031	Mm.196148.1	gb:AA920031 /DB_XREF=gi:3066810 /DB_XREF=vz25d03.r1 /CLONE=IMAGE:1327493 /FEA=FLmRNA /CNT=193 /TID=Mm.196148.1 /TIER=Stack /STK=9 /UG=Mm.196148 /LL=68051 /UG_GENE=2700067I02Rik /UG_TITLE=RIKEN cDNA 2700067I02 gene /FL=gb:NM_026532.1 gb:BC003955.1	AA920031	Mm.196148	Mm.311954	nuclear transport factor 2 /// similar to nuclear transport factor 2	2.5265	2.24269	2.29628	2.09046	1.97373	1.48394	0	0	0	0	0	0	0	0	0	0	0	0
1418278_at	Apoc3	BC021776	Mm.178973.1	gb:BC021776.1 /DB_XREF=gi:18256822 /FEA=FLmRNA /CNT=75 /TID=Mm.178973.1 /TIER=FL+Stack /STK=26 /UG=Mm.178973 /LL=11814 /UG_GENE=Apoc3 /DEF=Mus musculus, clone MGC:28546 IMAGE:4196708, mRNA, complete cds. /PROD=Unknown (protein for MGC:28546) /FL=gb:NM_023114.1 gb:BC021776.1	BC021776	Mm.178973	Mm.390161	apolipoprotein C-III	-50.0948	-47.2032	-49.9335	-45.1867	-44.8877	-3.13407	-2.6525	0	0	0	0	0	0	0	0	0	0	0
1418281_at	Rad51	NM_011234	Mm.231.1	gb:NM_011234.1 /DB_XREF=gi:6755275 /GEN=Rad51 /FEA=FLmRNA /CNT=95 /TID=Mm.231.1 /TIER=FL+Stack /STK=26 /UG=Mm.231 /LL=19361 /DEF=Mus musculus RAD51 homolog (S. cerevisiae) (Rad51), mRNA. /PROD=RAD51 homolog (S. cerevisiae) /FL=gb:D13803.1 gb:BC027384.1 gb:NM_011234.1	NM_011234	Mm.231	Mm.471596	RAD51 homolog (S. cerevisiae)	3.5023	3.12491	3.21909	3.07215	2.97807	1.91578	0	0	0	0	0	0	0	0	0	0	0	0
1418282_x_at	Serpina1b	NM_009244	Mm.193418.1	gb:NM_009244.1 /DB_XREF=gi:6678080 /GEN=Spi1-2 /FEA=FLmRNA /CNT=114 /TID=Mm.193418.1 /TIER=FL+Stack /STK=26 /UG=Mm.193418 /LL=20701 /DEF=Mus musculus serine protease inhibitor 1-2 (Spi1-2), mRNA. /PROD=serine protease inhibitor 1-2 /FL=gb:M25529.1 gb:NM_009244.1	NM_009244	Mm.193418	Mm.439693	serine (or cysteine) preptidase inhibitor, clade A, member 1b	-5.86662	-3.70794	-2.5548	-2.07596	-1.98002	-1.42281	0	0	0	0	0	0	0	0	0	0	0	0
1418289_at	Nes	AI413223	Mm.23742.1	gb:AI413223 /DB_XREF=gi:4256727 /DB_XREF=mc31d03.x1 /CLONE=IMAGE:350117 /FEA=FLmRNA /CNT=96 /TID=Mm.23742.1 /TIER=Stack /STK=35 /UG=Mm.23742 /LL=18008 /UG_GENE=Nes /UG_TITLE=nestin /FL=gb:AF076623.2 gb:NM_016701.2	AI413223	Mm.23742	Mm.331129	nestin	0	0	-1.89507	0	0	0	0	0	0	0	0	0	0	0	0	0	0	0
1418294_at	Epb4.1l4b	NM_019427	Mm.28217.1	gb:NM_019427.1 /DB_XREF=gi:9506566 /GEN=Epb4.1l4b /FEA=FLmRNA /CNT=72 /TID=Mm.28217.1 /TIER=FL+Stack /STK=26 /UG=Mm.28217 /LL=54357 /DEF=Mus musculus erythrocyte protein band 4.1-like 4b (Epb4.1l4b), mRNA. /PROD=erythrocyte protein band 4.1-like 4b /FL=gb:AB032366.1 gb:NM_019427.1	NM_019427	Mm.28217	Mm.28217	erythrocyte protein band 4.1-like 4b	-3.05846	-3.01536	-2.84727	-2.91021	-2.87823	0	0	0	116.4	0	0	0	0	0	0	0	0	0
1418301_at	Irf6	NM_016851	Mm.4179.1	gb:NM_016851.1 /DB_XREF=gi:8393629 /GEN=Irf6 /FEA=FLmRNA /CNT=77 /TID=Mm.4179.1 /TIER=FL+Stack /STK=26 /UG=Mm.4179 /LL=54139 /DEF=Mus musculus interferon regulatory factor 6 (Irf6), mRNA. /PROD=interferon regulatory factor 6 /FL=gb:NM_016851.1 gb:U73029.1 gb:BC008515.1	NM_016851	Mm.4179	Mm.305674	interferon regulatory factor 6	-2.77877	-2.69029	-2.68808	0	0	0	0	0	0	0	0	0	0	0	0	0	0	0
1418305_s_at	Nola1	NM_026578	Mm.24873.1	gb:NM_026578.1 /DB_XREF=gi:13384709 /GEN=Nola1 /FEA=FLmRNA /CNT=45 /TID=Mm.24873.1 /TIER=FL+Stack /STK=26 /UG=Mm.24873 /LL=68147 /DEF=Mus musculus nucleolar protein family A, member 1 (HACA small nucleolar RNPs) (Nola1), mRNA. /PROD=nucleolar protein family A, member 1 /FL=gb:BC021873.1 gb:NM_026578.1	NM_026578	Mm.24873	Mm.24873	nucleolar protein family A, member 1 (H/ACA small nucleolar RNPs)	3.40044	2.74648	2.61942	2.24744	2.4065	1.81487	0	0	0	0	0	0	0	0	0	0	0	0
1418311_at	Fn3k	NM_022014	Mm.32787.1	gb:NM_022014.1 /DB_XREF=gi:11528495 /GEN=Fn3k /FEA=FLmRNA /CNT=37 /TID=Mm.32787.1 /TIER=FL+Stack /STK=26 /UG=Mm.32787 /LL=63828 /DEF=Mus musculus fructosamine 3 kinase (Fn3k), mRNA. /PROD=fructosamine 3 kinase /FL=gb:NM_022014.1	NM_022014	Mm.32787	Mm.266448	fructosamine 3 kinase	0	0	0	3.27408	3.23756	0	0	0	0	0	0	0	0	0	455.1	0	0	0
1418318_at	Rnf128	AK004847	Mm.27764.1	gb:NM_023270.1 /DB_XREF=gi:12963610 /GEN=1300002C13Rik /FEA=FLmRNA /CNT=148 /TID=Mm.27764.1 /TIER=FL+Stack /STK=25 /UG=Mm.27764 /LL=66889 /DEF=Mus musculus RIKEN cDNA 1300002C13 gene (1300002C13Rik), mRNA. /PROD=RIKEN cDNA 1300002C13 /FL=gb:AF426411.1 gb:NM_023270.1 gb:BC010477.1	AK004847	Mm.27764	Mm.27764	ring finger protein 128	-2.20054	0	0	0	0	0	0	0	0	0	0	0	0	0	0	0	0	11.7
1418321_at	Dci	NM_010023	Mm.35833.1	gb:NM_010023.1 /DB_XREF=gi:6753611 /GEN=Dci /FEA=FLmRNA /CNT=91 /TID=Mm.35833.1 /TIER=FL+Stack /STK=25 /UG=Mm.35833 /LL=13177 /DEF=Mus musculus dodecenoyl-Coenzyme A delta isomerase (3,2 trans-enoyl-Coenyme A isomerase) (Dci), mRNA. /PROD=dodecenoyl-Coenzyme A delta isomerase (3,2trans-enoyl-Coenyme A isomerase) /FL=gb:BC022712.1 gb:NM_010023.1	NM_010023	Mm.35833	Mm.291743	dodecenoyl-Coenzyme A delta isomerase (3,2 trans-enoyl-Coenyme A isomerase)	-2.28585	-1.91636	0	0	0	-1.62204	0	0	0	0	0	0	0	0	0	0	0	0
1418324_at	Fem1b	BM232562	Mm.24069.1	gb:BM232562 /DB_XREF=gi:17867832 /DB_XREF=K0325A09-3 /CLONE=K0325A09 /FEA=FLmRNA /CNT=148 /TID=Mm.24069.1 /TIER=Stack /STK=40 /UG=Mm.24069 /LL=14155 /UG_GENE=Fem1b /UG_TITLE=feminization 1 homolog b (C. elegans) /FL=gb:AF178633.1 gb:NM_010193.1 gb:AF064448.1 gb:AB022863.1	BM232562	Mm.24069	Mm.24069	feminization 1 homolog b (C. elegans)	2.77904	2.56445	2.60197	2.58774	2.47808	1.82303	0	0	0	0	0	0	0	0	0	0	0	0
1418325_at	Sephs2	NM_009266	Mm.20294.1	gb:NM_009266.1 /DB_XREF=gi:6678118 /GEN=Sps2 /FEA=FLmRNA /CNT=102 /TID=Mm.20294.1 /TIER=FL+Stack /STK=25 /UG=Mm.20294 /LL=20768 /DEF=Mus musculus selenophosphate synthetase 2 (Sps2), mRNA. /PROD=selenophosphate synthetase 2 /FL=gb:U43285.1 gb:NM_009266.1	NM_009266	Mm.20294	Mm.20294	selenophosphate synthetase 2	-2.80512	-2.66922	-2.59858	-2.56419	-2.63879	-1.72828	0	0	0	0	0	0	0	0	0	0	0	0
1418326_at	LOC100047619 /// Slc7a5	BC026131	Mm.27943.1	gb:BC026131.1 /DB_XREF=gi:20070697 /FEA=FLmRNA /CNT=96 /TID=Mm.27943.1 /TIER=FL+Stack /STK=25 /UG=Mm.27943 /LL=20539 /UG_GENE=Slc7a5 /DEF=Mus musculus, solute carrier family 7 (cationic amino acid transporter, y+ system), member 5, clone MGC:13766 IMAGE:4188854, mRNA, complete cds. /PROD=solute carrier family 7 (cationic amino acidtransporter, y+ system), member 5 /FL=gb:AB017189.1 gb:BC026131.1 …	BC026131	Mm.27943	Mm.27943	solute carrier family 7 (cationic amino acid transporter, y+ system), member 5 /// similar to solute carrier family 7 (cationic amino acid transporter, y+ system), member 5	3.58281	4.99678	5.94714	4.91125	4.95399	2.33472	0	0	0	0	0	0	0	0	0	0	0	0	Yes
1418330_at	Ctcf	BB836888	Mm.493.1	gb:NM_007794.1 /DB_XREF=gi:6681072 /GEN=Ctcf /FEA=FLmRNA /CNT=111 /TID=Mm.493.1 /TIER=FL+Stack /STK=25 /UG=Mm.493 /LL=13018 /DEF=Mus musculus CCCTC-binding factor (Ctcf), mRNA. /PROD=CCCTC-binding factor /FL=gb:NM_007794.1 gb:U51037.1	BB836888	Mm.493	Mm.269474	CCCTC-binding factor	2.33257	2.2245	2.12088	0	2.16539	1.60485	0	0	0	0	0	0	0	0	0	0	0	0
1418334_at	Dbf4	NM_013726	Mm.22430.1	gb:NM_013726.1 /DB_XREF=gi:7304902 /GEN=Ask-pending /FEA=FLmRNA /CNT=66 /TID=Mm.22430.1 /TIER=FL+Stack /STK=25 /UG=Mm.22430 /LL=27214 /DEF=Mus musculus activator of S phase kinase (Ask-pending), mRNA. /PROD=activator of S phase kinase /FL=gb:AJ003132.1 gb:NM_013726.1	NM_013726	Mm.22430	Mm.292470	DBF4 homolog (S. cerevisiae)	3.52727	3.6614	3.98868	3.71335	3.74644	2.40513	0	0	0	0	0	0	0	0	0	0	0	0
1418337_at	Rpia	NM_009075	Mm.17905.1	gb:NM_009075.1 /DB_XREF=gi:6677766 /GEN=Rpia /FEA=FLmRNA /CNT=49 /TID=Mm.17905.1 /TIER=FL+Stack /STK=25 /UG=Mm.17905 /LL=19895 /DEF=Mus musculus ribose 5-phosphate isomerase A (Rpia), mRNA. /PROD=ribose 5-phosphate isomerase A /FL=gb:L35034.1 gb:NM_009075.1	NM_009075	Mm.17905	Mm.17905	ribose 5-phosphate isomerase A	2.90384	2.72409	2.61541	2.56944	2.87995	1.91089	0	0	0	0	0	0	0	0	0	0	0	0
1418352_at	Hsd17b2	BC012682	Mm.8877.1	gb:BC012682.1 /DB_XREF=gi:15215148 /FEA=FLmRNA /CNT=47 /TID=Mm.8877.1 /TIER=FL+Stack /STK=25 /UG=Mm.8877 /LL=15486 /UG_GENE=Hsd17b2 /DEF=Mus musculus, hydroxysteroid 17-beta dehydrogenase 2, clone MGC:13900 IMAGE:4217153, mRNA, complete cds. /PROD=hydroxysteroid 17-beta dehydrogenase 2 /FL=gb:BC012682.1 gb:NM_008290.1	BC012682	Mm.8877	Mm.276466	hydroxysteroid (17-beta) dehydrogenase 2	-9.64638	-5.9143	-4.15196	-3.38568	-3.53789	-1.67467	0	0	0	0	0	0	0	0	0	0	0	0
1418364_a_at	EG665937 /// Ftl1 /// Ftl2 /// mCG_17237	NM_010240	Mm.7500.1	gb:NM_010240.1 /DB_XREF=gi:6753913 /GEN=Ftl1 /FEA=FLmRNA /CNT=109 /TID=Mm.7500.1 /TIER=FL+Stack /STK=24 /UG=Mm.7500 /LL=14325 /DEF=Mus musculus ferritin light chain 1 (Ftl1), mRNA. /PROD=ferritin light chain 1 /FL=gb:J04716.1 gb:NM_010240.1 gb:BC019840.1	NM_010240	Mm.7500	Mm.30357	ferritin light chain 1 /// ferritin light chain 2 /// ferritin light chain 1 pseudogene /// predicted gene, EG665937	-2.57199	-2.00254	-1.8321	-1.9371	-1.83078	-1.35229	-1.27633	0	0	0	0	0	0	0	0	0	0	0
1418365_at	Ctsh	NM_007801	Mm.2277.1	gb:NM_007801.1 /DB_XREF=gi:7106278 /GEN=Ctsh /FEA=FLmRNA /CNT=133 /TID=Mm.2277.1 /TIER=FL+Stack /STK=24 /UG=Mm.2277 /LL=13036 /DEF=Mus musculus cathepsin H (Ctsh), mRNA. /PROD=cathepsin H /FL=gb:U06119.1 gb:BC006878.1 gb:NM_007801.1	NM_007801	Mm.2277	Mm.2277	cathepsin H	-7.00017	-4.87343	-3.65449	-2.80272	-2.78266	0	0	0	0	0	0	0	0	0	0	0	0	0
1418366_at	Hist1h2ab /// Hist1h2ac /// Hist1h2ad /// Hist1h2ae /// Hist1h2ag /// Hist1h2ai /// Hist1h2an /// Hist1h2ao /// Hist1h3b /// Hist1h3c /// Hist1h3d /// Hist1h3e /// Hist1h3f /// Hist2h2aa1 /// Hist2h2aa2 /// Hist2h2ac /// Hist2h3b /// Hist2h3c1 /// Hist2h3c2 /// RP23-480B19.10	BC010564	Mm.219659.1	gb:BC010564.1 /DB_XREF=gi:14714826 /FEA=FLmRNA /CNT=83 /TID=Mm.219659.1 /TIER=FL+Stack /STK=24 /UG=Mm.219659 /LL=15267 /UG_GENE=Hist2 /DEF=Mus musculus, H2A histone family, member O, clone MGC:5956 IMAGE:3582122, mRNA, complete cds. /PROD=H2A histone family, member O /FL=gb:NM_013549.1 gb:BC010564.1	BC010564	Mm.219659	Mm.358954	histone cluster 2, H3c1 /// histone cluster 2, H2aa1 /// histone cluster 2, H3c2 /// histone cluster 1, H3f /// histone cluster 1, H3c /// histone cluster 1, H3d /// histone cluster 1, H3b /// histone cluster 1, H3e /// histone cluster 2, H3b /// histone cluster 1, H2ac /// histone cluster 1, H2ad /// histone cluster 1, H2ae /// histone cluster 1, H2ag /// histone cluster 1, H2an /// histone clus…	-3.99773	-3.45084	-3.79272	-2.82304	-3.07474	0	0	0	0	0	0	0	0	0	0	0	0	14.6
1418367_x_at	Hist1h2ab /// Hist1h2ac /// Hist1h2ad /// Hist1h2ae /// Hist1h2ag /// Hist1h2ai /// Hist1h2an /// Hist1h2ao /// Hist1h3b /// Hist1h3c /// Hist1h3d /// Hist1h3e /// Hist1h3f /// Hist2h2aa1 /// Hist2h2aa2 /// Hist2h2ac /// Hist2h3b /// Hist2h3c1 /// Hist2h3c2 /// RP23-480B19.10	BC010564	Mm.219659.1	gb:BC010564.1 /DB_XREF=gi:14714826 /FEA=FLmRNA /CNT=83 /TID=Mm.219659.1 /TIER=FL+Stack /STK=24 /UG=Mm.219659 /LL=15267 /UG_GENE=Hist2 /DEF=Mus musculus, H2A histone family, member O, clone MGC:5956 IMAGE:3582122, mRNA, complete cds. /PROD=H2A histone family, member O /FL=gb:NM_013549.1 gb:BC010564.1	BC010564	Mm.219659	Mm.358954	histone cluster 2, H3c1 /// histone cluster 2, H2aa1 /// histone cluster 2, H3c2 /// histone cluster 1, H3f /// histone cluster 1, H3c /// histone cluster 1, H3d /// histone cluster 1, H3b /// histone cluster 1, H3e /// histone cluster 2, H3b /// histone cluster 1, H2ac /// histone cluster 1, H2ad /// histone cluster 1, H2ae /// histone cluster 1, H2ag /// histone cluster 1, H2an /// histone clus…	-5.29203	-4.3633	-4.62943	-3.7691	-3.49729	-1.6211	0	0	0	0	0	0	0	0	0	0	0	0
1418369_at	Prim1	J04620	Mm.2903.1	gb:J04620.1 /DB_XREF=gi:200196 /FEA=FLmRNA /CNT=91 /TID=Mm.2903.1 /TIER=FL+Stack /STK=24 /UG=Mm.2903 /LL=19075 /UG_GENE=Prim1 /DEF=Mouse primase p49 subunit (priA) mRNA, complete cds. /PROD=primase p49 subunit /FL=gb:D13544.1 gb:J04620.1 gb:NM_008921.1	J04620	Mm.2903	Mm.2903	DNA primase, p49 subunit	3.13872	3.31465	3.46639	3.43319	3.48841	2.13047	1.75438	0	0	0	0	0	0	0	0	0	0	0
1418370_at	Tnnc1	NM_009393	Mm.712.1	gb:NM_009393.1 /DB_XREF=gi:6678368 /GEN=Tncc /FEA=FLmRNA /CNT=78 /TID=Mm.712.1 /TIER=FL+Stack /STK=24 /UG=Mm.712 /LL=21924 /DEF=Mus musculus troponin C, cardiacslow skeletal (Tncc), mRNA. /PROD=troponin C, cardiacslow skeletal /FL=gb:M29793.1 gb:NM_009393.1	NM_009393	Mm.712	Mm.439921	troponin C, cardiac/slow skeletal	0	0	0	0	2.34272	0	0	0	0	0	0	0	0	0	0	0	0	0
1418372_at	Adsl	NM_009634	Mm.38151.1	gb:NM_009634.1 /DB_XREF=gi:6752995 /GEN=Adsl /FEA=FLmRNA /CNT=89 /TID=Mm.38151.1 /TIER=FL+Stack /STK=24 /UG=Mm.38151 /LL=11564 /DEF=Mus musculus adenylosuccinate lyase (Adsl), mRNA. /PROD=adenylosuccinate lyase /FL=gb:U20225.1 gb:BC020187.1 gb:NM_009634.1	NM_009634	Mm.38151	Mm.38151	adenylosuccinate lyase	3.76024	3.01407	0	0	0	0	0	0	0	0	0	0	0	0	0	0	0	0
1418377_a_at	Siva1	NM_013929	Mm.28216.1	gb:NM_013929.1 /DB_XREF=gi:7305492 /GEN=Siva-pending /FEA=FLmRNA /CNT=57 /TID=Mm.28216.1 /TIER=FL+Stack /STK=24 /UG=Mm.28216 /LL=30954 /DEF=Mus musculus Cd27 binding protein (Hindu God of destruction) (Siva-pending), mRNA. /PROD=Cd27 binding protein (Hindu God of destruction) /FL=gb:AF033114.1 gb:AF033113.1 gb:BC012279.1 gb:NM_013929.1	NM_013929	Mm.28216	Mm.289812	SIVA1, apoptosis-inducing factor	4.43068	4.1534	3.96253	4.24356	3.94575	2.08592	0	0	0	0	0	0	0	0	0	0	0	0
1418395_at	Slc47a1	NM_026183	Mm.100741.1	gb:NM_026183.1 /DB_XREF=gi:13385693 /GEN=1300013J15Rik /FEA=FLmRNA /CNT=44 /TID=Mm.100741.1 /TIER=FL+Stack /STK=24 /UG=Mm.100741 /LL=67473 /DEF=Mus musculus RIKEN cDNA 1300013J15 gene (1300013J15Rik), mRNA. /PROD=RIKEN cDNA 1300013J15 /FL=gb:NM_026183.1	NM_026183	Mm.100741	Mm.100741	solute carrier family 47, member 1	-7.89114	-4.42582	-3.7568	-3.40958	-3.47042	-2.36736	0	0	0	0	0	0	0	0	0	0	0	0	Yes
1418398_a_at	Tspan32	AF175771	Mm.28172.1	gb:AF175771.1 /DB_XREF=gi:11036699 /GEN=Phemx /FEA=FLmRNA /CNT=50 /TID=Mm.28172.1 /TIER=FL+Stack /STK=24 /UG=Mm.28172 /LL=27027 /DEF=Mus musculus PHEMX (Phemx) mRNA, complete cds. /PROD=PHEMX /FL=gb:AF291425.1 gb:AF175771.1 gb:NM_020286.1	AF175771	Mm.28172	Mm.28172	tetraspanin 32	0	2.74195	2.8442	0	2.7452	0	0	0	0	0	0	0	0	0	0	0	0	0
1418427_at	Kif5b	BI328541	Mm.3380.1	gb:NM_008448.1 /DB_XREF=gi:6680571 /GEN=Kif5b /FEA=FLmRNA /CNT=397 /TID=Mm.3380.1 /TIER=FL+Stack /STK=23 /UG=Mm.3380 /LL=16573 /DEF=Mus musculus kinesin family member 5B (Kif5b), mRNA. /PROD=kinesin family member 5B /FL=gb:NM_008448.1 gb:U86090.1	BI328541	Mm.3380	Mm.223744	kinesin family member 5B	2.0426	0	0	0	0	0	0	0	0	0	0	0	0	0	0	0	0	0
1418434_at	Mkrn1	BQ176661	Mm.7198.1	gb:NM_018810.1 /DB_XREF=gi:9055273 /GEN=Mkrn1 /FEA=FLmRNA /CNT=175 /TID=Mm.7198.1 /TIER=FL+Stack /STK=23 /UG=Mm.7198 /LL=54484 /DEF=Mus musculus makorin, ring finger protein, 1 (Mkrn1), mRNA. /PROD=makorin, ring finger protein, 1 /FL=gb:NM_018810.1 gb:AF192785.1	BQ176661	Mm.7198	Mm.270484	makorin, ring finger protein, 1	0	0	5.31362	5.27374	4.69234	2.94282	0	0	0	0	0	0	0	0	0	0	0	0
1418435_at	Mkrn1	BQ176661	Mm.7198.1	gb:BQ176661 /DB_XREF=gi:20352153 /DB_XREF=UI-M-DJ2-bvz-g-10-0-UI.s1 /CLONE=UI-M-DJ2-bvz-g-10-0-UI /FEA=FLmRNA /CNT=175 /TID=Mm.7198.1 /TIER=Stack /STK=54 /UG=Mm.7198 /LL=54484 /UG_GENE=Mkrn1 /UG_TITLE=makorin, ring finger protein, 1 /FL=gb:NM_018810.1 gb:AF192785.1	BQ176661	Mm.7198	Mm.270484	makorin, ring finger protein, 1	0	4.29749	6.2511	7.02122	6.14526	4.17114	0	0	0	0	0	0	0	0	0	0	0	0
1418438_at	Fabp2	NM_007980	Mm.28398.1	gb:NM_007980.1 /DB_XREF=gi:6679736 /GEN=Fabp2 /FEA=FLmRNA /CNT=87 /TID=Mm.28398.1 /TIER=FL+Stack /STK=23 /UG=Mm.28398 /LL=14079 /DEF=Mus musculus fatty acid binding protein 2, intestinal (Fabp2), mRNA. /PROD=fatty acid binding protein intestinal /FL=gb:NM_007980.1 gb:M65034.1 gb:BC013457.1	NM_007980	Mm.28398	Mm.28398	fatty acid binding protein 2, intestinal	-5.77257	-4.35213	-3.56241	-4.4154	-3.70372	-2.24477	0	0	0	0	0	0	0	0	0	0	0	0
1418442_at	Xpo1	BC025628	Mm.22269.1	gb:NM_134014.1 /DB_XREF=gi:19527231 /GEN=AA420417 /FEA=FLmRNA /CNT=155 /TID=Mm.22269.1 /TIER=FL+Stack /STK=23 /UG=Mm.22269 /LL=103573 /DEF=Mus musculus expressed sequence AA420417 (AA420417), mRNA. /PROD=expressed sequence AA420417 /FL=gb:BC012276.1 gb:BC025628.1 gb:NM_134014.1	BC025628	Mm.22269	Mm.217547	exportin 1, CRM1 homolog (yeast)	2.97306	2.63648	2.48777	0	2.52114	1.91914	0	0	0	0	0	0	0	0	0	0	0	0
1418443_at	Xpo1	BC025628	Mm.22269.1	gb:BC025628.1 /DB_XREF=gi:19344075 /FEA=FLmRNA /CNT=155 /TID=Mm.22269.1 /TIER=FL /STK=7 /UG=Mm.22269 /LL=103573 /UG_GENE=Xpo1 /DEF=Mus musculus, expressed sequence AA420417, clone MGC:38171 IMAGE:5321933, mRNA, complete cds. /PROD=expressed sequence AA420417 /FL=gb:BC012276.1 gb:BC025628.1 gb:NM_134014.1	BC025628	Mm.22269	Mm.217547	exportin 1, CRM1 homolog (yeast)	3.29851	2.9732	2.93707	2.54036	2.95455	2.12741	1.47757	0	0	0	0	0	0	0	0	0	0	0
1418445_at	Slc16a2	AW105741	Mm.5045.1	gb:NM_009197.1 /DB_XREF=gi:6677996 /GEN=Slc16a2 /FEA=FLmRNA /CNT=93 /TID=Mm.5045.1 /TIER=FL+Stack /STK=23 /UG=Mm.5045 /LL=20502 /DEF=Mus musculus solute carrier family 16 (monocarboxylic acid transporters), member 2 (Slc16a2), mRNA. /PROD=solute carrier family 16 (monocarboxylic acidtransporters), member 2 /FL=gb:NM_009197.1 gb:AF045692.1	AW105741	Mm.5045	Mm.388973	solute carrier family 16 (monocarboxylic acid transporters), member 2	-2.95976	-2.72089	-2.3446	-2.25977	0	0	0	0	0	0	0	0	0	0	0	0	0	0	Yes
1418446_at	Slc16a2	AW105741	Mm.5045.1	gb:AW105741 /DB_XREF=gi:6076477 /DB_XREF=um32a09.x1 /CLONE=IMAGE:2236216 /FEA=FLmRNA /CNT=93 /TID=Mm.5045.1 /TIER=Stack /STK=23 /UG=Mm.5045 /LL=20502 /UG_GENE=Slc16a2 /UG_TITLE=solute carrier family 16 (monocarboxylic acid transporters), member 2 /FL=gb:NM_009197.1 gb:AF045692.1	AW105741	Mm.5045	Mm.388973	solute carrier family 16 (monocarboxylic acid transporters), member 2	-3.27747	-2.78291	-2.65329	0	-2.3045	-2.47161	0	0	0	0	0	0	0	0	0	0	0	0	Yes
1418480_at	Ppbp	NM_023785	Mm.157750.1	gb:NM_023785.1 /DB_XREF=gi:12963822 /GEN=Ppbp /FEA=FLmRNA /CNT=41 /TID=Mm.157750.1 /TIER=FL+Stack /STK=23 /UG=Mm.157750 /LL=57349 /DEF=Mus musculus pro-platelet basic protein (Ppbp), mRNA. /PROD=pro-platelet basic protein /FL=gb:AB042817.1 gb:AF219112.1 gb:NM_023785.1 gb:AF278700.1	NM_023785	Mm.157750	Mm.293614	pro-platelet basic protein	24.9151	12.734	14.2811	16.3464	15.0147	14.2356	0	0	0	0	0	0	0	0	0	0	0	0
1418493_a_at	Snca	NM_009221	Mm.17484.1	gb:NM_009221.1 /DB_XREF=gi:6678046 /GEN=Snca /FEA=FLmRNA /CNT=36 /TID=Mm.17484.1 /TIER=FL+Stack /STK=23 /UG=Mm.17484 /LL=20617 /DEF=Mus musculus synuclein, alpha (Snca), mRNA. /PROD=synuclein, alpha /FL=gb:AF179273.1 gb:AF044672.1 gb:NM_009221.1	NM_009221	Mm.17484	Mm.17484	synuclein, alpha	0	13.621	21.3357	24.8602	20.2039	13.204	0	0	0	0	0	0	0	0	0	0	0	0
1418505_at	Nudt4	NM_027722	Mm.24397.1	gb:BC027209.1 /DB_XREF=gi:20070873 /FEA=FLmRNA /CNT=320 /TID=Mm.24397.1 /TIER=FL+Stack /STK=118 /UG=Mm.24397 /LL=71207 /UG_GENE=4933436C10Rik /DEF=Mus musculus, RIKEN cDNA 4933436C10 gene, clone MGC:25580 IMAGE:3994391, mRNA, complete cds. /PROD=RIKEN cDNA 4933436C10 gene /FL=gb:NM_027722.1 gb:BC027209.1	NM_027722	Mm.24397	Mm.24397	nudix (nucleoside diphosphate linked moiety X)-type motif 4	0	0	0	1.62031	1.57391	0	0	0	0	0	0	0	0	0	0	0	0	0
1418506_a_at	Prdx2	NM_011563	Mm.42948.1	gb:NM_011563.1 /DB_XREF=gi:6755757 /GEN=Prdx2 /FEA=FLmRNA /CNT=100 /TID=Mm.42948.1 /TIER=FL+Stack /STK=22 /UG=Mm.42948 /LL=21672 /DEF=Mus musculus peroxiredoxin 2 (Prdx2), mRNA. /PROD=thioredoxin peroxidase 1 /FL=gb:U51679.1 gb:BC002034.1 gb:U20611.1 gb:NM_011563.1	NM_011563	Mm.42948	Mm.347009	peroxiredoxin 2	2.04792	3.01366	3.03053	3.57161	3.03356	2.46694	0	0	0	0	0	0	0	0	0	0	0	0
1418508_a_at	Grb2	BG064712	Mm.6900.1	gb:NM_008163.1 /DB_XREF=gi:6680082 /GEN=Grb2 /FEA=FLmRNA /CNT=173 /TID=Mm.6900.1 /TIER=FL+Stack /STK=22 /UG=Mm.6900 /LL=14784 /DEF=Mus musculus growth factor receptor bound protein 2 (Grb2), mRNA. /PROD=growth factor receptor bound protein 2 /FL=gb:NM_008163.1 gb:U07617.1	BG064712	Mm.6900	Mm.439649	growth factor receptor bound protein 2	0	0	-100	0	-100	0	0	0	0	0	0	0	0	0	0	0	0	0
1418516_at	Mtf2	BG066919	Mm.10563.1	gb:AA545607 /DB_XREF=gi:2306681 /DB_XREF=vj99c02.r1 /CLONE=IMAGE:945218 /FEA=FLmRNA /CNT=185 /TID=Mm.10563.1 /TIER=Stack /STK=17 /UG=Mm.10563 /LL=17765 /UG_GENE=Mtf2 /UG_TITLE=metal response element binding transcription factor 2 /FL=gb:S78454.1 gb:NM_013827.1	BG066919	Mm.10563	Mm.257149	metal response element binding transcription factor 2	3.14682	2.82601	0	2.29749	0	0	0	0	0	0	0	0	0	0	0	0	0	0
1418518_at	Furin	NM_011046	Mm.5241.1	gb:NM_011046.1 /DB_XREF=gi:6754995 /GEN=Pcsk3 /FEA=FLmRNA /CNT=100 /TID=Mm.5241.1 /TIER=FL+Stack /STK=22 /UG=Mm.5241 /LL=18550 /DEF=Mus musculus proprotein convertase subtilisinkexin type 3 (Pcsk3), mRNA. /PROD=proprotein convertase subtilisinkexin type 3 /FL=gb:L26489.1 gb:NM_011046.1	NM_011046	Mm.5241	Mm.5241	furin (paired basic amino acid cleaving enzyme)	-2.61653	-2.6842	-2.90201	-2.51035	-2.42278	0	0	0	0	0	0	0	0	0	0	0	0	0
1418519_at	Aadat	BC012637	Mm.35020.1	gb:BC012637.1 /DB_XREF=gi:15215023 /FEA=FLmRNA /CNT=81 /TID=Mm.35020.1 /TIER=FL+Stack /STK=22 /UG=Mm.35020 /LL=23923 /UG_GENE=Kat2 /DEF=Mus musculus, Similar to kynurenine aminotransferase II, clone MGC:13720 IMAGE:4160508, mRNA, complete cds. /PROD=Similar to kynurenine aminotransferase II /FL=gb:NM_011834.1 gb:BC012637.1 gb:AF072376.1	BC012637	Mm.35020	Mm.35020	aminoadipate aminotransferase	-3.83769	-3.39856	-3.00946	-2.7747	-2.84932	-6.04214	0	0	0	0	0	0	0	0	0	0	0	0
1418527_a_at	Fusip1	NM_010178	Mm.10229.1	gb:BB778301 /DB_XREF=gi:16939001 /DB_XREF=BB778301 /CLONE=G430045H04 /FEA=FLmRNA /CNT=106 /TID=Mm.10229.1 /TIER=Stack /STK=8 /UG=Mm.10229 /LL=14105 /UG_GENE=Nssr /UG_TITLE=neural-salient serinearginine-rich /FL=gb:AF042383.1 gb:NM_010178.1 gb:AB015895.1	NM_010178	Mm.10229	Mm.10229	FUS interacting protein (serine-arginine rich) 1	2.68828	0	2.49103	2.12689	2.23369	0	0	0	0	0	0	0	0	0	0	0	0	0
1418530_at	Nup160	NM_021512	Mm.25164.1	gb:NM_021512.1 /DB_XREF=gi:10946931 /GEN=Gtl1-13 /FEA=FLmRNA /CNT=60 /TID=Mm.25164.1 /TIER=FL+Stack /STK=22 /UG=Mm.25164 /LL=59015 /DEF=Mus musculus gene trap locus 1-13 (Gtl1-13), mRNA. /PROD=cDNA sequence AF104415 /FL=gb:AF104415.2 gb:NM_021512.1	NM_021512	Mm.25164	Mm.24532	nucleoporin 160	3.0179	2.63898	3.03506	2.47705	2.67253	1.86976	0	0	0	0	0	0	0	0	0	0	0	0
1418544_at	Kcnip3	AF300870	Mm.29653.1	gb:NM_019789.1 /DB_XREF=gi:9790064 /GEN=Csen /FEA=FLmRNA /CNT=39 /TID=Mm.29653.1 /TIER=FL+Stack /STK=22 /UG=Mm.29653 /LL=56461 /DEF=Mus musculus calsenilin, presenilin binding protein, EF hand transcription factor (Csen), mRNA. /PROD=calsenilin, presenilin-binding protein, EF handtranscription factor /FL=gb:AF287733.1 gb:AF274050.1 gb:AF300870.1 gb:NM_019789.1 gb:AF184624.1 gb:AF287732.1	AF300870	Mm.29653	Mm.315292	Kv channel interacting protein 3, calsenilin	0	0	0	100	0	0	0	0	0	0	0	0	0	0	0	0	0	0
1418547_at	Tfpi2	NM_009364	Mm.25612.1	gb:NM_009364.2 /DB_XREF=gi:20070368 /GEN=Tfpi2 /FEA=FLmRNA /CNT=28 /TID=Mm.25612.1 /TIER=FL+Stack /STK=22 /UG=Mm.25612 /LL=21789 /DEF=Mus musculus tissue factor pathway inhibitor 2 (Tfpi2), mRNA. /PROD=tissue factor pathway inhibitor 2 /FL=gb:NM_009364.2 gb:D50586.1 gb:BC021639.1	NM_009364	Mm.25612	Mm.25612	tissue factor pathway inhibitor 2	-4.75118	-4.17511	-3.86421	-3.49254	-3.37718	-1.83221	-1.67231	0	0	0	0	0	0	0	0	0	0	0
1418564_s_at	Serbp1	BC006030	Mm.18700.1	gb:BC006030.1 /DB_XREF=gi:13543758 /FEA=FLmRNA /CNT=445 /TID=Mm.18700.1 /TIER=Stack /STK=107 /UG=Mm.18700 /LL=66870 /UG_GENE=1200009K13Rik /UG_TITLE=RIKEN cDNA 1200009K13 gene /DEF=Mus musculus, RIKEN cDNA 1200009K13 gene, clone IMAGE:3488700, mRNA. /FL=gb:NM_025814.1	BC006030	Mm.18700	Mm.240490	Serpine1 mRNA binding protein 1	2.74097	2.50964	2.64879	2.40204	2.4805	1.8814	1.46858	0	0	0	0	0	0	0	0	0	0	0
1418574_a_at	Shfm1	NM_009169	Mm.2469.1	gb:NM_009169.1 /DB_XREF=gi:6677940 /GEN=Shfdg1 /FEA=FLmRNA /CNT=47 /TID=Mm.2469.1 /TIER=FL+Stack /STK=21 /UG=Mm.2469 /LL=20422 /DEF=Mus musculus split handfoot deleted gene 1 (Shfdg1), mRNA. /PROD=split handfoot deleted gene 1 /FL=gb:BC023490.1 gb:U41626.1 gb:NM_009169.1	NM_009169	Mm.2469	Mm.2469	split hand/foot malformation (ectrodactyly) type 1	0	1.86514	0	1.85452	1.90133	1.51186	0	0	0	0	0	0	0	0	0	0	0	0
1418575_at	Shfm1	NM_009169	Mm.2469.1	gb:NM_009169.1 /DB_XREF=gi:6677940 /GEN=Shfdg1 /FEA=FLmRNA /CNT=47 /TID=Mm.2469.1 /TIER=FL+Stack /STK=21 /UG=Mm.2469 /LL=20422 /DEF=Mus musculus split handfoot deleted gene 1 (Shfdg1), mRNA. /PROD=split handfoot deleted gene 1 /FL=gb:BC023490.1 gb:U41626.1 gb:NM_009169.1	NM_009169	Mm.2469	Mm.2469	split hand/foot malformation (ectrodactyly) type 1	1.61255	1.56704	0	0	1.55951	1.3277	0	0	0	0	0	0	0	0	0	0	0	0
1418583_at	Hint3	NM_025798	Mm.46218.1	gb:NM_025798.1 /DB_XREF=gi:13385269 /GEN=0610010I17Rik /FEA=FLmRNA /CNT=42 /TID=Mm.46218.1 /TIER=FL+Stack /STK=21 /UG=Mm.46218 /LL=66847 /DEF=Mus musculus RIKEN cDNA 0610010I17 gene (0610010I17Rik), mRNA. /PROD=RIKEN cDNA 0610010I17 /FL=gb:NM_025798.1 gb:BC025065.1	NM_025798	Mm.46218	Mm.46218	histidine triad nucleotide binding protein 3	-2.00154	-1.85941	0	0	0	0	0	0	0	0	0	0	0	0	0	0	0	0
1418584_at	Ccnh	NM_023243	Mm.18474.1	gb:NM_023243.1 /DB_XREF=gi:12963598 /GEN=Ccnh /FEA=FLmRNA /CNT=71 /TID=Mm.18474.1 /TIER=FL+Stack /STK=21 /UG=Mm.18474 /LL=66671 /DEF=Mus musculus cyclin H (Ccnh), mRNA. /PROD=RIKEN cDNA 6330408H09 /FL=gb:NM_023243.1 gb:AF287135.1	NM_023243	Mm.18474	Mm.18474	cyclin H	1.90176	0	0	0	0	0	0	0	0	0	0	0	0	0	0	0	0	0
1418600_at	Klf1	NM_010635	Mm.4847.1	gb:NM_010635.1 /DB_XREF=gi:6754453 /GEN=Klf1 /FEA=FLmRNA /CNT=45 /TID=Mm.4847.1 /TIER=FL+Stack /STK=21 /UG=Mm.4847 /LL=16596 /DEF=Mus musculus Kruppel-like factor 1 (erythroid) (Klf1), mRNA. /PROD=Kruppel-like factor 1 (erythroid) /FL=gb:M97200.1 gb:NM_010635.1	NM_010635	Mm.4847	Mm.4847	Kruppel-like factor 1 (erythroid)	2.43524	3.36278	3.67033	3.88857	4.00032	2.62088	1.60168	1.36496	0	0	0	0	0	0	2569.4	0	0	0
1418601_at	Aldh1a7	NM_011921	Mm.14609.1	gb:NM_011921.1 /DB_XREF=gi:7106241 /GEN=Aldh1a7 /FEA=FLmRNA /CNT=38 /TID=Mm.14609.1 /TIER=FL+Stack /STK=21 /UG=Mm.14609 /LL=26358 /DEF=Mus musculus aldehyde dehydrogenase family 1, subfamily A7 (Aldh1a7), mRNA. /PROD=aldehyde dehydrogenase family 1, subfamily A7 /FL=gb:NM_011921.1 gb:U96401.1	NM_011921	Mm.14609	Mm.14609	aldehyde dehydrogenase family 1, subfamily A7	-18.5663	-16.4105	-15.3687	-15.7307	-14.6161	-4.03072	-3.58422	0	0	0	0	0	0	0	0	0	0	0	Yes
1418611_at	Gpr162	NM_013533	Mm.2514.1	gb:NM_013533.1 /DB_XREF=gi:7305102 /GEN=Grca /FEA=FLmRNA /CNT=33 /TID=Mm.2514.1 /TIER=FL+Stack /STK=21 /UG=Mm.2514 /LL=14788 /DEF=Mus musculus gene rich cluster, A gene (Grca), mRNA. /PROD=gene rich cluster, A gene /FL=gb:NM_013533.1	NM_013533	Mm.2514	Mm.2514	G protein-coupled receptor 162	-2.3556	-2.25499	-2.40487	-2.31031	-2.246	0	0	0	0	0	0	0	0	0	0	0	0	0
1418622_at	Rab2a	NM_021518	Mm.21905.1	gb:BM234596 /DB_XREF=gi:17869866 /DB_XREF=K0403A11-3 /CLONE=K0403A11 /FEA=FLmRNA /CNT=305 /TID=Mm.21905.1 /TIER=Stack /STK=8 /UG=Mm.21905 /LL=59021 /UG_GENE=Rab2 /UG_TITLE=RAB2, member RAS oncogene family /FL=gb:NM_021518.1	NM_021518	Mm.21905	Mm.397471	RAB2A, member RAS oncogene family	0	0	-1.63849	-1.7367	-1.88665	0	0	0	0	0	0	0	0	0	0	0	0	0
1418624_at	LOC100045189 /// LOC677262 /// Ybx1	BC013620	Mm.21054.1	gb:BC013620.1 /DB_XREF=gi:15488998 /FEA=FLmRNA /CNT=402 /TID=Mm.21054.1 /TIER=FL+Stack /STK=20 /UG=Mm.21054 /LL=22608 /UG_GENE=Nsep1 /DEF=Mus musculus, Y box protein 1, clone MGC:11498 IMAGE:3968068, mRNA, complete cds. /PROD=Y box protein 1 /FL=gb:BC013620.1 gb:M62867.1 gb:NM_011732.1 gb:BC013450.1 gb:M60419.1 gb:U33197.1 gb:U33196.1	BC013620	Mm.21054	Mm.258204	Y box protein 1 /// similar to nuclease sensitive element binding protein 1 /// similar to transcription factor EF1(A)	1.85523	0	0	0	0	0	0	0	0	0	0	0	0	0	0	0	0	0
1418626_a_at	Clu	NM_013492	Mm.196344.1	gb:NM_013492.1 /DB_XREF=gi:7304966 /GEN=Clu /FEA=FLmRNA /CNT=222 /TID=Mm.196344.1 /TIER=FL+Stack /STK=20 /UG=Mm.196344 /LL=12759 /DEF=Mus musculus clusterin (Clu), mRNA. /PROD=clusterin /FL=gb:D14077.1 gb:NM_013492.1 gb:L08235.1 gb:AF248057.1 gb:L05670.1	NM_013492	Mm.196344	Mm.200608	clusterin	-9.35444	-10.1616	-9.37103	-8.26368	-8.50707	-3.7149	-1.47124	0	0	0	0	0	0	0	0	0	0	0
1418627_at	Gclm	NM_008129	Mm.29340.1	gb:NM_008129.1 /DB_XREF=gi:6680018 /GEN=Gclm /FEA=FLmRNA /CNT=164 /TID=Mm.29340.1 /TIER=FL+Stack /STK=20 /UG=Mm.29340 /LL=14630 /DEF=Mus musculus glutamate-cysteine ligase , modifier subunit (Gclm), mRNA. /PROD=glutamate cysteine ligase(gamma-glutamylcysteine synthetase), regulatory /FL=gb:NM_008129.1 gb:U95053.1	NM_008129	Mm.29340	Mm.292676	glutamate-cysteine ligase , modifier subunit	-1.73634	0	0	0	0	0	0	0	0	0	0	0	0	0	0	0	0	0
1418628_at	Khdrbs1	NM_011317	Mm.8256.1	gb:NM_011317.1 /DB_XREF=gi:6755399 /GEN=Khdrbs1 /FEA=FLmRNA /CNT=206 /TID=Mm.8256.1 /TIER=FL+Stack /STK=20 /UG=Mm.8256 /LL=20218 /DEF=Mus musculus KH domain containing, RNA binding, signal transduction associated 1 (Khdrbs1), mRNA. /PROD=src associated in mitosis, 68 kDa /FL=gb:NM_011317.1 gb:U17046.1 gb:BC002051.1 gb:U17961.1	NM_011317	Mm.8256	Mm.8256	KH domain containing, RNA binding, signal transduction associated 1	2.75581	0	0	0	0	0	0	0	0	0	0	0	0	0	0	0	0	0
1418629_a_at	Khdrbs1	NM_011317	Mm.8256.1	gb:BE447456 /DB_XREF=gi:9447033 /DB_XREF=ut35d06.x1 /CLONE=IMAGE:3329867 /FEA=FLmRNA /CNT=206 /TID=Mm.8256.1 /TIER=Stack /STK=78 /UG=Mm.8256 /LL=20218 /UG_GENE=Khdrbs1 /UG_TITLE=KH domain containing, RNA binding, signal transduction associated 1 /FL=gb:NM_011317.1 gb:U17046.1 gb:BC002051.1 gb:U17961.1	NM_011317	Mm.8256	Mm.8256	KH domain containing, RNA binding, signal transduction associated 1	3.30749	2.44157	2.40616	2.06034	0	1.7414	0	0	0	0	0	0	0	0	0	0	0	0
1418643_at	Tspan13	BB807707	Mm.29386.1	gb:NM_025359.1 /DB_XREF=gi:13384721 /GEN=1100001I23Rik /FEA=FLmRNA /CNT=123 /TID=Mm.29386.1 /TIER=FL+Stack /STK=20 /UG=Mm.29386 /LL=66109 /DEF=Mus musculus RIKEN cDNA 1100001I23 gene (1100001I23Rik), mRNA. /PROD=RIKEN cDNA 1100001I23 /FL=gb:NM_025359.1 gb:BC018317.1	BB807707	Mm.29386	Mm.254663	tetraspanin 13	0	0	0	0	0	1.61866	0	0	0	0	0	0	0	0	0	0	0	0
1418645_at	Hal	L07645	Mm.13000.1	gb:L07645.1 /DB_XREF=gi:193751 /FEA=FLmRNA /CNT=95 /TID=Mm.13000.1 /TIER=FL+Stack /STK=20 /UG=Mm.13000 /LL=15109 /UG_GENE=Hal /DEF=Mouse histidase locus histidine ammonia-lyase mRNA, complete cds. /PROD=histidine ammonia-lyase /FL=gb:NM_010401.1 gb:L07645.1	L07645	Mm.13000	Mm.13000	histidine ammonia lyase	-7.81631	-7.67059	-6.94446	-7.12847	-6.31227	-4.13587	-2.76397	0	0	0	0	0	0	13.5	0	0	0	0
1418653_at	Cyp2c50	NM_134144	Mm.38963.1	gb:NM_134144.1 /DB_XREF=gi:19527381 /GEN=AI266900 /FEA=FLmRNA /CNT=64 /TID=Mm.38963.1 /TIER=FL+Stack /STK=20 /UG=Mm.38963 /LL=107141 /DEF=Mus musculus expressed sequence AI266900 (AI266900), mRNA. /PROD=expressed sequence AI266900 /FL=gb:NM_134144.1 gb:BC011222.1	NM_134144	Mm.38963	---	cytochrome P450, family 2, subfamily c, polypeptide 50	-45.4475	-43.7248	-42.3568	-39.7303	-39.0948	-3.07985	-1.91188	0	0	0	0	0	0	0	0	0	0	0	Yes
1418654_at	Hao3	NM_019545	Mm.20413.1	gb:NM_019545.1 /DB_XREF=gi:9506768 /GEN=Hao3 /FEA=FLmRNA /CNT=70 /TID=Mm.20413.1 /TIER=FL+Stack /STK=20 /UG=Mm.20413 /LL=56185 /DEF=Mus musculus hydroxyacid oxidase (glycolate oxidase) 3 (Hao3), mRNA. /PROD=hydroxyacid oxidase (glycolate oxidase) 3 /FL=gb:NM_019545.1 gb:AF272947.1	NM_019545	Mm.20413	Mm.281874	hydroxyacid oxidase (glycolate oxidase) 3	-11.9192	-8.18011	-7.53592	-5.98011	-5.02026	0	0	0	0	0	0	0	0	0	0	0	0	0
1418655_at	B4galnt1	U18975	Mm.1853.1	gb:U18975.1 /DB_XREF=gi:945034 /GEN=Ggm2 /FEA=FLmRNA /CNT=69 /TID=Mm.1853.1 /TIER=FL+Stack /STK=20 /UG=Mm.1853 /LL=14421 /DEF=Mus musculus beta-1,4 N-acetylgalactosaminyltransferase (Ggm2) mRNA, complete cds. /PROD=beta-1,4 N-acetylgalactosaminyltransferase /FL=gb:L25885.1 gb:U18975.1 gb:NM_008080.1	U18975	Mm.1853	Mm.386762	beta-1,4-N-acetyl-galactosaminyl transferase 1	-2.39114	0	0	0	0	0	0	0	0	0	0	0	0	0	0	0	0	0
1418656_at	Lsm5	NM_025520	Mm.25642.1	gb:NM_025520.1 /DB_XREF=gi:13384941 /GEN=2310034K10Rik /FEA=FLmRNA /CNT=34 /TID=Mm.25642.1 /TIER=FL+Stack /STK=20 /UG=Mm.25642 /LL=66373 /DEF=Mus musculus RIKEN cDNA 2310034K10 gene (2310034K10Rik), mRNA. /PROD=RIKEN cDNA 2310034K10 /FL=gb:NM_025520.1	NM_025520	Mm.25642	Mm.25642	LSM5 homolog, U6 small nuclear RNA associated (S. cerevisiae)	3.15695	2.5213	2.54805	2.35996	2.33594	1.61601	0	0	0	0	0	0	0	0	0	0	0	0
1418668_at	Acsm1	NM_054094	Mm.33731.1	gb:NM_054094.4 /DB_XREF=gi:19745154 /GEN=Bucs1 /FEA=FLmRNA /CNT=53 /TID=Mm.33731.1 /TIER=FL+Stack /STK=20 /UG=Mm.33731 /LL=117147 /DEF=Mus musculus butyryl Coenzyme A synthetase 1 (Bucs1), mRNA. /PROD=acetyl-Coenzyme A synthetase 3 /FL=gb:BC022149.1 gb:NM_054094.4 gb:AB059428.1 gb:BC016414.1	NM_054094	Mm.33731	Mm.427560	acyl-CoA synthetase medium-chain family member 1	-11.5256	-12.1736	-10.5114	-10.077	-8.81374	-2.08105	-1.53629	0	0	0	0	0	0	0	0	0	0	0
1418672_at	Akr1c13	NM_013778	Mm.27447.1	gb:NM_013778.1 /DB_XREF=gi:7304878 /GEN=Akr1c13 /FEA=FLmRNA /CNT=48 /TID=Mm.27447.1 /TIER=FL+Stack /STK=20 /UG=Mm.27447 /LL=27384 /DEF=Mus musculus aldo-keto reductase family 1, member C13 (Akr1c13), mRNA. /PROD=aldo-keto reductase family 1, member C13 /FL=gb:AB027125.1 gb:NM_013778.1 gb:BC021937.1	NM_013778	Mm.27447	Mm.27447	aldo-keto reductase family 1, member C13	-2.84221	-2.64423	-2.34303	-2.12024	-2.0159	-1.87534	0	0	0	0	0	0	0	0	0	0	0	0	Yes
1418680_at	Serpind1	NM_008223	Mm.6609.1	gb:NM_008223.1 /DB_XREF=gi:6680182 /GEN=Serpind1 /FEA=FLmRNA /CNT=44 /TID=Mm.6609.1 /TIER=FL+Stack /STK=20 /UG=Mm.6609 /LL=15160 /DEF=Mus musculus serine (or cysteine) proteinase inhibitor, clade D (heparin cofactor), member 1 (Serpind1), mRNA. /PROD=heparin cofactor II /FL=gb:NM_008223.1 gb:U07425.1	NM_008223	Mm.6609	Mm.6609	serine (or cysteine) peptidase inhibitor, clade D, member 1	-3.50921	-2.97109	-2.01849	0	-1.79626	0	0	0	0	0	0	0	0	0	0	0	0	0
1418696_at	BC021608	NM_138951	Mm.27244.1	gb:NM_138951.1 /DB_XREF=gi:20336733 /GEN=MGC37912 /FEA=FLmRNA /CNT=83 /TID=Mm.27244.1 /TIER=FL+Stack /STK=19 /UG=Mm.27244 /LL=192653 /DEF=Mus musculus hypothetical protein MGC37912 (MGC37912), mRNA. /PROD=hypothetical protein MGC37912 /FL=gb:BC021613.1 gb:BC024432.1 gb:BC021608.1 gb:NM_138951.1 gb:BC026825.1	NM_138951	Mm.27244	Mm.325487	cDNA sequence BC021608	-17.2735	-10.0026	-6.28741	-4.2545	-4.47717	-2.46726	0	0	0	0	0	0	0	0	0	0	0	0
1418697_at	Inmt	NM_009349	Mm.299.1	gb:NM_009349.1 /DB_XREF=gi:6678280 /GEN=Temt /FEA=FLmRNA /CNT=97 /TID=Mm.299.1 /TIER=FL+Stack /STK=19 /UG=Mm.299 /LL=21743 /DEF=Mus musculus thioether S-methyltransferase (Temt), mRNA. /PROD=thioether S-methyltransferase /FL=gb:M88694.1 gb:NM_009349.1 gb:BC013518.1	NM_009349	Mm.299	Mm.299	indolethylamine N-methyltransferase	-17.5948	-14.3303	-15.4307	-14.3026	-13.1924	-5.96402	0	0	0	0	0	0	0	0	0	0	0	0
1418698_a_at	Fech	NM_007998	Mm.1070.1	gb:BM211336 /DB_XREF=gi:17768508 /DB_XREF=C0804E01-3 /CLONE=C0804E01 /FEA=FLmRNA /CNT=120 /TID=Mm.1070.1 /TIER=Stack /STK=47 /UG=Mm.1070 /LL=14151 /UG_GENE=Fech /UG_TITLE=ferrochelatase /FL=gb:M61215.1 gb:NM_007998.2	NM_007998	Mm.1070	Mm.1070	ferrochelatase	0	2.84448	3.36544	3.39632	3.56859	2.46192	0	0	0	0	0	0	0	0	0	0	0	0
1418699_s_at	Fech	NM_007998	Mm.1070.1	gb:BM211336 /DB_XREF=gi:17768508 /DB_XREF=C0804E01-3 /CLONE=C0804E01 /FEA=FLmRNA /CNT=120 /TID=Mm.1070.1 /TIER=Stack /STK=47 /UG=Mm.1070 /LL=14151 /UG_GENE=Fech /UG_TITLE=ferrochelatase /FL=gb:M61215.1 gb:NM_007998.2	NM_007998	Mm.1070	Mm.1070	ferrochelatase	0	2.78524	3.3263	3.63968	3.32036	2.53994	0	0	0	0	0	0	0	0	0	0	0	0
1418701_at	Comt	NM_007744	Mm.35853.1	gb:BI147855 /DB_XREF=gi:14607856 /DB_XREF=602912745F1 /CLONE=IMAGE:5053906 /FEA=FLmRNA /CNT=84 /TID=Mm.35853.1 /TIER=ConsEnd /STK=0 /UG=Mm.35853 /LL=12846 /UG_GENE=Comt /UG_TITLE=catechol-O-methyltransferase /FL=gb:AF076156.1 gb:NM_007744.1 gb:BC010402.1	NM_007744	Mm.35853	Mm.100940	catechol-O-methyltransferase	-5.63245	-3.85251	-3.81049	-4.89542	-4.63286	-2.51017	-2.15562	0	0	0	0	0	0	0	0	0	0	0	Yes
1418706_at	Slc38a3	NM_023805	Mm.30058.1	gb:NM_023805.1 /DB_XREF=gi:12963832 /GEN=Slc38a3 /FEA=FLmRNA /CNT=106 /TID=Mm.30058.1 /TIER=FL+Stack /STK=19 /UG=Mm.30058 /LL=76257 /DEF=Mus musculus solute carrier family 38, member 3 (Slc38a3), mRNA. /PROD=N system amino acids transporter NAT-1 /FL=gb:NM_023805.1 gb:AF159856.1	NM_023805	Mm.30058	Mm.296560	solute carrier family 38, member 3	-12.9257	-12.8416	-14.6942	-9.67957	-10.7676	-3.30531	-1.8314	0	0	0	0	0	0	0	0	0	0	0	Yes
1418708_at	Apoc4	BC024657	Mm.8239.1	gb:BC024657.1 /DB_XREF=gi:19353016 /FEA=FLmRNA /CNT=38 /TID=Mm.8239.1 /TIER=FL+Stack /STK=19 /UG=Mm.8239 /LL=11425 /UG_GENE=Apoc4 /DEF=Mus musculus, apolipoprotein CIV, clone MGC:18467 IMAGE:4196217, mRNA, complete cds. /PROD=apolipoprotein CIV /FL=gb:NM_007385.1 gb:BC024657.1	BC024657	Mm.8239	---	apolipoprotein C-IV	-33.1855	-13.9004	-8.74972	-5.80523	-5.98738	-1.68134	0	0	0	0	0	0	0	0	0	0	0	0
1418710_at	Cd59a	NM_007652	Mm.8457.1	gb:NM_007652.1 /DB_XREF=gi:6671713 /GEN=Cd59a /FEA=FLmRNA /CNT=90 /TID=Mm.8457.1 /TIER=FL+Stack /STK=19 /UG=Mm.8457 /LL=12509 /DEF=Mus musculus CD59a antigen (Cd59a), mRNA. /PROD=CD59a antigen /FL=gb:U60473.1 gb:NM_007652.1	NM_007652	Mm.8457	Mm.247265	CD59a antigen	0	0	-1.64987	0	0	0	0	0	0	0	0	0	0	0	44.2	0	0	0
1418713_at	Pcbd1	NM_025273	Mm.39473.1	gb:NM_025273.1 /DB_XREF=gi:13384607 /GEN=Pcbd /FEA=FLmRNA /CNT=49 /TID=Mm.39473.1 /TIER=FL+Stack /STK=19 /UG=Mm.39473 /LL=13180 /DEF=Mus musculus 6-pyruvoyl-tetrahydropterin synthasedimerization cofactor of hepatocyte nuclear factor 1 alpha (TCF1) (Pcbd), mRNA. /PROD=6-pyruvoyl-tetrahydropterinsynthasedimerization cofactor of hepatocyte nuclearfactor 1 alpha (TCF1) /FL=gb:NM_025273.1 gb:BC024354.1	NM_025273	Mm.39473	Mm.39473	pterin 4 alpha carbinolamine dehydratase/dimerization cofactor of hepatocyte nuclear factor 1 alpha (TCF1) 1	-3.56379	-2.70818	-2.21292	-2.00722	-1.97371	-1.47049	0	0	0	0	0	0	0	0	0	0	0	0
1418715_at	Pank1	BC023496	Mm.24742.1	gb:NM_023792.1 /DB_XREF=gi:12963828 /GEN=Pank /FEA=FLmRNA /CNT=82 /TID=Mm.24742.1 /TIER=FL+Stack /STK=19 /UG=Mm.24742 /LL=75735 /DEF=Mus musculus pantothenate kinase (Pank), mRNA. /PROD=pantothenate kinase 1 beta /FL=gb:BC023496.1 gb:NM_023792.1 gb:AF200357.1	BC023496	Mm.24742	Mm.24742	pantothenate kinase 1	-6.58368	-5.49048	-5.28606	-5.01258	-4.99506	-1.43026	0	0	0	0	0	0	0	0	0	0	0	0
1418722_at	Ngp	NM_008694	Mm.2827.1	gb:NM_008694.1 /DB_XREF=gi:6679053 /GEN=Ngp /FEA=FLmRNA /CNT=43 /TID=Mm.2827.1 /TIER=FL+Stack /STK=19 /UG=Mm.2827 /LL=18054 /DEF=Mus musculus neutrophilic granule protein (Ngp), mRNA. /PROD=neutrophilic granule protein /FL=gb:U95002.1 gb:NM_008694.1	NM_008694	Mm.2827	Mm.236225	neutrophilic granule protein	0	9.72815	13.6595	17.1097	17.7476	34.2957	0	0	0	0	0	0	0	0	0	0	0	0
1418724_at	Cfi /// LOC100047470	NM_007686	Mm.117180.1	gb:NM_007686.1 /DB_XREF=gi:6671743 /GEN=Cfi /FEA=FLmRNA /CNT=48 /TID=Mm.117180.1 /TIER=FL+Stack /STK=19 /UG=Mm.117180 /LL=12630 /DEF=Mus musculus complement component factor i (Cfi), mRNA. /PROD=complement component factor i /FL=gb:NM_007686.1 gb:U47810.1	NM_007686	Mm.117180	Mm.117180	complement component factor i /// similar to complement component factor i	-8.33188	-4.01073	-2.68258	-1.99044	-2.02699	0	0	0	0	0	0	0	0	0	0	0	0	0
1418739_at	Sgk2	NM_013731	Mm.26462.1	gb:NM_013731.1 /DB_XREF=gi:7305482 /GEN=Sgk2 /FEA=FLmRNA /CNT=36 /TID=Mm.26462.1 /TIER=FL+Stack /STK=19 /UG=Mm.26462 /LL=27219 /DEF=Mus musculus serumglucocorticoid regulated kinase 2 (Sgk2), mRNA. /PROD=serumglucocorticoid regulated kinase 2 /FL=gb:BC026549.1 gb:AF169033.1 gb:NM_013731.1	NM_013731	Mm.26462	Mm.26462	serum/glucocorticoid regulated kinase 2	-3.25392	-2.7938	-2.8307	-2.54371	-2.48066	-1.84227	0	0	0	0	0	0	0	0	0	0	0	0
1418746_at	Pnkd	NM_019999	Mm.177272.1	gb:NM_019999.1 /DB_XREF=gi:9910441 /GEN=Brp17 /FEA=FLmRNA /CNT=54 /TID=Mm.177272.1 /TIER=FL+Stack /STK=19 /UG=Mm.177272 /LL=56695 /DEF=Mus musculus brain protein 17 (Brp17), mRNA. /PROD=brain protein 17 /FL=gb:NM_019999.1	NM_019999	Mm.177272	Mm.384726	paroxysmal nonkinesiogenic dyskinesia	-2.6111	-2.72467	-3.04165	-3.62314	-3.6814	-3.53163	0	0	0	0	0	0	0	0	0	0	0	0
1418758_a_at	Pscd3	NM_011182	Mm.19065.1	gb:NM_011182.1 /DB_XREF=gi:7242194 /GEN=Pscd3 /FEA=FLmRNA /CNT=37 /TID=Mm.19065.1 /TIER=FL+Stack /STK=19 /UG=Mm.19065 /LL=19159 /DEF=Mus musculus pleckstrin homology, Sec7 and coiledcoil domains 3 (Pscd3), mRNA. /PROD=pleckstrin homology, Sec7 and coiledcoildomains 3 /FL=gb:AF084221.1 gb:AB013470.1 gb:NM_011182.1	NM_011182	Mm.19065	Mm.281003	pleckstrin homology, Sec7 and coiled-coil domains 3	3.44301	3.22011	3.69454	3.06501	3.26909	2.15452	0	0	0	0	0	0	0	0	0	0	0	0
1418760_at	Rdh11	AB030503	Mm.219462.1	gb:AK012056.1 /DB_XREF=gi:12848557 /GEN=Mdt1 /FEA=FLmRNA /CNT=173 /TID=Mm.219462.1 /TIER=Stack /STK=24 /UG=Mm.219462 /LL=17252 /UG_TITLE=cell line MC9.IL4 derived transcript 1 /DEF=Mus musculus 10 days embryo whole body cDNA, RIKEN full-length enriched library, clone:2610319N22:cell line MC9.IL4 derived transcript 1, full insert sequence. /FL=gb:BC018261.1 gb:AB035959.1 gb:AB030503.1 gb:AF474027.…	AB030503	Mm.219462	Mm.291799	retinol dehydrogenase 11	-2.68248	-2.51904	-2.29919	-2.23535	0	0	-2.16139	0	0	0	0	0	0	0	0	0	0	0
1418763_at	Nit2	BC020153	Mm.21473.1	gb:BC020153.1 /DB_XREF=gi:18043303 /FEA=FLmRNA /CNT=98 /TID=Mm.21473.1 /TIER=FL+Stack /STK=18 /UG=Mm.21473 /LL=66227 /UG_GENE=1190017B19Rik /DEF=Mus musculus, RIKEN cDNA 1190017B19 gene, clone MGC:28240 IMAGE:3992930, mRNA, complete cds. /PROD=RIKEN cDNA 1190017B19 gene /FL=gb:NM_023175.1 gb:AF284573.1 gb:BC020153.1	BC020153	Mm.21473	Mm.383203	nitrilase family, member 2	-3.4204	-3.43166	-3.45631	-3.38947	-3.20225	-2.15667	0	0	0	0	0	0	0	0	0	0	0	0
1418764_a_at	Bpnt1	BB412311	Mm.18096.1	gb:NM_011794.1 /DB_XREF=gi:6753203 /GEN=Bpnt1 /FEA=FLmRNA /CNT=88 /TID=Mm.18096.1 /TIER=FL+Stack /STK=18 /UG=Mm.18096 /LL=23827 /DEF=Mus musculus bisphosphate 3-nucleotidase 1 (Bpnt1), mRNA. /PROD=bisphosphate 3-nucleotidase 1 /FL=gb:NM_011794.1 gb:AF125043.1 gb:BC011036.1	BB412311	Mm.18096	Mm.227549	bisphosphate 3'-nucleotidase 1	-2.07221	0	-2.21253	0	0	0	0	0	0	0	0	0	0	0	0	0	0	0
1418765_at	Timd2	BC028829	Mm.29550.1	gb:BC025096.1 /DB_XREF=gi:19263788 /FEA=FLmRNA /CNT=66 /TID=Mm.29550.1 /TIER=FL+Stack /STK=18 /UG=Mm.29550 /LL=171284 /UG_GENE=Timd2 /DEF=Mus musculus, clone MGC:36283 IMAGE:4158605, mRNA, complete cds. /PROD=Unknown (protein for MGC:36283) /FL=gb:NM_134249.1 gb:AF399828.1 gb:AF399827.1 gb:BC025096.1	BC028829	Mm.29550	Mm.234654	T-cell immunoglobulin and mucin domain containing 2	-8.67742	-5.02041	-5.42557	-3.52208	-3.1849	-1.57688	0	0	0	0	0	0	0	0	0	0	0	0
1418766_s_at	Timd2	BC028829	Mm.29550.1	gb:BC028829.1 /DB_XREF=gi:20381134 /FEA=FLmRNA /CNT=66 /TID=Mm.29550.1 /TIER=Stack /STK=22 /UG=Mm.29550 /LL=171284 /UG_GENE=Timd2 /DEF=Mus musculus, T-cell immunoglobulin and mucin domain containing 2, clone MGC:37906 IMAGE:5102129, mRNA, complete cds. /PROD=T-cell immunoglobulin and mucin domaincontaining 2 /FL=gb:NM_134249.1 gb:AF399828.1 gb:AF399827.1 gb:BC025096.1	BC028829	Mm.29550	Mm.234654	T-cell immunoglobulin and mucin domain containing 2	-3.24646	0	0	0	0	0	0	0	0	0	0	0	0	0	0	0	0	0
1418767_at	Cyp4f13	NM_130882	Mm.22045.1	gb:NM_130882.1 /DB_XREF=gi:20373154 /GEN=Cypf13 /FEA=FLmRNA /CNT=54 /TID=Mm.22045.1 /TIER=FL+Stack /STK=18 /UG=Mm.22045 /LL=170716 /DEF=Mus musculus cytochrome P450 CYP4F13 (Cypf13), mRNA. /PROD=cytochrome P450 CYP4F13 /FL=gb:NM_130882.1 gb:BC003954.1 gb:AF233643.1	NM_130882	Mm.22045	Mm.254838	cytochrome P450, family 4, subfamily f, polypeptide 13	-2.28502	-2.43825	0	0	0	0	0	0	0	0	0	0	0	0	0	0	0	0	Yes
1418771_a_at	Cpb2	NM_019775	Mm.24242.1	gb:NM_019775.1 /DB_XREF=gi:9789914 /GEN=Cpb2 /FEA=FLmRNA /CNT=47 /TID=Mm.24242.1 /TIER=FL+Stack /STK=18 /UG=Mm.24242 /LL=56373 /DEF=Mus musculus carboxypeptidase B2 (plasma) (Cpb2), mRNA. /PROD=carboxypeptidase B2 (plasma) /FL=gb:AF186188.1 gb:AB021968.1 gb:NM_019775.1 gb:AF164524.1	NM_019775	Mm.24242	Mm.24242	carboxypeptidase B2 (plasma)	-5.42736	-3.54917	-2.64603	-2.20726	-2.06144	0	0	0	0	0	0	0	0	0	0	0	0	0
1418787_at	Mbl2	NM_010776	Mm.30045.1	gb:NM_010776.1 /DB_XREF=gi:6754655 /GEN=Mbl2 /FEA=FLmRNA /CNT=39 /TID=Mm.30045.1 /TIER=FL+Stack /STK=18 /UG=Mm.30045 /LL=17195 /DEF=Mus musculus mannose binding lectin, serum (C) (Mbl2), mRNA. /PROD=mannose binding lectin, serum (C) /FL=gb:NM_010776.1 gb:D11440.1 gb:BC010760.1	NM_010776	Mm.30045	Mm.30045	mannose binding lectin (C)	-26.7937	-25.4435	-24.7622	-19.8975	-19.3744	-1.77292	0	0	0	0	0	0	0	0	0	0	0	0
1418804_at	Sucnr1	NM_032400	Mm.125110.1	gb:NM_032400.1 /DB_XREF=gi:14161703 /GEN=Gpr91 /FEA=FLmRNA /CNT=26 /TID=Mm.125110.1 /TIER=FL+Stack /STK=18 /UG=Mm.125110 /LL=84112 /DEF=Mus musculus G protein-coupled receptor 91 (Gpr91), mRNA. /PROD=G protein-coupled receptor 91 /FL=gb:AF295367.1 gb:NM_032400.1	NM_032400	Mm.125110	Mm.125110	succinate receptor 1	-3.45285	-3.36975	-3.36239	-3.8159	-3.23762	-2.36334	0	0	0	0	0	0	0	0	0	0	0	0
1418808_at	Rdh5	NM_134006	Mm.7563.1	gb:NM_134006.1 /DB_XREF=gi:19549322 /GEN=Rdh5 /FEA=FLmRNA /CNT=28 /TID=Mm.7563.1 /TIER=FL+Stack /STK=18 /UG=Mm.7563 /LL=19682 /DEF=Mus musculus retinol dehydrogenase type 5 (Rdh5), mRNA. /PROD=retinol dehydrogenase type 5 /FL=gb:AF033196.1 gb:NM_134006.1 gb:AF033195.1 gb:AF013288.1 gb:BC021372.1	NM_134006	Mm.7563	Mm.439856	retinol dehydrogenase 5	0	0	0	0	0	0	2.55409	0	0	0	0	0	0	0	0	0	0	0
1418814_s_at	Ndufa12	NM_025551	Mm.27886.1	gb:NM_025551.1 /DB_XREF=gi:13384977 /GEN=2410011G03Rik /FEA=FLmRNA /CNT=85 /TID=Mm.27886.1 /TIER=FL+Stack /STK=17 /UG=Mm.27886 /LL=66414 /DEF=Mus musculus RIKEN cDNA 2410011G03 gene (2410011G03Rik), mRNA. /PROD=RIKEN cDNA 2410011G03 /FL=gb:NM_025551.1	NM_025551	Mm.27886	Mm.27886	NADH dehydrogenase (ubiquinone) 1 alpha subcomplex, 12	-1.42675	-1.43141	-1.46646	-1.55857	0	0	0	0	0	0	0	0	0	0	0	0	0	0
1418821_at	Cyp2a12	NM_133657	Mm.20770.1	gb:NM_133657.1 /DB_XREF=gi:19526797 /GEN=Cyp2a12 /FEA=FLmRNA /CNT=58 /TID=Mm.20770.1 /TIER=FL+Stack /STK=17 /UG=Mm.20770 /LL=13085 /DEF=Mus musculus cytochrome P450, 2a12 (Cyp2a12), mRNA. /PROD=cytochrome P450, 2a12 /FL=gb:BC018356.1 gb:NM_133657.1 gb:L06463.1	NM_133657	Mm.20770	Mm.20770	cytochrome P450, family 2, subfamily a, polypeptide 12	-20.7545	-23.9045	-21.0794	-21.9036	-19.0993	-3.74811	0	0	0	0	0	0	0	0	0	0	0	0	Yes
1418822_a_at	Arf6	BI248938	Mm.196526.1	gb:BC003478.1 /DB_XREF=gi:13097491 /FEA=FLmRNA /CNT=84 /TID=Mm.196526.1 /TIER=FL+Stack /STK=17 /UG=Mm.196526 /LL=11845 /UG_GENE=Arf6 /DEF=Mus musculus, ADP-ribosylation factor 6, clone MGC:5936 IMAGE:2655889, mRNA, complete cds. /PROD=ADP-ribosylation factor 6 /FL=gb:BC003478.1 gb:D87903.1 gb:NM_007481.1	BI248938	Mm.196526	Mm.27308	ADP-ribosylation factor 6	2.3238	2.36042	2.14917	2.06602	2.22163	1.84048	1.40541	0	0	0	0	0	0	0	0	0	0	0
1418833_at	Agxt	NM_016702	Mm.7457.1	gb:NM_016702.1 /DB_XREF=gi:7709977 /GEN=Agxt /FEA=FLmRNA /CNT=54 /TID=Mm.7457.1 /TIER=FL+Stack /STK=17 /UG=Mm.7457 /LL=11611 /DEF=Mus musculus alanine-glyoxylate aminotransferase (Agxt), mRNA. /PROD=alanine-glyoxylate aminotransferase /FL=gb:AF027730.2 gb:NM_016702.1 gb:BC025799.1	NM_016702	Mm.7457	Mm.7457	alanine-glyoxylate aminotransferase	-10.5792	-7.29141	-6.5268	-7.28216	-6.60396	-2.53267	0	0	0	0	0	0	0	0	0	0	0	0
1418835_at	Phlda1	NM_009344	Mm.3117.1	gb:NM_009344.1 /DB_XREF=gi:6678268 /GEN=Tdag /FEA=FLmRNA /CNT=65 /TID=Mm.3117.1 /TIER=FL+Stack /STK=17 /UG=Mm.3117 /LL=21664 /DEF=Mus musculus T-cell death associated gene (Tdag), mRNA. /PROD=T-cell death associated gene /FL=gb:U44088.1 gb:BC010295.1 gb:NM_009344.1	NM_009344	Mm.3117	Mm.3117	pleckstrin homology-like domain, family A, member 1	-3.509	-4.34336	-5.17057	-4.88493	-4.83476	0	0	0	0	0	0	0	0	0	0	0	0	0
1418836_at	Qprt	AI195046	Mm.26928.1	gb:NM_133686.1 /DB_XREF=gi:19526851 /GEN=2410027J01Rik /FEA=FLmRNA /CNT=60 /TID=Mm.26928.1 /TIER=FL+Stack /STK=17 /UG=Mm.26928 /LL=67375 /DEF=Mus musculus RIKEN cDNA 2410027J01 gene (2410027J01Rik), mRNA. /PROD=RIKEN cDNA 2410027J01 /FL=gb:NM_133686.1 gb:BC011191.1	AI195046	Mm.26928	Mm.26928	quinolinate phosphoribosyltransferase	-2.5784	-2.59497	0	0	0	-1.75595	0	0	0	0	0	0	0	0	0	0	0	0
1418840_at	Pdcd4	NM_011050	Mm.1605.1	gb:NM_011050.1 /DB_XREF=gi:6754997 /GEN=Pdcd4 /FEA=FLmRNA /CNT=38 /TID=Mm.1605.1 /TIER=FL+Stack /STK=17 /UG=Mm.1605 /LL=18569 /DEF=Mus musculus programmed cell death 4 (Pdcd4), mRNA. /PROD=programmed cell death 4 /FL=gb:D50465.1 gb:D86344.1 gb:NM_011050.1	NM_011050	Mm.1605	Mm.1605	programmed cell death 4	-1.60266	-1.99121	-2.07588	-2.09267	-2.20254	-1.83078	-1.60553	0	0	0	0	0	0	0	0	0	0	0
1418845_at	Proc	NM_008934	Mm.2786.1	gb:NM_008934.1 /DB_XREF=gi:6679476 /GEN=Proc /FEA=FLmRNA /CNT=47 /TID=Mm.2786.1 /TIER=FL+Stack /STK=17 /UG=Mm.2786 /LL=19123 /DEF=Mus musculus protein C (Proc), mRNA. /PROD=protein C /FL=gb:AF318182.1 gb:BC013896.1 gb:NM_008934.1 gb:D10445.1	NM_008934	Mm.2786	Mm.2786	protein C	-6.73912	-4.32848	-3.14409	-2.29321	-2.27182	0	0	0	0	0	0	0	0	0	0	0	0	0
1418853_at	Apon	NM_133996	Mm.30121.1	gb:NM_133996.1 /DB_XREF=gi:19527213 /GEN=AI195275 /FEA=FLmRNA /CNT=34 /TID=Mm.30121.1 /TIER=FL+Stack /STK=17 /UG=Mm.30121 /LL=103150 /DEF=Mus musculus expressed sequence AI195275 (AI195275), mRNA. /PROD=expressed sequence AI195275 /FL=gb:BC022137.1 gb:NM_133996.1	NM_133996	Mm.30121	Mm.439846	apolipoprotein N	-19.0049	-17.6364	-17.3023	-16.3922	-15.9253	-2.63839	-1.89665	0	0	0	0	0	0	0	0	0	0	0
1418858_at	Aox3	NM_023617	Mm.20108.1	gb:NM_023617.1 /DB_XREF=gi:13994152 /GEN=1200011D03Rik /FEA=FLmRNA /CNT=37 /TID=Mm.20108.1 /TIER=FL+Stack /STK=17 /UG=Mm.20108 /LL=71724 /DEF=Mus musculus RIKEN cDNA 1200011D03 gene (1200011D03Rik), mRNA. /PROD=RIKEN cDNA 1200011D03 /FL=gb:AF172276.2 gb:NM_023617.1	NM_023617	Mm.20108	Mm.20108	aldehyde oxidase 3	-8.12405	-7.92123	-7.586	-7.09756	-6.71395	0	0	0	0	0	0	0	0	0	0	0	0	0	Yes
1418862_at	Echdc3	NM_024208	Mm.38342.1	gb:NM_024208.1 /DB_XREF=gi:13195639 /GEN=2310005D12Rik /FEA=FLmRNA /CNT=47 /TID=Mm.38342.1 /TIER=FL+Stack /STK=17 /UG=Mm.38342 /LL=67856 /DEF=Mus musculus RIKEN cDNA 2310005D12 gene (2310005D12Rik), mRNA. /PROD=RIKEN cDNA 2310005D12 /FL=gb:NM_024208.1 gb:BC002214.1	NM_024208	Mm.38342	Mm.38342	enoyl Coenzyme A hydratase domain containing 3	-5.14638	-4.07623	-3.81489	-3.32595	-3.33315	0	0	0	0	0	0	0	0	0	0	0	0	0
1418883_a_at	Pabpc1	NM_008774	Mm.2642.1	gb:NM_008774.1 /DB_XREF=gi:6679196 /GEN=Pabpc1 /FEA=FLmRNA /CNT=296 /TID=Mm.2642.1 /TIER=FL+Stack /STK=16 /UG=Mm.2642 /LL=18458 /DEF=Mus musculus poly A binding protein, cytoplasmic 1 (Pabpc1), mRNA. /PROD=poly A binding protein, cytoplasmic 1 /FL=gb:NM_008774.1 gb:BC003870.1 gb:BC011207.1 gb:BC023145.1	NM_008774	Mm.2642	Mm.371570	poly A binding protein, cytoplasmic 1	2.17096	2.43825	2.49866	2.6381	2.4542	2.20726	0	0	0	0	0	0	0	0	0	0	0	0
1418884_x_at	Tuba1a	NM_011653	Mm.196396.1	gb:NM_011653.1 /DB_XREF=gi:6755900 /GEN=Tuba1 /FEA=FLmRNA /CNT=165 /TID=Mm.196396.1 /TIER=FL+Stack /STK=16 /UG=Mm.196396 /LL=22142 /DEF=Mus musculus tubulin, alpha 1 (Tuba1), mRNA. /PROD=tubulin, alpha 1 /FL=gb:M13445.1 gb:NM_011653.1	NM_011653	Mm.196396	Mm.439690	tubulin, alpha 1A	4.57667	4.50957	2.6975	2.62852	0	2.07716	1.97855	0	0	0	0	0	0	0	0	0	0	0
1418886_s_at	Idh3b	NM_130884	Mm.29590.1	gb:NM_130884.1 /DB_XREF=gi:18700023 /GEN=Idh3b /FEA=FLmRNA /CNT=130 /TID=Mm.29590.1 /TIER=FL+Stack /STK=16 /UG=Mm.29590 /LL=170718 /DEF=Mus musculus isocitrate dehydrogenase 3 (NAD+) beta (Idh3b), mRNA. /PROD=isocitrate dehydrogenase 3 (NAD+) beta /FL=gb:BC009022.1 gb:NM_130884.1 gb:AY035212.1	NM_130884	Mm.29590	Mm.29590	isocitrate dehydrogenase 3 (NAD+) beta	0	0	0	0	0	-1.59329	0	0	0	0	0	0	0	0	0	0	0	0
1418888_a_at	Sepx1	NM_013759	Mm.28212.1	gb:NM_013759.1 /DB_XREF=gi:7305478 /GEN=Sepr /FEA=FLmRNA /CNT=81 /TID=Mm.28212.1 /TIER=FL+Stack /STK=16 /UG=Mm.28212 /LL=27361 /DEF=Mus musculus selenoprotein R (Sepr), mRNA. /PROD=selenoprotein R /FL=gb:NM_013759.1 gb:AF195142.1	NM_013759	Mm.28212	Mm.28212	selenoprotein X 1	-7.16037	-7.33211	-6.33368	-5.85907	-5.79699	-2.15707	-1.61754	0	0	0	0	0	0	0	0	0	0	0
1418893_at	Pbx2	NM_017463	Mm.7103.1	gb:BC010287.1 /DB_XREF=gi:16307478 /FEA=FLmRNA /CNT=112 /TID=Mm.7103.1 /TIER=FL+Stack /STK=16 /UG=Mm.7103 /LL=18515 /UG_GENE=Pbx2 /DEF=Mus musculus, pre B-cell leukemia transcription factor 2, clone MGC:11453 IMAGE:2599030, mRNA, complete cds. /PROD=pre B-cell leukemia transcription factor 2 /FL=gb:BC010287.1 gb:NM_017463.1 gb:AF020198.1	NM_017463	Mm.7103	Mm.390957	pre B-cell leukemia transcription factor 2	2.60348	0	0	0	0	0	0	0	0	0	0	0	0	0	0	0	0	0
1418897_at	F2	NM_010168	Mm.89048.1	gb:NM_010168.1 /DB_XREF=gi:6753797 /GEN=F2 /FEA=FLmRNA /CNT=85 /TID=Mm.89048.1 /TIER=FL+Stack /STK=16 /UG=Mm.89048 /LL=14061 /DEF=Mus musculus coagulation factor II (F2), mRNA. /PROD=coagulation factor II /FL=gb:BC013662.1 gb:NM_010168.1	NM_010168	Mm.89048	Mm.89048	coagulation factor II	-5.74034	-4.49606	-2.78632	-2.11217	-2.06969	0	0	0	0	0	0	0	0	0	0	0	0	0
1418901_at	Cebpb	NM_009883	Mm.4863.1	gb:NM_009883.1 /DB_XREF=gi:6753403 /GEN=Cebpb /FEA=FLmRNA /CNT=63 /TID=Mm.4863.1 /TIER=FL+Stack /STK=16 /UG=Mm.4863 /LL=12608 /DEF=Mus musculus CCAATenhancer binding protein (CEBP), beta (Cebpb), mRNA. /PROD=CCAATenhancer binding protein (CEBP), beta /FL=gb:M61007.1 gb:NM_009883.1	NM_009883	Mm.4863	Mm.439656	CCAAT/enhancer binding protein (C/EBP), beta	-3.16801	-2.99152	-2.90091	-2.88962	-2.79151	-1.52028	-1.68569	0	0	0	0	0	0	0	0	0	0	0
1418907_at	F5	NM_007976	Mm.12900.1	gb:BB799410 /DB_XREF=gi:16969033 /DB_XREF=BB799410 /CLONE=G630023D14 /FEA=FLmRNA /CNT=57 /TID=Mm.12900.1 /TIER=ConsEnd /STK=5 /UG=Mm.12900 /LL=14067 /UG_GENE=F5 /UG_TITLE=coagulation factor V /FL=gb:NM_007976.1 gb:U52925.1	NM_007976	Mm.12900	Mm.12900	coagulation factor V	-5.22872	-4.86506	-3.94158	-3.62048	-3.21612	-2.74557	0	0	0	0	0	0	0	0	0	0	0	0
1418909_at	Ermap	NM_013848	Mm.24043.1	gb:NM_013848.1 /DB_XREF=gi:7305040 /GEN=Ermap /FEA=FLmRNA /CNT=44 /TID=Mm.24043.1 /TIER=FL+Stack /STK=16 /UG=Mm.24043 /LL=27028 /DEF=Mus musculus erythroblast membrane-associated protein (Ermap), mRNA. /PROD=erythroblast membrane-associated protein /FL=gb:NM_013848.1 gb:AF153906.1	NM_013848	Mm.24043	Mm.290753	erythroblast membrane-associated protein	3.52854	4.7811	5.30885	5.67264	5.4436	3.874	1.75139	1.34777	0	0	0	0	0	0	0	0	0	0
1418913_at	Bhmt2	NM_022884	Mm.29981.1	gb:NM_022884.1 /DB_XREF=gi:12584973 /GEN=Bhmt2 /FEA=FLmRNA /CNT=50 /TID=Mm.29981.1 /TIER=FL+Stack /STK=16 /UG=Mm.29981 /LL=64918 /DEF=Mus musculus betaine-homocysteine methyltransferase 2 (Bhmt2), mRNA. /PROD=betaine-homocysteine methyltransferase 2 /FL=gb:BC013515.1 gb:NM_022884.1 gb:AF257474.1	NM_022884	Mm.29981	Mm.29981	betaine-homocysteine methyltransferase 2	-4.39778	-3.60989	-3.26326	-2.69714	-2.72027	0	0	0	0	0	0	0	0	0	0	0	0	0
1418914_s_at	Bhmt2	NM_022884	Mm.29981.1	gb:NM_022884.1 /DB_XREF=gi:12584973 /GEN=Bhmt2 /FEA=FLmRNA /CNT=50 /TID=Mm.29981.1 /TIER=FL+Stack /STK=16 /UG=Mm.29981 /LL=64918 /DEF=Mus musculus betaine-homocysteine methyltransferase 2 (Bhmt2), mRNA. /PROD=betaine-homocysteine methyltransferase 2 /FL=gb:BC013515.1 gb:NM_022884.1 gb:AF257474.1	NM_022884	Mm.29981	Mm.29981	betaine-homocysteine methyltransferase 2	-6.04992	-4.23202	-3.70935	-3.23535	-3.15089	-2.44228	0	0	0	0	0	0	0	0	0	0	0	0
1418918_at	Igfbp1	NM_008341	Mm.21300.1	gb:NM_008341.1 /DB_XREF=gi:6680380 /GEN=Igfbp1 /FEA=FLmRNA /CNT=46 /TID=Mm.21300.1 /TIER=FL+Stack /STK=16 /UG=Mm.21300 /LL=16006 /DEF=Mus musculus insulin-like growth factor binding protein 1 (Igfbp1), mRNA. /PROD=insulin-like growth factor binding protein 1 /FL=gb:NM_008341.1 gb:BC013345.1	NM_008341	Mm.21300	Mm.21300	insulin-like growth factor binding protein 1	0	0	16.7882	16.897	21.0772	29.6512	0	0	0	0	0	0	0	0	0	0	0	0
1418919_at	Sgol1	NM_028232	Mm.153202.1	gb:NM_028232.1 /DB_XREF=gi:13386293 /GEN=3300001M08Rik /FEA=FLmRNA /CNT=45 /TID=Mm.153202.1 /TIER=FL+Stack /STK=16 /UG=Mm.153202 /LL=72415 /DEF=Mus musculus RIKEN cDNA 3300001M08 gene (3300001M08Rik), mRNA. /PROD=RIKEN cDNA 3300001M08 /FL=gb:NM_028232.1	NM_028232	Mm.153202	Mm.153202	shugoshin-like 1 (S. pombe)	4.77957	5.46452	5.69116	5.42819	5.35519	2.86823	0	0	0	0	0	0	0	0	0	0	0	0
1418923_at	Slc17a3	NM_134069	Mm.27038.1	gb:NM_134069.1 /DB_XREF=gi:19527289 /GEN=AW261723 /FEA=FLmRNA /CNT=49 /TID=Mm.27038.1 /TIER=FL+Stack /STK=16 /UG=Mm.27038 /LL=105355 /DEF=Mus musculus expressed sequence AW261723 (AW261723), mRNA. /PROD=expressed sequence AW261723 /FL=gb:BC018252.1 gb:NM_134069.1 gb:BC024459.1	NM_134069	Mm.27038	Mm.27038	solute carrier family 17 (sodium phosphate), member 3	-5.94085	-4.98544	-4.90231	-3.94655	-4.29071	-1.87271	0	0	0	0	0	0	0	0	0	0	0	0	Yes
1418961_at	Necap2	AK009714	Mm.21187.1	gb:NM_025383.1 /DB_XREF=gi:13384757 /GEN=1110005F07Rik /FEA=FLmRNA /CNT=244 /TID=Mm.21187.1 /TIER=FL+Stack /STK=15 /UG=Mm.21187 /LL=66147 /DEF=Mus musculus RIKEN cDNA 1110005F07 gene (1110005F07Rik), mRNA. /PROD=RIKEN cDNA 1110005F07 /FL=gb:NM_025383.1	AK009714	Mm.21187	Mm.21187	NECAP endocytosis associated 2	2.86801	0	2.94739	2.89645	2.96473	0	0	0	0	0	0	0	0	0	0	0	0	0
1418969_at	Skp2	AV259620	Mm.35584.1	gb:NM_013787.1 /DB_XREF=gi:7949134 /GEN=Skp2 /FEA=FLmRNA /CNT=103 /TID=Mm.35584.1 /TIER=FL+Stack /STK=15 /UG=Mm.35584 /LL=27401 /DEF=Mus musculus S-phase kinase-associated protein 2 (p45) (Skp2), mRNA. /PROD=S-phase kinase-associated protein 2 (p45) /FL=gb:AF083215.1 gb:NM_013787.1	AV259620	Mm.35584	Mm.35584	S-phase kinase-associated protein 2 (p45)	4.0423	3.40299	0	2.78179	0	0	0	0	0	0	0	0	0	0	10.9	0	0	0
1418976_s_at	Cideb	NM_009894	Mm.10737.1	gb:NM_009894.1 /DB_XREF=gi:6753421 /GEN=Cideb /FEA=FLmRNA /CNT=56 /TID=Mm.10737.1 /TIER=FL+Stack /STK=15 /UG=Mm.10737 /LL=12684 /DEF=Mus musculus cell death-inducing DNA fragmentation factor, alpha subunit-like effector B (Cideb), mRNA. /PROD=cell death-inducing DNA fragmentation factor,alpha subunit-like effector B /FL=gb:NM_009894.1 gb:BC012664.1 gb:AF041377.1	NM_009894	Mm.10737	Mm.470170	cell death-inducing DNA fragmentation factor, alpha subunit-like effector B	-8.06969	-5.29407	-4.24582	-3.61295	-3.59579	-2.24874	0	0	0	0	0	0	0	0	0	0	0	0
1418979_at	Akr1c14	NM_134072	Mm.26838.1	gb:NM_134072.1 /DB_XREF=gi:19527293 /GEN=AW557061 /FEA=FLmRNA /CNT=83 /TID=Mm.26838.1 /TIER=FL+Stack /STK=15 /UG=Mm.26838 /LL=105387 /DEF=Mus musculus expressed sequence AW557061 (AW557061), mRNA. /PROD=expressed sequence AW557061 /FL=gb:BC026628.1 gb:BC013482.1 gb:NM_134072.1	NM_134072	Mm.26838	Mm.26838	aldo-keto reductase family 1, member C14	-11.3432	-10.5171	-10.3385	-9.40479	-7.79305	-3.1225	0	0	0	0	0	0	0	0	0	0	0	0	Yes
1418982_at	Cebpa	BC011118	Mm.34537.1	gb:BC011118.1 /DB_XREF=gi:15029793 /FEA=FLmRNA /CNT=96 /TID=Mm.34537.1 /TIER=FL+Stack /STK=15 /UG=Mm.34537 /LL=12606 /UG_GENE=Cebpa /DEF=Mus musculus, Similar to CCAATenhancer binding protein (CEBP), alpha, clone MGC:18705 IMAGE:4194023, mRNA, complete cds. /PROD=Similar to CCAATenhancer binding protein(CEBP), alpha /FL=gb:NM_007678.1 gb:BC011118.1	BC011118	Mm.34537	Mm.349667	CCAAT/enhancer binding protein (C/EBP), alpha	-4.99978	-4.36103	-3.32298	-3.24041	-3.64977	0	0	0	0	0	0	0	0	0	0	0	0	0
1418988_at	Pex7	NM_008822	Mm.2440.1	gb:NM_008822.1 /DB_XREF=gi:6679282 /GEN=Pex7 /FEA=FLmRNA /CNT=45 /TID=Mm.2440.1 /TIER=FL+Stack /STK=15 /UG=Mm.2440 /LL=18634 /DEF=Mus musculus peroxisome biogenesis factor 7 (Pex7), mRNA. /PROD=peroxisome biogenesis factor 7 /FL=gb:U69171.1 gb:NM_008822.1	NM_008822	Mm.2440	Mm.338363	peroxisome biogenesis factor 7	-2.04506	-2.16168	-2.20259	-2.05678	0	-1.86421	0	0	0	0	0	0	0	0	0	0	0	0
1418989_at	Ctse	NM_007799	Mm.33671.1	gb:NM_007799.1 /DB_XREF=gi:6681080 /GEN=Ctse /FEA=FLmRNA /CNT=43 /TID=Mm.33671.1 /TIER=FL+Stack /STK=15 /UG=Mm.33671 /LL=13034 /DEF=Mus musculus cathepsin E (Ctse), mRNA. /PROD=cathepsin E /FL=gb:BC005432.1 gb:NM_007799.1	NM_007799	Mm.33671	Mm.230249	cathepsin E	0	0	1.76565	1.92036	1.79781	1.46531	0	0	0	0	0	0	0	0	0	0	0	0
1418993_s_at	F10	NM_007972	Mm.2578.1	gb:AI506285 /DB_XREF=gi:4404136 /DB_XREF=vq56g05.x1 /CLONE=IMAGE:1106360 /FEA=FLmRNA /CNT=37 /TID=Mm.2578.1 /TIER=ConsEnd /STK=2 /UG=Mm.2578 /LL=14058 /UG_GENE=F10 /UG_TITLE=coagulation factor X /FL=gb:AF087644.1 gb:BC003877.1 gb:NM_007972.1	NM_007972	Mm.2578	Mm.262589	coagulation factor X	-2.51068	0	0	0	0	0	0	0	0	0	0	0	0	0	0	0	0	0
1418996_a_at	Lyrm5	BC021522	Mm.46847.1	gb:BC021522.1 /DB_XREF=gi:18204843 /FEA=FLmRNA /CNT=52 /TID=Mm.46847.1 /TIER=FL+Stack /STK=15 /UG=Mm.46847 /LL=67636 /UG_GENE=4930469P12Rik /DEF=Mus musculus, clone MGC:38501 IMAGE:5352723, mRNA, complete cds. /PROD=Unknown (protein for MGC:38501) /FL=gb:NM_133688.1 gb:BC021522.1 gb:AF412298.1	BC021522	Mm.46847	Mm.46847	LYR motif containing 5	-2.37941	-2.42118	0	-2.29919	0	0	0	0	0	0	0	0	0	0	0	0	0	0
1418998_at	Kmo	NM_133809	Mm.27217.1	gb:NM_133809.1 /DB_XREF=gi:19527029 /GEN=AI046660 /FEA=FLmRNA /CNT=39 /TID=Mm.27217.1 /TIER=FL+Stack /STK=15 /UG=Mm.27217 /LL=98256 /DEF=Mus musculus expressed sequence AI046660 (AI046660), mRNA. /PROD=expressed sequence AI046660 /FL=gb:BC014683.1 gb:NM_133809.1	NM_133809	Mm.27217	Mm.27217	kynurenine 3-monooxygenase (kynurenine 3-hydroxylase)	-6.79519	-5.08253	-4.68672	-4.1005	-3.79337	-4.04284	-1.98411	0	0	0	0	0	0	0	0	0	0	0
1419001_at	Baat	NM_007519	Mm.2859.1	gb:NM_007519.1 /DB_XREF=gi:6680761 /GEN=Baat /FEA=FLmRNA /CNT=33 /TID=Mm.2859.1 /TIER=FL+Stack /STK=15 /UG=Mm.2859 /LL=12012 /DEF=Mus musculus bile acid-Coenzyme A: amino acid N-acyltransferase (Baat), mRNA. /PROD=bile acid-Coenzyme A: amino acidN-acyltransferase /FL=gb:U95215.1 gb:NM_007519.1 gb:BC012683.1	NM_007519	Mm.2859	Mm.2859	bile acid-Coenzyme A: amino acid N-acyltransferase	-7.06469	-7.19077	-7.34593	-4.99272	-6.1523	-2.09454	-2.06528	0	0	0	0	0	0	0	0	0	0	0
1419002_s_at	Baat	NM_007519	Mm.2859.1	gb:NM_007519.1 /DB_XREF=gi:6680761 /GEN=Baat /FEA=FLmRNA /CNT=33 /TID=Mm.2859.1 /TIER=FL+Stack /STK=15 /UG=Mm.2859 /LL=12012 /DEF=Mus musculus bile acid-Coenzyme A: amino acid N-acyltransferase (Baat), mRNA. /PROD=bile acid-Coenzyme A: amino acidN-acyltransferase /FL=gb:U95215.1 gb:NM_007519.1 gb:BC012683.1	NM_007519	Mm.2859	Mm.2859	bile acid-Coenzyme A: amino acid N-acyltransferase	-9.08373	-8.30262	-8.84073	-7.41383	-7.36669	-2.29572	-2.29791	0	0	0	0	0	0	0	0	0	0	0
1419014_at	Rhag	NM_011269	Mm.12961.1	gb:NM_011269.1 /DB_XREF=gi:6755321 /GEN=Rhag /FEA=FLmRNA /CNT=30 /TID=Mm.12961.1 /TIER=FL+Stack /STK=15 /UG=Mm.12961 /LL=19743 /DEF=Mus musculus Rhesus blood group-associated A glycoprotein (Rhag), mRNA. /PROD=Rhesus blood group-associated A glycoprotein /FL=gb:AF065395.1 gb:NM_011269.1 gb:AB015193.1 gb:AB015192.1 gb:AF057526.1	NM_011269	Mm.12961	Mm.12961	Rhesus blood group-associated A glycoprotein	5.06645	7.52115	8.18869	8.66528	8.93828	5.75865	0	0	0	0	0	0	0	0	0	0	0	0
1419026_at	Daxx	NM_007829	Mm.28118.1	gb:NM_007829.1 /DB_XREF=gi:6681134 /GEN=Daxx /FEA=FLmRNA /CNT=107 /TID=Mm.28118.1 /TIER=FL+Stack /STK=14 /UG=Mm.28118 /LL=13163 /DEF=Mus musculus Fas death domain-associated protein (Daxx), mRNA. /PROD=Fas death domain-associated protein /FL=gb:NM_007829.1 gb:AF006040.1	NM_007829	Mm.28118	Mm.271809	Fas death domain-associated protein	4.67415	4.99458	4.78575	0	4.75884	0	0	0	0	0	0	0	0	0	0	0	0	0
1419031_at	Fads2	NM_019699	Mm.38901.1	gb:BB430611 /DB_XREF=gi:16424091 /DB_XREF=BB430611 /CLONE=C630034B17 /FEA=FLmRNA /CNT=137 /TID=Mm.38901.1 /TIER=Stack /STK=44 /UG=Mm.38901 /LL=56473 /UG_GENE=Fads2 /UG_TITLE=fatty acid desaturase 2 /FL=gb:NM_019699.1 gb:AF126798.1	NM_019699	Mm.38901	Mm.38901	fatty acid desaturase 2	-2.96527	-2.90129	-2.88176	0	0	0	0	0	0	0	0	0	0	0	0	0	0	0
1419033_at	2610018G03Rik	AW556821	Mm.46254.1	gb:AW556821 /DB_XREF=gi:7202250 /DB_XREF=L0273G12-3 /CLONE=L0273G12 /FEA=FLmRNA /CNT=89 /TID=Mm.46254.1 /TIER=Stack /STK=40 /UG=Mm.46254 /LL=70415 /UG_GENE=2610018G03Rik /UG_TITLE=RIKEN cDNA 2610018G03 gene /FL=gb:NM_133729.1 gb:BC005708.1	AW556821	Mm.46254	Mm.391246	RIKEN cDNA 2610018G03 gene	4.2271	3.32843	3.39522	3.21106	3.19445	2.70194	0	0	0	0	0	0	0	0	0	0	0	0
1419039_at	Cyp2d22	BF683039	Mm.157435.1	gb:NM_019823.1 /DB_XREF=gi:9789922 /GEN=Cyp2d22 /FEA=FLmRNA /CNT=97 /TID=Mm.157435.1 /TIER=FL+Stack /STK=14 /UG=Mm.157435 /LL=56448 /DEF=Mus musculus cytochrome P450, 2d22 (Cyp2d22), mRNA. /PROD=cytochrome P450, 2d22 /FL=gb:BC016256.1 gb:NM_019823.1 gb:AF221525.1	BF683039	Mm.157435	Mm.174372	cytochrome P450, family 2, subfamily d, polypeptide 22	-7.73872	-6.76712	-5.31069	-5.25725	-4.9848	-1.94007	0	0	0	0	0	0	0	0	0	0	0	0	Yes
1419040_at	Cyp2d22	BF683039	Mm.157435.1	gb:BF683039 /DB_XREF=gi:11956846 /DB_XREF=602117607F1 /CLONE=IMAGE:3468864 /FEA=FLmRNA /CNT=97 /TID=Mm.157435.1 /TIER=ConsEnd /STK=0 /UG=Mm.157435 /LL=56448 /UG_GENE=Cyp2d22 /UG_TITLE=cytochrome P450, 2d22 /FL=gb:BC016256.1 gb:NM_019823.1 gb:AF221525.1	BF683039	Mm.157435	Mm.174372	cytochrome P450, family 2, subfamily d, polypeptide 22	-6.95569	-6.25286	-6.0106	-4.3332	-4.70759	-1.79814	0	0	0	0	0	0	0	0	0	0	0	0	Yes
1419042_at	Iigp1 /// LOC100044196	BM239828	Mm.29008.1	gb:NM_021792.1 /DB_XREF=gi:11140830 /GEN=Iigp-pending /FEA=FLmRNA /CNT=97 /TID=Mm.29008.1 /TIER=FL+Stack /STK=14 /UG=Mm.29008 /LL=60440 /DEF=Mus musculus interferon-inducible GTPase (Iigp-pending), mRNA. /PROD=interferon-inducible GTPase /FL=gb:AF194871.1 gb:NM_021792.1	BM239828	Mm.29008	Mm.261140	interferon inducible GTPase 1 /// hypothetical protein LOC100044196	-12.1888	-12.0132	-13.1712	-11.785	-12.9324	0	0	0	0	0	0	0	0	0	0	0	0	0
1419043_a_at	Iigp1 /// LOC100044196	BM239828	Mm.29008.1	gb:BM239828 /DB_XREF=gi:17875098 /DB_XREF=K0541A12-3 /CLONE=K0541A12 /FEA=FLmRNA /CNT=97 /TID=Mm.29008.1 /TIER=Stack /STK=19 /UG=Mm.29008 /LL=60440 /UG_GENE=Iigp-pending /UG_TITLE=interferon-inducible GTPase /FL=gb:AF194871.1 gb:NM_021792.1	BM239828	Mm.29008	Mm.261140	interferon inducible GTPase 1 /// hypothetical protein LOC100044196	-9.89269	-10.6191	-11.3262	-10.5294	-10.7762	0	0	0	0	0	0	0	0	0	0	0	0	0
1419045_at	Slc25a23	NM_025877	Mm.23720.1	gb:NM_025877.1 /DB_XREF=gi:13385361 /GEN=2310067G05Rik /FEA=FLmRNA /CNT=84 /TID=Mm.23720.1 /TIER=FL+Stack /STK=14 /UG=Mm.23720 /LL=66972 /DEF=Mus musculus RIKEN cDNA 2310067G05 gene (2310067G05Rik), mRNA. /PROD=RIKEN cDNA 2310067G05 /FL=gb:NM_025877.1 gb:BC017139.1	NM_025877	Mm.23720	Mm.23720	solute carrier family 25 (mitochondrial carrier; phosphate carrier), member 23	-4.07613	-3.90889	-3.34646	-3.1667	-3.43682	-1.6777	0	0	0	0	0	0	0	0	0	0	0	0	Yes
1419059_at	Apcs	NM_011318	Mm.2165.1	gb:NM_011318.1 /DB_XREF=gi:7363448 /GEN=Sap /FEA=FLmRNA /CNT=37 /TID=Mm.2165.1 /TIER=FL+Stack /STK=14 /UG=Mm.2165 /LL=20219 /DEF=Mus musculus serum amyloid P-component (Sap), mRNA. /PROD=serum amyloid P-component /FL=gb:M23552.1 gb:NM_011318.1	NM_011318	Mm.2165	Mm.330510	serum amyloid P-component	-13.3015	-8.406	0	0	0	0	0	0	0	0	0	0	0	0	0	0	0	0
1419072_at	Gstm7	NM_026672	Mm.29640.1	gb:NM_026672.1 /DB_XREF=gi:13386155 /GEN=0610005A07Rik /FEA=FLmRNA /CNT=36 /TID=Mm.29640.1 /TIER=FL+Stack /STK=14 /UG=Mm.29640 /LL=68312 /DEF=Mus musculus RIKEN cDNA 0610005A07 gene (0610005A07Rik), mRNA. /PROD=RIKEN cDNA 0610005A07 /FL=gb:NM_026672.1	NM_026672	Mm.29640	Mm.458189	glutathione S-transferase, mu 7	-2.21356	0	0	0	0	0	0	0	0	0	0	0	0	0	0	0	0	0	Yes
1419074_at	Chac2	NM_026527	Mm.32656.1	gb:NM_026527.1 /DB_XREF=gi:13386023 /GEN=2510006C20Rik /FEA=FLmRNA /CNT=34 /TID=Mm.32656.1 /TIER=FL+Stack /STK=14 /UG=Mm.32656 /LL=68044 /DEF=Mus musculus RIKEN cDNA 2510006C20 gene (2510006C20Rik), mRNA. /PROD=RIKEN cDNA 2510006C20 /FL=gb:BC025100.1 gb:NM_026527.1	NM_026527	Mm.32656	Mm.32656	ChaC, cation transport regulator homolog 2 (E. coli)	-1.93391	0	1.92274	1.88197	2.0782	0	0	0	0	0	0	0	0	0	0	0	0	0
1419075_s_at	Saa1	NM_011314	Mm.200941.1	gb:NM_011314.1 /DB_XREF=gi:6755393 /GEN=Saa2 /FEA=FLmRNA /CNT=20 /TID=Mm.200941.1 /TIER=FL+Stack /STK=14 /UG=Mm.200941 /LL=20209 /DEF=Mus musculus serum amyloid A 2 (Saa2), mRNA. /PROD=serum amyloid A 2 /FL=gb:NM_011314.1 gb:U60438.1 gb:U60437.1 gb:BC024606.1 gb:M11130.1 gb:L22190.1	NM_011314	Mm.200941	Mm.148800	serum amyloid A 1	-21.3149	-24.1079	-25.2716	-24.7519	-21.7133	-2.52275	-2.38901	0	0	0	0	0	0	0	0	0	0	0
1419091_a_at	Anxa2	NM_007585	Mm.584.1	gb:NM_007585.1 /DB_XREF=gi:6996912 /GEN=Anxa2 /FEA=FLmRNA /CNT=99 /TID=Mm.584.1 /TIER=FL+Stack /STK=13 /UG=Mm.584 /LL=12306 /DEF=Mus musculus annexin A2 (Anxa2), mRNA. /PROD=calpactin I heavy chain /FL=gb:BC003327.1 gb:M14044.1 gb:NM_007585.1 gb:BC005763.1 gb:D10024.1	NM_007585	Mm.584	Mm.238343	annexin A2	3.35742	3.19829	0	3.57637	2.74942	3.24688	0	0	0	0	0	0	0	0	0	0	0	0
1419093_at	Tdo2	AI098840	Mm.21545.1	gb:BC018390.1 /DB_XREF=gi:17390919 /FEA=FLmRNA /CNT=111 /TID=Mm.21545.1 /TIER=FL+Stack /STK=13 /UG=Mm.21545 /LL=56720 /UG_GENE=Tdo2 /DEF=Mus musculus, tryptophan 2,3-dioxygenase, clone MGC:25811 IMAGE:4159877, mRNA, complete cds. /PROD=tryptophan 2,3-dioxygenase /FL=gb:NM_019911.1 gb:BC018390.1 gb:U24493.1	AI098840	Mm.21545	Mm.258622	tryptophan 2,3-dioxygenase	-38.782	-39.0801	-40.038	-40.3504	-37.9123	-6.79404	-1.73642	0	0	0	0	0	0	0	0	0	0	0
1419094_at	Cyp2c37	NM_010001	Mm.220317.1	gb:NM_010001.1 /DB_XREF=gi:6753579 /GEN=Cyp2c37 /FEA=FLmRNA /CNT=62 /TID=Mm.220317.1 /TIER=FL+Stack /STK=13 /UG=Mm.220317 /LL=13096 /DEF=Mus musculus cytochrome P450, 2c37 (Cyp2c37), mRNA. /PROD=cytochrome P450, 2c37 /FL=gb:NM_010001.1 gb:AF047542.1	NM_010001	Mm.220317	Mm.38963	cytochrome P450, family 2. subfamily c, polypeptide 37	0	0	0	0	0	-100	0	0	0	0	0	0	0	0	0	0	0	0	Yes
1419096_at	Apom	NM_018816	Mm.2161.1	gb:NM_018816.1 /DB_XREF=gi:9055161 /GEN=Apom /FEA=FLmRNA /CNT=55 /TID=Mm.2161.1 /TIER=FL+Stack /STK=13 /UG=Mm.2161 /LL=55938 /DEF=Mus musculus apolipoprotein M (Apom), mRNA. /PROD=apolipoprotein M /FL=gb:NM_018816.1 gb:BC021597.1 gb:AF207820.1	NM_018816	Mm.2161	Mm.2161	apolipoprotein M	-1.71337	0	0	0	0	0	0	0	0	0	0	0	0	0	0	0	0	0
1419097_a_at	Stom	AF093620	Mm.4441.1	gb:NM_013515.1 /DB_XREF=gi:7710017 /GEN=Epb7.2 /FEA=FLmRNA /CNT=55 /TID=Mm.4441.1 /TIER=FL+Stack /STK=13 /UG=Mm.4441 /LL=13830 /DEF=Mus musculus erythrocyte protein band 7.2 (Epb7.2), mRNA. /PROD=erythrocyte protein band 7.2 /FL=gb:U17297.1 gb:AF093620.1 gb:NM_013515.1	AF093620	Mm.4441	Mm.295284	stomatin	0	0	2.73996	2.94008	2.25059	1.83737	0	0	0	0	0	0	0	0	0	0	0	0
1419098_at	Stom	AF093620	Mm.4441.1	gb:AF093620.1 /DB_XREF=gi:3747063 /FEA=FLmRNA /CNT=55 /TID=Mm.4441.1 /TIER=FL /STK=1 /UG=Mm.4441 /LL=13830 /UG_GENE=Epb7.2 /DEF=Mus musculus stomatin mRNA, complete cds. /PROD=stomatin /FL=gb:U17297.1 gb:AF093620.1 gb:NM_013515.1	AF093620	Mm.4441	Mm.295284	stomatin	0	0	0	3.42007	2.77186	0	0	0	0	0	0	0	0	0	0	0	0	0
1419099_x_at	Stom	AF093620	Mm.4441.1	gb:AF093620.1 /DB_XREF=gi:3747063 /FEA=FLmRNA /CNT=55 /TID=Mm.4441.1 /TIER=FL /STK=1 /UG=Mm.4441 /LL=13830 /UG_GENE=Epb7.2 /DEF=Mus musculus stomatin mRNA, complete cds. /PROD=stomatin /FL=gb:U17297.1 gb:AF093620.1 gb:NM_013515.1	AF093620	Mm.4441	Mm.295284	stomatin	0	0	0	2.39932	0	0	0	0	0	0	0	0	0	0	0	0	0	0
1419100_at	Serpina3n	NM_009252	Mm.22650.1	gb:NM_009252.1 /DB_XREF=gi:6678092 /GEN=Spi2-2 /FEA=FLmRNA /CNT=61 /TID=Mm.22650.1 /TIER=FL+Stack /STK=13 /UG=Mm.22650 /LL=20716 /DEF=Mus musculus serine protease inhibitor 2-2 (Spi2-2), mRNA. /PROD=serine protease inhibitor 2-2 /FL=gb:NM_009252.1 gb:M64086.1 gb:BC013651.1	NM_009252	Mm.22650	---	serine (or cysteine) peptidase inhibitor, clade A, member 3N	-13.4641	-10.7541	-10.3566	-7.97165	-7.93964	0	0	0	0	0	0	0	0	0	0	0	0	0
1419103_a_at	Abhd6	NM_025341	Mm.181473.1	gb:NM_025341.1 /DB_XREF=gi:13384711 /GEN=0610041D24Rik /FEA=FLmRNA /CNT=68 /TID=Mm.181473.1 /TIER=FL+Stack /STK=13 /UG=Mm.181473 /LL=66082 /DEF=Mus musculus RIKEN cDNA 0610041D24 gene (0610041D24Rik), mRNA. /PROD=RIKEN cDNA 0610041D24 /FL=gb:NM_025341.1 gb:BC027011.1	NM_025341	Mm.181473	Mm.181473	abhydrolase domain containing 6	-2.07293	-2.19542	-2.07402	-2.07946	0	-1.75751	0	0	0	0	0	0	0	0	0	0	0	0
1419105_at	Nr1h4	NM_009108	Mm.3095.1	gb:NM_009108.1 /DB_XREF=gi:6677830 /GEN=Nr1h4 /FEA=FLmRNA /CNT=44 /TID=Mm.3095.1 /TIER=FL+Stack /STK=13 /UG=Mm.3095 /LL=20186 /DEF=Mus musculus nuclear receptor subfamily 1, group H, member 4 (Nr1h4), mRNA. /PROD=nuclear receptor subfamily 1, group H, member 4 /FL=gb:BC015261.1 gb:U09416.1 gb:NM_009108.1	NM_009108	Mm.3095	Mm.3095	nuclear receptor subfamily 1, group H, member 4	-5.36758	-4.33038	-4.70033	-3.99892	-3.76913	0	0	0	0	0	0	0	0	0	0	0	0	0	Yes
1419111_at	Ing2	NM_023503	Mm.45221.1	gb:NM_023503.1 /DB_XREF=gi:12963706 /GEN=Ing1l /FEA=FLmRNA /CNT=27 /TID=Mm.45221.1 /TIER=FL+Stack /STK=13 /UG=Mm.45221 /LL=69260 /DEF=Mus musculus inhibitor of growth family, member 1-like (Ing1l), mRNA. /PROD=p33ING2 protein /FL=gb:AF078834.1 gb:NM_023503.1	NM_023503	Mm.45221	Mm.430733	inhibitor of growth family, member 2	0	0	0	7.1021	0	0	0	0	0	0	0	0	0	0	0	0	0	0
1419120_at	Lyl1	NM_008535	Mm.4925.1	gb:NM_008535.1 /DB_XREF=gi:6678757 /GEN=Lyl1 /FEA=FLmRNA /CNT=33 /TID=Mm.4925.1 /TIER=FL+Stack /STK=13 /UG=Mm.4925 /LL=17095 /DEF=Mus musculus lymphoblastomic leukemia (Lyl1), mRNA. /PROD=lymphoblastomic leukemia /FL=gb:NM_008535.1 gb:BC005736.1	NM_008535	Mm.4925	Mm.4925	lymphoblastomic leukemia	2.46218	2.84141	2.87983	3.01052	2.86714	1.9297	0	0	0	0	0	0	0	0	0	0	0	0
1419131_at	F13b	NM_031164	Mm.30105.1	gb:NM_031164.1 /DB_XREF=gi:13624320 /GEN=F13b /FEA=FLmRNA /CNT=32 /TID=Mm.30105.1 /TIER=FL+Stack /STK=13 /UG=Mm.30105 /LL=14060 /DEF=Mus musculus coagulation factor XIII, beta subunit (F13b), mRNA. /PROD=coagulation factor XIII, beta subunit /FL=gb:D10071.1 gb:NM_031164.1	NM_031164	Mm.30105	Mm.30105	coagulation factor XIII, beta subunit	-9.67346	-5.15046	0	0	0	0	0	0	0	0	0	0	0	0	0	0	0	0
1419146_a_at	Gck	BC011139	Mm.220358.1	gb:BC011139.1 /DB_XREF=gi:15029831 /FEA=FLmRNA /CNT=25 /TID=Mm.220358.1 /TIER=FL+Stack /STK=13 /UG=Mm.220358 /LL=103988 /UG_GENE=Gck /DEF=Mus musculus, Similar to Glucokinase, clone MGC:18414 IMAGE:4195943, mRNA, complete cds. /PROD=Similar to Glucokinase /FL=gb:NM_010292.1 gb:BC011139.1	BC011139	Mm.220358	Mm.220358	glucokinase	-3.22805	-3.37627	-3.85054	-3.7827	0	0	0	0	0	0	0	0	0	0	0	0	0	0
1419153_at	2810417H13Rik	AK017673	Mm.45765.1	gb:AK017673.1 /DB_XREF=gi:12857030 /FEA=FLmRNA /CNT=202 /TID=Mm.45765.1 /TIER=Stack /STK=65 /UG=Mm.45765 /LL=68026 /UG_GENE=2810417H13Rik /UG_TITLE=RIKEN cDNA 2810417H13 gene /DEF=Mus musculus 8 days embryo whole body cDNA, RIKEN full-length enriched library, clone:5730458E20:homolog to HYPOTHETICAL PROTEIN KIAA0101, full insert sequence. /FL=gb:NM_026515.1 gb:BC021413.1	AK017673	Mm.45765	Mm.351273	RIKEN cDNA 2810417H13 gene	5.87036	5.91989	5.66536	6.03858	6.16689	3.85371	2.56985	0	0	0	0	0	0	0	0	0	0	0
1419162_s_at	Dnajc3a	BE624323	Mm.12616.1	gb:BC013766.1 /DB_XREF=gi:15489335 /FEA=FLmRNA /CNT=147 /TID=Mm.12616.1 /TIER=FL+Stack /STK=12 /UG=Mm.12616 /LL=19107 /UG_GENE=Dnajc3 /DEF=Mus musculus, DnaJ (Hsp40) homolog, subfamily C, member 3, clone MGC:6474 IMAGE:2646147, mRNA, complete cds. /PROD=DnaJ (Hsp40) homolog, subfamily C, member 3 /FL=gb:U28423.1 gb:NM_008929.1 gb:BC013766.1	BE624323	Mm.12616	Mm.12616	DnaJ (Hsp40) homolog, subfamily C, member 3A	-2.76949	-2.83408	-2.85918	-2.78416	-2.66867	0	0	0	0	0	0	0	0	0	0	0	0	0
1419163_s_at	Dnajc3a	BE624323	Mm.12616.1	gb:BE624323 /DB_XREF=gi:9904739 /DB_XREF=uu45b07.y1 /CLONE=IMAGE:3374869 /FEA=FLmRNA /CNT=147 /TID=Mm.12616.1 /TIER=ConsEnd /STK=0 /UG=Mm.12616 /LL=19107 /UG_GENE=Dnajc3 /UG_TITLE=DnaJ (Hsp40) homolog, subfamily C, member 3 /FL=gb:U28423.1 gb:NM_008929.1 gb:BC013766.1	BE624323	Mm.12616	Mm.12616	DnaJ (Hsp40) homolog, subfamily C, member 3A	-2.4016	-2.39752	-2.34474	-2.18433	-2.51435	0	0	0	0	0	0	0	0	0	0	0	0	0
1419169_at	Mapk6	BC024684	Mm.18856.1	gb:BC024684.1 /DB_XREF=gi:19353313 /FEA=FLmRNA /CNT=87 /TID=Mm.18856.1 /TIER=Stack /STK=16 /UG=Mm.18856 /LL=50772 /UG_GENE=Mapk6 /DEF=Mus musculus, clone IMAGE:3967684, mRNA, partial cds. /PROD=Unknown (protein for IMAGE:3967684) /FL=gb:NM_015806.1 gb:AF132850.1	BC024684	Mm.18856	Mm.18856	mitogen-activated protein kinase 6	2.18031	0	0	0	0	0	0	0	0	0	0	0	0	0	0	0	0	0
1419185_a_at	Mlxipl	AF245479	Mm.34213.1	gb:AF245479.1 /DB_XREF=gi:13383357 /GEN=Mio /FEA=FLmRNA /CNT=30 /TID=Mm.34213.1 /TIER=FL+Stack /STK=12 /UG=Mm.34213 /LL=58805 /DEF=Mus musculus Mlx interactor kappa (Mio) mRNA, complete cds, alternatively spliced. /PROD=Mlx interactor kappa /FL=gb:NM_021455.1 gb:AF156604.1 gb:AF245479.1 gb:AF245475.1 gb:AF245478.1 gb:AF245476.1	AF245479	Mm.34213	Mm.34213	MLX interacting protein-like	-4.24076	-3.95184	-3.6613	-3.89879	-3.74017	-2.62233	-1.91533	0	0	0	0	0	0	0	0	0	0	0
1419196_at	Hamp	NM_032541	Mm.23995.1	gb:NM_032541.1 /DB_XREF=gi:14211541 /GEN=Hamp /FEA=FLmRNA /CNT=18 /TID=Mm.23995.1 /TIER=FL+Stack /STK=12 /UG=Mm.23995 /LL=84506 /DEF=Mus musculus hepcidin antimicrobial peptide (Hamp), mRNA. /PROD=hepcidin antimicrobial peptide /FL=gb:NM_032541.1 gb:AF297664.1 gb:BC021587.1	NM_032541	Mm.23995	Mm.439939	hepcidin antimicrobial peptide	-37.2383	-33.7554	-32.0288	-30.0177	-27.5848	-2.1715	-3.9058	0	0	0	0	0	0	0	0	0	0	0
1419197_x_at	Hamp	NM_032541	Mm.23995.1	gb:NM_032541.1 /DB_XREF=gi:14211541 /GEN=Hamp /FEA=FLmRNA /CNT=18 /TID=Mm.23995.1 /TIER=FL+Stack /STK=12 /UG=Mm.23995 /LL=84506 /DEF=Mus musculus hepcidin antimicrobial peptide (Hamp), mRNA. /PROD=hepcidin antimicrobial peptide /FL=gb:NM_032541.1 gb:AF297664.1 gb:BC021587.1	NM_032541	Mm.23995	Mm.439939	hepcidin antimicrobial peptide	-29.2951	-32.946	-33.3305	-30.3069	-25.6348	-2.11337	-3.61251	0	0	0	0	0	0	0	0	0	0	0
1419209_at	Cxcl1	NM_008176	Mm.21013.1	gb:NM_008176.1 /DB_XREF=gi:6680108 /GEN=Gro1 /FEA=FLmRNA /CNT=19 /TID=Mm.21013.1 /TIER=FL+Stack /STK=12 /UG=Mm.21013 /LL=14825 /DEF=Mus musculus GRO1 oncogene (Gro1), mRNA. /PROD=GRO1 oncogene /FL=gb:NM_008176.1 gb:J04596.1	NM_008176	Mm.21013	Mm.21013	chemokine (C-X-C motif) ligand 1	-11.4265	-10.8891	-9.89149	-9.80791	-9.652	0	0	0	0	0	0	0	0	0	0	0	0	0
1419232_a_at	Apoa1	NM_009692	Mm.26743.1	gb:NM_009692.1 /DB_XREF=gi:6753095 /GEN=Apoa1 /FEA=FLmRNA /CNT=13 /TID=Mm.26743.1 /TIER=FL+Stack /STK=12 /UG=Mm.26743 /LL=11806 /DEF=Mus musculus apolipoprotein A-I (Apoa1), mRNA. /PROD=apolipoprotein A-I /FL=gb:BC012253.1 gb:NM_009692.1	NM_009692	Mm.26743	Mm.26743	apolipoprotein A-I	-4.54839	-3.01003	-1.9604	-1.64103	-1.68322	-1.27434	0	0	0	0	0	0	0	0	0	0	0	0
1419233_x_at	Apoa1	NM_009692	Mm.26743.1	gb:NM_009692.1 /DB_XREF=gi:6753095 /GEN=Apoa1 /FEA=FLmRNA /CNT=13 /TID=Mm.26743.1 /TIER=FL+Stack /STK=12 /UG=Mm.26743 /LL=11806 /DEF=Mus musculus apolipoprotein A-I (Apoa1), mRNA. /PROD=apolipoprotein A-I /FL=gb:BC012253.1 gb:NM_009692.1	NM_009692	Mm.26743	Mm.26743	apolipoprotein A-I	-3.80778	-2.4067	-1.65705	-1.38517	-1.48668	-1.32425	0	0	0	0	0	0	0	0	0	0	0	0
1419244_a_at	Rab14	AV339290	Mm.58771.1	gb:BQ031435 /DB_XREF=gi:19766714 /DB_XREF=UI-1-CF0-anj-e-10-0-UI.s1 /CLONE=UI-1-CF0-anj-e-10-0-UI /FEA=FLmRNA /CNT=418 /TID=Mm.58771.1 /TIER=Stack /STK=12 /UG=Mm.58771 /LL=68365 /UG_GENE=Rab14 /UG_TITLE=RAB14, member RAS oncogene family /FL=gb:NM_026697.1 gb:BC025139.1 gb:BC009085.1	AV339290	Mm.58771	Mm.198264	RAB14, member RAS oncogene family	0	0	-1.61324	0	0	-1.5957	0	0	0	0	0	0	0	0	0	0	0	0
1419252_at	Eps15	BG067649	Mm.22627.1	gb:BG067649 /DB_XREF=gi:12550218 /DB_XREF=H3056F10-3 /CLONE=H3056F10 /FEA=FLmRNA /CNT=191 /TID=Mm.22627.1 /TIER=Stack /STK=55 /UG=Mm.22627 /LL=13858 /UG_GENE=Eps15 /UG_TITLE=epidermal growth factor receptor pathway substrate 15 /FL=gb:NM_007943.1 gb:L21768.1	BG067649	Mm.22627	Mm.318250	epidermal growth factor receptor pathway substrate 15	0	0	1.75187	0	1.71769	1.43513	0	0	0	0	0	0	0	0	0	0	0	0
1419253_at	Mthfd2	BG076333	Mm.443.1	gb:NM_008638.1 /DB_XREF=gi:6678951 /GEN=Mthfd2 /FEA=FLmRNA /CNT=167 /TID=Mm.443.1 /TIER=FL+Stack /STK=11 /UG=Mm.443 /LL=17768 /DEF=Mus musculus methylenetetrahydrofolate dehydrogenase (NAD+ dependent), methenyltetrahydrofolate cyclohydrolase (Mthfd2), mRNA. /PROD=methylenetetrahydrofolate dehydrogenase (NAD+dependent), methenyltetrahydrofolate cyclohydrolase /FL=gb:J04627.1 gb:NM_008638.1 gb:BC01…	BG076333	Mm.443	Mm.443	methylenetetrahydrofolate dehydrogenase (NAD+ dependent), methenyltetrahydrofolate cyclohydrolase	0	3.11308	3.17253	2.79439	2.99771	0	0	0	0	0	0	0	0	0	0	0	0	0
1419254_at	Mthfd2	BG076333	Mm.443.1	gb:BG076333 /DB_XREF=gi:12558902 /DB_XREF=H3158E03-3 /CLONE=H3158E03 /FEA=FLmRNA /CNT=167 /TID=Mm.443.1 /TIER=Stack /STK=21 /UG=Mm.443 /LL=17768 /UG_GENE=Mthfd2 /UG_TITLE=methylenetetrahydrofolate dehydrogenase (NAD+ dependent), methenyltetrahydrofolate cyclohydrolase /FL=gb:J04627.1 gb:NM_008638.1 gb:BC019511.1	BG076333	Mm.443	Mm.443	methylenetetrahydrofolate dehydrogenase (NAD+ dependent), methenyltetrahydrofolate cyclohydrolase	0	3.22673	3.28538	2.97838	2.80523	1.82174	0	0	0	0	0	0	0	0	0	0	0	0
1419257_at	Tcea1	BC006022	Mm.218669.1	gb:NM_011541.1 /DB_XREF=gi:6755727 /GEN=Tcea1 /FEA=FLmRNA /CNT=219 /TID=Mm.218669.1 /TIER=FL+Stack /STK=11 /UG=Mm.218669 /LL=21399 /DEF=Mus musculus transcription elongation factor A (SII) 1 (Tcea1), mRNA. /PROD=transcription elongation factor A (SII), 1 /FL=gb:BC006022.1 gb:NM_011541.1	BC006022	Mm.218669	Mm.207263	transcription elongation factor A (SII) 1	0	0	1.98368	0	1.84219	0	0	0	0	0	0	0	0	0	0	0	0	0
1419258_at	Tcea1	BC006022	Mm.218669.1	gb:BC006022.1 /DB_XREF=gi:13543738 /FEA=FLmRNA /CNT=219 /TID=Mm.218669.1 /TIER=FL+Stack /STK=76 /UG=Mm.218669 /LL=21399 /UG_GENE=Tcea1 /DEF=Mus musculus, transcription elongation factor A (SII) 1, clone MGC:6153 IMAGE:3590733, mRNA, complete cds. /PROD=transcription elongation factor A (SII) 1 /FL=gb:BC006022.1 gb:NM_011541.1	BC006022	Mm.218669	Mm.207263	transcription elongation factor A (SII) 1	0	0	0	1.77717	0	0	0	0	0	0	0	0	0	0	0	0	0	0
1419259_at	Rsu1	NM_009105	Mm.905.1	gb:NM_009105.1 /DB_XREF=gi:6677824 /GEN=Rsu1 /FEA=FLmRNA /CNT=154 /TID=Mm.905.1 /TIER=FL+Stack /STK=11 /UG=Mm.905 /LL=20163 /DEF=Mus musculus Ras suppressor protein 1 (Rsu1), mRNA. /PROD=Ras suppressor protein 1 /FL=gb:BC003827.1 gb:NM_009105.1	NM_009105	Mm.905	Mm.905	Ras suppressor protein 1	2.31895	0	0	0	0	0	0	0	0	0	0	0	0	0	0	0	0	0
1419260_a_at	Snrpb	NM_009225	Mm.88216.1	gb:NM_009225.1 /DB_XREF=gi:6678052 /GEN=Snrpb /FEA=FLmRNA /CNT=100 /TID=Mm.88216.1 /TIER=FL+Stack /STK=11 /UG=Mm.88216 /LL=20638 /DEF=Mus musculus small nuclear ribonucleoprotein B (Snrpb), mRNA. /PROD=small nuclear ribonucleoprotein B /FL=gb:NM_009225.1 gb:M58761.1	NM_009225	Mm.88216	Mm.88216	small nuclear ribonucleoprotein B	2.64265	2.29152	2.14811	2.15214	1.98914	1.55135	1.45995	0	0	0	0	0	0	0	0	0	0	0
1419269_at	Dut	AF091101	Mm.29879.1	gb:NM_023595.2 /DB_XREF=gi:21281686 /GEN=Dutp /FEA=FLmRNA /CNT=71 /TID=Mm.29879.1 /TIER=FL+Stack /STK=11 /UG=Mm.29879 /LL=67757 /DEF=Mus musculus deoxyuridine triphosphatase (Dutp), mRNA. /PROD=deoxyuridine triphosphatase /FL=gb:AF091101.1 gb:NM_023595.2	AF091101	Mm.29879	Mm.282499	deoxyuridine triphosphatase	0	0	3.5713	0	0	0	0	0	0	0	0	0	0	0	0	0	0	0
1419270_a_at	Dut	AF091101	Mm.29879.1	gb:AF091101.1 /DB_XREF=gi:8347091 /FEA=FLmRNA /CNT=71 /TID=Mm.29879.1 /TIER=FL+Stack /STK=26 /UG=Mm.29879 /LL=67757 /UG_GENE=5031412I06Rik /DEF=Mus musculus dUTPase mRNA, complete cds. /PROD=dUTPase /FL=gb:AF091101.1 gb:NM_023595.2	AF091101	Mm.29879	Mm.282499	deoxyuridine triphosphatase	3.6388	3.65392	3.76952	3.50377	3.39644	2.19226	1.69122	1.33722	0	0	0	0	0	0	0	0	0	0
1419275_at	Dazap1	NM_133188	Mm.148693.1	gb:NM_133188.1 /DB_XREF=gi:18875323 /GEN=Dazap1 /FEA=FLmRNA /CNT=79 /TID=Mm.148693.1 /TIER=FL+Stack /STK=11 /UG=Mm.148693 /LL=70248 /DEF=Mus musculus DAZ associated protein 1 (Dazap1), mRNA. /PROD=DAZ associated protein 1 /FL=gb:AF225910.1 gb:NM_133188.1	NM_133188	Mm.148693	Mm.148693	DAZ associated protein 1	2.57644	2.20713	2.32743	2.35274	2.28839	1.62474	0	0	0	0	0	0	0	0	0	0	0	0
1419279_at	Pip4k2a	AK012196	Mm.8771.1	gb:BC011097.1 /DB_XREF=gi:15029755 /FEA=FLmRNA /CNT=88 /TID=Mm.8771.1 /TIER=FL+Stack /STK=11 /UG=Mm.8771 /LL=18718 /UG_GENE=Pip5k2a /DEF=Mus musculus, Similar to phosphatidylinositol-4-phosphate 5-kinase, type II, alpha, clone MGC:18357 IMAGE:3672732, mRNA, complete cds. /PROD=Similar to phosphatidylinositol-4-phosphate5-kinase, type II, alpha /FL=gb:NM_008845.1 gb:AB009615.1 gb:BC011097.1	AK012196	Mm.8771	Mm.313977	phosphatidylinositol-5-phosphate 4-kinase, type II, alpha	0	0	2.27795	2.27731	0	1.65535	0	0	0	0	0	0	0	0	0	0	0	0
1419291_x_at	Gas5	NM_013525	Mm.35844.1	gb:NM_013525.1 /DB_XREF=gi:7305080 /GEN=Gas5 /FEA=FLmRNA /CNT=25 /TID=Mm.35844.1 /TIER=FL+Stack /STK=11 /UG=Mm.35844 /LL=14455 /DEF=Mus musculus growth arrest specific 5 (Gas5), mRNA. /PROD=growth arrest specific 5 /FL=gb:NM_013525.1	NM_013525	Mm.35844	Mm.270065	growth arrest specific 5	2.49112	1.98797	2.06705	1.81386	1.92628	1.70929	0	0	0	0	0	0	0	0	0	0	0	0
1419298_at	Pon3	NM_008897	Mm.9122.1	gb:NM_008897.1 /DB_XREF=gi:6679418 /GEN=Pon3 /FEA=FLmRNA /CNT=31 /TID=Mm.9122.1 /TIER=FL+Stack /STK=11 /UG=Mm.9122 /LL=18981 /DEF=Mus musculus paraoxonase 3 (Pon3), mRNA. /PROD=paraoxonase 3 /FL=gb:BC005714.1 gb:L76193.1 gb:NM_008897.1	NM_008897	Mm.9122	Mm.9122	paraoxonase 3	-2.52828	-2.17905	0	0	0	0	0	0	5.9	0	0	0	0	0	0	0	0	0
1419311_at	Trim10	NM_011280	Mm.20159.1	gb:NM_011280.1 /DB_XREF=gi:6755339 /GEN=Trim10 /FEA=FLmRNA /CNT=22 /TID=Mm.20159.1 /TIER=FL+Stack /STK=11 /UG=Mm.20159 /LL=19824 /DEF=Mus musculus tripartite motif protein 10 (Trim10), mRNA. /PROD=tripartite motif protein 10 /FL=gb:NM_011280.1 gb:AF134811.1 gb:AF220121.1	NM_011280	Mm.20159	Mm.299155	tripartite motif-containing 10	0	4.49171	5.32076	5.53576	5.69796	3.50889	1.77152	0	0	0	0	0	0	0	0	0	0	0
1419318_at	Saa4	NM_011316	Mm.3489.1	gb:BC019212.1 /DB_XREF=gi:17512523 /FEA=FLmRNA /CNT=25 /TID=Mm.3489.1 /TIER=FL+Stack /STK=11 /UG=Mm.3489 /LL=20211 /UG_GENE=Saa4 /DEF=Mus musculus, serum amyloid A 4, clone MGC:29122 IMAGE:5053373, mRNA, complete cds. /PROD=serum amyloid A 4 /FL=gb:NM_011316.1 gb:BC019212.1 gb:U02554.1	NM_011316	Mm.3489	Mm.3489	serum amyloid A 4	-13.2963	-11.8832	-9.85706	-8.46665	-8.83607	-2.47796	-1.88671	0	0	0	0	0	0	0	0	0	0	0
1419319_at	Saa4	NM_011316	Mm.3489.1	gb:NM_011316.1 /DB_XREF=gi:6755397 /GEN=Saa4 /FEA=FLmRNA /CNT=25 /TID=Mm.3489.1 /TIER=FL /STK=2 /UG=Mm.3489 /LL=20211 /DEF=Mus musculus serum amyloid A 4 (Saa4), mRNA. /PROD=serum amyloid A 4 /FL=gb:NM_011316.1 gb:BC019212.1 gb:U02554.1	NM_011316	Mm.3489	Mm.3489	serum amyloid A 4	-10.0882	-11.1967	-10.5848	-8.59703	-9.6796	-2.03593	0	0	0	0	0	0	0	0	0	0	0	0
1419321_at	F7	NM_010172	Mm.4827.1	gb:NM_010172.1 /DB_XREF=gi:6753805 /GEN=F7 /FEA=FLmRNA /CNT=19 /TID=Mm.4827.1 /TIER=FL+Stack /STK=11 /UG=Mm.4827 /LL=14068 /DEF=Mus musculus coagulation factor VII (F7), mRNA. /PROD=coagulation factor VII /FL=gb:NM_010172.1 gb:U44795.1	NM_010172	Mm.4827	Mm.4827	coagulation factor VII	-6.9976	-5.95455	-5.39532	-5.16469	-5.64848	-2.1454	0	0	0	0	0	0	0	0	0	0	0	0
1419349_a_at	Cyp2d9	BC010593	Mm.104363.1	gb:BC010593.1 /DB_XREF=gi:14714876 /FEA=FLmRNA /CNT=127 /TID=Mm.104363.1 /TIER=FL+Stack /STK=10 /UG=Mm.104363 /LL=13105 /UG_GENE=Cyp2d9 /DEF=Mus musculus, cytochrome P450, 2d9, clone MGC:11540 IMAGE:3964178, mRNA, complete cds. /PROD=cytochrome P450, 2d9 /FL=gb:BC010593.1 gb:M23998.1 gb:M27168.1 gb:NM_010006.1	BC010593	Mm.104363	Mm.226708	cytochrome P450, family 2, subfamily d, polypeptide 9	-11.2487	-10.4184	-11.1096	-8.91325	-9.42959	0	0	0	0	0	0	0	0	0	0	0	0	0	Yes
1419364_a_at	EG624124 /// LOC634044 /// Rps7	NM_011300	Mm.5281.1	gb:NM_011300.1 /DB_XREF=gi:6755375 /GEN=Rps7 /FEA=FLmRNA /CNT=40 /TID=Mm.5281.1 /TIER=FL+Stack /STK=10 /UG=Mm.5281 /LL=20115 /DEF=Mus musculus ribosomal protein S7 (Rps7), mRNA. /PROD=ribosomal protein S7 /FL=gb:NM_011300.1	NM_011300	Mm.5281	Mm.279839	ribosomal protein S7 /// predicted gene, EG624124 /// similar to 40S ribosomal protein S7 (S8)	0	0	0	1.50337	0	1.40153	1.25529	0	0	0	0	0	0	0	0	0	0	0
1419365_at	Pex11a	NM_011068	Mm.20615.1	gb:AV377516 /DB_XREF=gi:16398135 /DB_XREF=AV377516 /CLONE=9130231E21 /FEA=FLmRNA /CNT=79 /TID=Mm.20615.1 /TIER=Stack /STK=32 /UG=Mm.20615 /LL=18631 /UG_GENE=Pex11a /UG_TITLE=peroxisomal biogenesis factor 11a /FL=gb:BC023439.1 gb:AF093669.1 gb:NM_011068.1	NM_011068	Mm.20615	Mm.20615	peroxisomal biogenesis factor 11a	-2.34553	-2.30015	0	-2.40127	0	0	0	0	0	0	0	0	0	0	0	0	0	0
1419367_at	Decr1	NM_026172	Mm.24395.1	gb:AK015692.1 /DB_XREF=gi:12854121 /FEA=FLmRNA /CNT=92 /TID=Mm.24395.1 /TIER=Stack /STK=23 /UG=Mm.24395 /LL=67460 /UG_GENE=Decr1 /UG_TITLE=2,4-dienoyl CoA reductase 1, mitochondrial /DEF=Mus musculus adult male testis cDNA, RIKEN full-length enriched library, clone:4930504A07:homolog to 2,4-DIENOYL-COA REDUCTASE, MITOCHONDRIAL PRECURSOR (EC 1.3.1.34) (2,4- DIENOYL-COA REDUCTASE) (4-ENOYL-COA REDU…	NM_026172	Mm.24395	Mm.393293	2,4-dienoyl CoA reductase 1, mitochondrial	-3.02887	-2.93253	-2.53991	-2.53972	0	0	0	0	0	0	0	0	0	0	0	0	0	0
1419382_a_at	Dhrs4	NM_030686	Mm.27427.1	gb:NM_030686.1 /DB_XREF=gi:13507611 /GEN=D14Ucla2 /FEA=FLmRNA /CNT=33 /TID=Mm.27427.1 /TIER=FL+Stack /STK=10 /UG=Mm.27427 /LL=28200 /DEF=Mus musculus DNA segment, Chr 14, University of California at Los Angeles 2 (D14Ucla2), mRNA. /PROD=NADPH-dependent retinol dehydrogenasereductase /FL=gb:NM_030686.1	NM_030686	Mm.27427	Mm.27427	dehydrogenase/reductase (SDR family) member 4	-2.26175	-1.91869	0	0	0	0	0	0	0	0	0	0	0	0	0	0	0	0
1419393_at	Abcg5	NM_031884	Mm.34004.1	gb:NM_031884.1 /DB_XREF=gi:14141177 /GEN=Abcg5 /FEA=FLmRNA /CNT=25 /TID=Mm.34004.1 /TIER=FL+Stack /STK=10 /UG=Mm.34004 /LL=27409 /DEF=Mus musculus ATP-binding cassette, sub-family G (WHITE), member 5 (Abcg5), mRNA. /PROD=ATP-binding cassette, subfamily G, member 5 /FL=gb:AF312713.2 gb:NM_031884.1	NM_031884	Mm.34004	Mm.289590	ATP-binding cassette, sub-family G (WHITE), member 5	-3.80514	-3.6618	-3.58063	-3.61122	-3.38193	-2.55834	0	0	0	0	0	0	0	0	0	0	0	0	Yes
1419394_s_at	S100a8	NM_013650	Mm.21567.1	gb:NM_013650.1 /DB_XREF=gi:7305452 /GEN=S100a8 /FEA=FLmRNA /CNT=18 /TID=Mm.21567.1 /TIER=FL+Stack /STK=10 /UG=Mm.21567 /LL=20201 /DEF=Mus musculus S100 calcium binding protein A8 (calgranulin A) (S100a8), mRNA. /PROD=S100 calcium binding protein A8 (calgranulin A) /FL=gb:M83218.1 gb:NM_013650.1	NM_013650	Mm.21567	Mm.21567	S100 calcium binding protein A8 (calgranulin A)	24.188	28.9853	41.8823	45.5458	48.6022	56.5073	0	0	0	0	0	0	0	0	0	0	0	0
1419397_at	Pola1	NM_008892	Mm.1923.1	gb:NM_008892.1 /DB_XREF=gi:6679408 /GEN=Pola1 /FEA=FLmRNA /CNT=33 /TID=Mm.1923.1 /TIER=FL+Stack /STK=10 /UG=Mm.1923 /LL=18968 /DEF=Mus musculus DNA polymerase alpha 1, 180 kDa (Pola1), mRNA. /PROD=DNA polymerase alpha 1, 180 kDa /FL=gb:NM_008892.1 gb:D13543.1	NM_008892	Mm.1923	Mm.1923	polymerase (DNA directed), alpha 1	0	0	0	2.6273	0	0	0	0	0	0	0	0	0	0	0	0	0	0
1419398_a_at	Reep5	NM_007874	Mm.21251.1	gb:NM_007874.1 /DB_XREF=gi:6681212 /GEN=Dp1 /FEA=FLmRNA /CNT=17 /TID=Mm.21251.1 /TIER=FL+Stack /STK=10 /UG=Mm.21251 /LL=13476 /DEF=Mus musculus deleted in polyposis 1 (Dp1), mRNA. /PROD=deleted in polyposis 1 /FL=gb:NM_007874.1 gb:U28168.1	NM_007874	Mm.21251	Mm.280075	receptor accessory protein 5	0	2.6065	2.8315	3.33815	2.87669	2.03663	0	0	0	0	0	0	0	0	0	0	0	0
1419399_at	Mttp	AW553649	Mm.2941.1	gb:NM_008642.1 /DB_XREF=gi:6678959 /GEN=Mttp /FEA=FLmRNA /CNT=40 /TID=Mm.2941.1 /TIER=FL+Stack /STK=10 /UG=Mm.2941 /LL=17777 /DEF=Mus musculus microsomal triglyceride transfer protein (Mttp), mRNA. /PROD=microsomal triglyceride transfer protein /FL=gb:L47970.1 gb:NM_008642.1 gb:BC012686.1	AW553649	Mm.2941	Mm.2941	microsomal triglyceride transfer protein	-2.19734	-2.28208	-2.027	-2.16392	-2.26268	0	0	0	0	0	0	0	0	0	0	0	0	0
1419400_at	Mttp	AW553649	Mm.2941.1	gb:AW553649 /DB_XREF=gi:7199072 /DB_XREF=L0230A03-3 /CLONE=L0230A03 /FEA=FLmRNA /CNT=40 /TID=Mm.2941.1 /TIER=ConsEnd /STK=2 /UG=Mm.2941 /LL=17777 /UG_GENE=Mttp /UG_TITLE=microsomal triglyceride transfer protein /FL=gb:L47970.1 gb:NM_008642.1 gb:BC012686.1	AW553649	Mm.2941	Mm.2941	microsomal triglyceride transfer protein	-2.62715	-2.97897	-2.7089	-2.62694	-2.68068	-1.67464	0	0	0	0	0	0	0	0	0	0	0	0
1419401_at	Asb13	AF403041	Mm.21523.1	gb:NM_080857.1 /DB_XREF=gi:18252801 /GEN=Asb13 /FEA=FLmRNA /CNT=29 /TID=Mm.21523.1 /TIER=FL+Stack /STK=10 /UG=Mm.21523 /LL=142688 /DEF=Mus musculus ankyrin repeat domain-containing SOCS box protein 13 (Asb13), mRNA. /PROD=ankyrin repeat domain-containing SOCS boxprotein 13 /FL=gb:NM_080857.1 gb:AF403041.1 gb:BC018240.1	AF403041	Mm.21523	Mm.253061	ankyrin repeat and SOCS box-containing protein 13	-2.28053	-2.42967	0	0	0	0	0	0	0	0	0	0	0	0	0	0	0	0
1419402_at	Mns1	NM_008613	Mm.218.1	gb:NM_008613.1 /DB_XREF=gi:6678907 /GEN=Mns1 /FEA=FLmRNA /CNT=29 /TID=Mm.218.1 /TIER=FL+Stack /STK=10 /UG=Mm.218 /LL=17427 /DEF=Mus musculus meiosis-specific nuclear structural protein 1 (Mns1), mRNA. /PROD=meiosis-specific nuclear structural protein 1 /FL=gb:D14849.1 gb:NM_008613.1	NM_008613	Mm.218	Mm.387671	meiosis-specific nuclear structural protein 1	0	3.08926	3.33947	3.3091	3.27326	2.28025	0	0	0	0	0	0	0	0	0	0	0	0
1419406_a_at	Bcl11a	NM_016707	Mm.24020.1	gb:NM_016707.1 /DB_XREF=gi:7710021 /GEN=Bcl11a /FEA=FLmRNA /CNT=30 /TID=Mm.24020.1 /TIER=FL+Stack /STK=10 /UG=Mm.24020 /LL=14025 /DEF=Mus musculus B-cell CLLlymphoma 11A (zinc finger protein) (Bcl11a), mRNA. /PROD=B-cell CLLlymphoma 11A (zinc finger proten) /FL=gb:NM_016707.1 gb:AF186018.1 gb:BC010585.1 gb:AF051525.1	NM_016707	Mm.24020	Mm.53687	B-cell CLL/lymphoma 11A (zinc finger protein)	3.74354	3.41651	3.32053	3.01087	2.95781	1.76405	0	0	0	0	0	0	0	0	0	0	0	0
[truncated: 3,463 more rows]
