# Supplementary material for: Transcriptional ontogeny of the developing liver
Source: BMC Genomics. 2012 Jan 19;13:33. doi: 10.1186/1471-2164-13-33 (PMC3306746; doi:10.1186/1471-2164-13-33)
Supplement: Additional file 6 — Gene expression changes during discrete windows of development in the livers of fetal and neonatal mice. Classification of genes altered during mouse liver development (early, mid, late, sustained). [file 1471-2164-13-33-S6.XLS]

## Sheet: Sheet1
GeneID	GeneID	Gene Title	Category of expression
1415673_at	Psph	phosphoserine phosphatase	sustained
1415677_at	Dhrs1	dehydrogenase/reductase (SDR family) member 1	late
1415680_at	Anapc1	anaphase promoting complex subunit 1	early
1415682_at	Xpo7	exportin 7	mid
1415698_at	Golm1	golgi membrane protein 1	early
1415702_a_at	Ctbp1	C-terminal binding protein 1	mid
1415733_a_at	1110019J04Rik	RIKEN cDNA 1110019J04 gene	early
1415735_at	Ddb1	damage specific DNA binding protein 1	mid
1415741_at	Tmem165	transmembrane protein 165	early
1415744_at	H2-Ke2	H2-K region expressed gene 2	sustained
1415758_at	Fryl	furry homolog-like (Drosophila)	mid
1415771_at	Ncl	nucleolin	early
1415773_at	Ncl	nucleolin	early
1415775_at	Rbbp7	retinoblastoma binding protein 7	mid
1415776_at	Aldh3a2	aldehyde dehydrogenase family 3, subfamily A2	late
1415779_s_at	Actg1	actin, gamma, cytoplasmic 1	early
1415780_a_at	Armcx2	armadillo repeat containing, X-linked 2	early
1415781_a_at	LOC100043459 /// LOC100044181 /// LOC100045245 /// LOC100046167 /// LOC672381 /// LOC675440 /// Sumo2	SMT3 suppressor of mif two 3 homolog 2 (yeast) /// similar to SMT3B protein /// similar to SMT3 suppressor of mif two 3 homolog 2 (S. cerevisiae) /// hypothetical protein LOC100044181 /// similar to Chain B, Crystal Structure Of Sumo-3-Modified Thymine-Dna Glycosylase	early
1415782_at	LOC100043459 /// LOC100044181 /// LOC100045245 /// LOC100046167 /// LOC672381 /// LOC675440 /// Sumo2	SMT3 suppressor of mif two 3 homolog 2 (yeast) /// similar to SMT3B protein /// similar to SMT3 suppressor of mif two 3 homolog 2 (S. cerevisiae) /// hypothetical protein LOC100044181 /// similar to Chain B, Crystal Structure Of Sumo-3-Modified Thymine-Dna Glycosylase	early
1415785_a_at	Cct8	chaperonin subunit 8 (theta)	early
1415793_at	Pnpo	pyridoxine 5'-phosphate oxidase	mid
1415799_at	Wbp11	WW domain binding protein 11	sustained
1415802_at	Slc16a1	solute carrier family 16 (monocarboxylic acid transporters), member 1	mid
1415807_s_at	Sfrs2	splicing factor, arginine/serine-rich 2 (SC-35)	early
1415810_at	Uhrf1	ubiquitin-like, containing PHD and RING finger domains, 1	mid
1415811_at	Uhrf1	ubiquitin-like, containing PHD and RING finger domains, 1	mid
1415812_at	Gsn	gelsolin	mid
1415814_at	Atp6v1b2	ATPase, H+ transporting, V1 subunit B, isoform 2	mid
1415816_at	Cct7	chaperonin subunit 7 (eta)	early
1415817_s_at	Cct7	chaperonin subunit 7 (eta)	early
1415820_x_at	Nono	non-POU-domain-containing, octamer binding protein	early
1415821_at	Sdfr1	stromal cell derived factor receptor 1	mid
1415823_at	Scd2	stearoyl-Coenzyme A desaturase 2	mid
1415824_at	Scd2	stearoyl-Coenzyme A desaturase 2	mid
1415829_at	Lbr	lamin B receptor	mid
1415836_at	Aldh18a1	aldehyde dehydrogenase 18 family, member A1	early
1415839_a_at	Npm1	nucleophosmin 1	mid
1415840_at	Elovl5	ELOVL family member 5, elongation of long chain fatty acids (yeast)	late
1415849_s_at	Stmn1	stathmin 1	sustained
1415851_a_at	Impdh2	inosine 5'-phosphate dehydrogenase 2	early
1415852_at	Impdh2	inosine 5'-phosphate dehydrogenase 2	early
1415857_at	Emb	embigin	mid
1415858_at	Eif3c	eukaryotic translation initiation factor 3, subunit C	early
1415860_at	Kpna2 /// LOC100039592 /// LOC100043906	karyopherin (importin) alpha 2 /// similar to nuclear pore-targeting complex component of 58 kDa	sustained
1415864_at	Bpgm	2,3-bisphosphoglycerate mutase	mid
1415865_s_at	Bpgm	2,3-bisphosphoglycerate mutase	mid
1415867_at	Cct4	chaperonin subunit 4 (delta)	early
1415869_a_at	Trim28	tripartite motif-containing 28	early
1415872_at	Hnrph1	heterogeneous nuclear ribonucleoprotein H1	early
1415876_a_at	LOC100042812 /// LOC100047845 /// Rps26	ribosomal protein S26 /// similar to ribosomal protein S26	sustained
1415878_at	Rrm1	ribonucleotide reductase M1	mid
1415879_a_at	Rplp2	ribosomal protein, large P2	sustained
1415880_a_at	Lamp1	lysosomal membrane glycoprotein 1	late
1415889_a_at	Hsp90b1	heat shock protein 90, beta (Grp94), member 1	late
1415897_a_at	Mgst1	microsomal glutathione S-transferase 1	late
1415906_at	Tmsb4x	thymosin, beta 4, X chromosome	mid
1415907_at	Ccnd3	cyclin D3	mid
1415912_a_at	EG625298 /// LOC100039924 /// LOC100044992 /// LOC100048340 /// LOC637251 /// Rps13	ribosomal protein S13 /// predicted gene, EG625298 /// similar to ribosomal protein S13	early
1415914_at	Hnrpab	heterogeneous nuclear ribonucleoprotein A/B	early
1415922_s_at	Marcksl1	MARCKS-like 1	early
1415923_at	Ndn	necdin	early
1415925_a_at	Nup62	nucleoporin 62	early
1415926_at	Nup62	nucleoporin 62	sustained
1415927_at	Actc1	actin, alpha, cardiac	mid
1415933_a_at	Cox5a	cytochrome c oxidase, subunit Va	late
1415936_at	Bcar3	breast cancer anti-estrogen resistance 3	late
1415938_at	Spink3	serine peptidase inhibitor, Kazal type 3	mid
1415943_at	Sdc1	syndecan 1	late
1415944_at	Sdc1	syndecan 1	late
1415945_at	Mcm5	minichromosome maintenance deficient 5, cell division cycle 46 (S. cerevisiae)	mid
1415946_at	Pigq	phosphatidylinositol glycan anchor biosynthesis, class Q	mid
1415947_at	Creg1	cellular repressor of E1A-stimulated genes 1	late
1415948_at	Creg1	cellular repressor of E1A-stimulated genes 1	late
1415960_at	Mpo	myeloperoxidase	mid
1415962_at	Eif3s3	eukaryotic translation initiation factor 3, subunit 3 (gamma)	mid
1415964_at	Scd1	stearoyl-Coenzyme A desaturase 1	late
1415965_at	Scd1	stearoyl-Coenzyme A desaturase 1	late
1415966_a_at	Ndufv1	NADH dehydrogenase (ubiquinone) flavoprotein 1	late
1415971_at	Marcks	myristoylated alanine rich protein kinase C substrate	mid
1415972_at	Marcks	myristoylated alanine rich protein kinase C substrate	mid
1415973_at	Marcks	Myristoylated alanine rich protein kinase C substrate (Marcks), mRNA	mid
1415977_at	Isyna1	myo-inositol 1-phosphate synthase A1	early
1415985_at	Sf3b3	splicing factor 3b, subunit 3	sustained
1415987_at	Hdlbp	high density lipoprotein (HDL) binding protein	late
1415989_at	Vcam1	vascular cell adhesion molecule 1	mid
1415990_at	Vdac2	voltage-dependent anion channel 2	early
1415994_at	Cyp2e1	cytochrome P450, family 2, subfamily e, polypeptide 1	late
1416000_a_at	Prdx1	peroxiredoxin 1	late
1416004_at	Ywhah	tyrosine 3-monooxygenase/tryptophan 5-monooxygenase activation protein, eta polypeptide	sustained
1416006_at	Mdk	midkine	early
1416009_at	Tspan3	tetraspanin 3	early
1416021_a_at	Fabp5	fatty acid binding protein 5, epidermal	mid
1416022_at	Fabp5	fatty acid binding protein 5, epidermal	mid
1416025_at	Fgg	fibrinogen, gamma polypeptide	late
1416026_a_at	Rpl12	ribosomal protein L12	sustained
1416028_a_at	Hn1	hematological and neurological expressed sequence 1	sustained
1416030_a_at	Mcm7	minichromosome maintenance deficient 7 (S. cerevisiae)	mid
1416031_s_at	Mcm7	minichromosome maintenance deficient 7 (S. cerevisiae)	mid
1416034_at	Cd24a	CD24a antigen	mid
1416036_at	Fkbp1a	FK506 binding protein 1a	early
1416037_a_at	Cct2	chaperonin subunit 2 (beta)	early
1416042_s_at	Nasp	nuclear autoantigenic sperm protein (histone-binding)	early
1416049_at	Gldc	glycine decarboxylase	late
1416051_at	C2	complement component 2 (within H-2S)	late
1416064_a_at	Hspa5	heat shock 70kD protein 5 (glucose-regulated protein)	late
1416068_at	Kars /// LOC631033	lysyl-tRNA synthetase /// similar to lysyl-tRNA synthetase	early
1416071_at	Ddx18	DEAD (Asp-Glu-Ala-Asp) box polypeptide 18	early
1416073_a_at	Pcnt1	pericentrin 1	mid
1416074_a_at	LOC100039731 /// LOC100042670 /// LOC100047349 /// LOC100048222 /// Rpl28	ribosomal protein L28 /// similar to ribosomal protein L28	sustained
1416076_at	Ccnb1-rs1 /// Ccnb1 /// LOC434175 /// Ccnb1-rs5	cyclin B1, related sequence 1 /// cyclin B1 /// similar to G2/mitotic-specific cyclin B1 /// cyclin B1, related sequence 5	mid
1416094_at	Adam9	a disintegrin and metallopeptidase domain 9 (meltrin gamma)	late
1416109_at	Fuca1	fucosidase, alpha-L- 1, tissue	late
1416118_at	LOC630539 /// Trim59	tripartite motif-containing 59 /// similar to mouse RING finger 1	mid
1416120_at	Rrm2	ribonucleotide reductase M2	mid
1416129_at	Errfi1	ERBB receptor feedback inhibitor 1	late
1416144_a_at	Dhx15	DEAH (Asp-Glu-Ala-His) box polypeptide 15	early
1416145_at	Dhx15	DEAH (Asp-Glu-Ala-His) box polypeptide 15	early
1416148_at	Laptm4b	lysosomal-associated protein transmembrane 4B	late
1416150_a_at	Sfrs3	splicing factor, arginine/serine-rich 3 (SRp20)	early
1416152_a_at	Sfrs3	splicing factor, arginine/serine-rich 3 (SRp20)	early
1416155_at	Hmgb3	high mobility group box 3	early
1416156_at	Vcl	vinculin	early
1416161_at	Rad21	RAD21 homolog (S. pombe)	mid
1416162_at	Rad21	RAD21 homolog (S. pombe)	sustained
1416168_at	Serpinf1	serine (or cysteine) peptidase inhibitor, clade F, member 1	late
1416176_at	2810416G20Rik /// Hmgb1 /// LOC100041307	high mobility group box 1 /// RIKEN cDNA 2810416G20 gene /// similar to high-mobility group box 1	sustained
1416177_at	Rbmxrt	RNA binding motif protein, X chromosome retrogene	early
1416178_a_at	Plekhb1	pleckstrin homology domain containing, family B (evectins) member 1	late
1416184_s_at	Hmga1 /// Hmga1-rs1	high mobility group AT-hook 1 /// high mobility group AT-hook I, related sequence 1	early
1416185_a_at	Adh5	alcohol dehydrogenase 5 (class III), chi polypeptide	late
1416188_at	Gm2a	GM2 ganglioside activator protein	late
1416204_at	Gpd1	glycerol-3-phosphate dehydrogenase 1 (soluble)	late
1416211_a_at	Ptn	pleiotrophin	early
1416212_at	Magoh	mago-nashi homolog, proliferation-associated (Drosophila)	early
1416213_x_at	Surf4	surfeit gene 4	late
1416214_at	Mcm4	minichromosome maintenance deficient 4 homolog (S. cerevisiae)	mid
1416218_x_at	LOC100042986 /// LOC100043732 /// LOC100045996 /// LOC100047998 /// LOC629949 /// LOC665690 /// LOC668941 /// Rpl37a	ribosomal protein L37a /// similar to ribosomal protein L37a	sustained
1416219_at	Rpl19	ribosomal protein L19	mid
1416220_at	Spcs1	signal peptidase complex subunit 1 homolog (S. cerevisiae)	mid
1416221_at	Fstl1	follistatin-like 1	early
1416225_at	Adh1	alcohol dehydrogenase 1 (class I)	late
1416239_at	Ass1	argininosuccinate synthetase 1	late
1416243_a_at	LOC100038991 /// LOC100040823 /// LOC100044559 /// LOC100048308 /// Rpl35	ribosomal protein L35 /// similar to ribosomal protein L35	sustained
1416244_a_at	Cnbp	cellular nucleic acid binding protein	early
1416248_at	Nadk	NAD kinase	late
1416249_at	Nadk	NAD kinase	late
1416250_at	Btg2	B-cell translocation gene 2, anti-proliferative	mid
1416251_at	Mcm6	minichromosome maintenance deficient 6 (MIS5 homolog, S. pombe) (S. cerevisiae)	mid
1416253_at	Cdkn2d	cyclin-dependent kinase inhibitor 2D (p19, inhibits CDK4)	mid
1416256_a_at	Tubb5	tubulin, beta 5	sustained
1416258_at	Tk1	thymidine kinase 1	mid
1416261_at	Tmem19	transmembrane protein 19	late
1416262_at	Tmem19	transmembrane protein 19	late
1416270_at	Polr2g	polymerase (RNA) II (DNA directed) polypeptide G	early
1416271_at	Perp	PERP, TP53 apoptosis effector	late
1416276_a_at	Rps4x	ribosomal protein S4, X-linked	sustained
1416280_at	Uba2	ubiquitin-like modifier activating enzyme 2	early
1416283_at	Gart	phosphoribosylglycinamide formyltransferase	early
1416288_at	Dnaja1	DnaJ (Hsp40) homolog, subfamily A, member 1	late
1416292_at	Prdx3	peroxiredoxin 3	mid
1416299_at	Shcbp1	Shc SH2-domain binding protein 1	sustained
1416308_at	Ugdh	UDP-glucose dehydrogenase	late
1416309_at	Nusap1	nucleolar and spindle associated protein 1	mid
1416311_s_at	Tuba3 /// Tuba7	tubulin, alpha 3 /// tubulin, alpha 7	mid
1416316_at	Slc27a2	solute carrier family 27 (fatty acid transporter), member 2	late
1416319_at	Adk	adenosine kinase	late
1416321_s_at	Prelp	proline arginine-rich end leucine-rich repeat	late
1416327_at	Ufc1	ubiquitin-fold modifier conjugating enzyme 1	late
1416330_at	Cd81	CD 81 antigen	late
1416335_at	Mif	macrophage migration inhibitory factor	early
1416336_s_at	Snrpd1	small nuclear ribonucleoprotein D1	early
1416340_a_at	Man2b1	mannosidase 2, alpha B1	late
1416341_at	Polr2c	polymerase (RNA) II (DNA directed) polypeptide C	sustained
1416343_a_at	Lamp2	lysosomal membrane glycoprotein 2	late
1416344_at	Lamp2	lysosomal membrane glycoprotein 2	late
1416345_at	LOC100039343 /// LOC100045062 /// Timm8a1	translocase of inner mitochondrial membrane 8 homolog a1 (yeast) /// similar to small zinc finger-like protein	early
1416369_at	Hiatl1	hippocampus abundant transcript-like 1	mid
1416381_a_at	Prdx5	peroxiredoxin 5	late
1416393_at	Emg1	EMG1 nucleolar protein homolog (S. cerevisiae)	early
1416402_at	Abcb10	ATP-binding cassette, sub-family B (MDR/TAP), member 10	mid
1416403_at	Abcb10	ATP-binding cassette, sub-family B (MDR/TAP), member 10	mid
1416404_s_at	LOC100039355 /// LOC100048153 /// Rps16	ribosomal protein S16 /// similar to Rps16 protein	sustained
1416408_at	Acox1	acyl-Coenzyme A oxidase 1, palmitoyl	late
1416409_at	Acox1	acyl-Coenzyme A oxidase 1, palmitoyl	late
1416411_at	Gstm2	glutathione S-transferase, mu 2	late
1416415_a_at	H2afz	H2A histone family, member Z	early
1416416_x_at	Gstm1	glutathione S-transferase, mu 1	late
1416418_at	Gabarapl1	gamma-aminobutyric acid (GABA(A)) receptor-associated protein-like 1	late
1416419_s_at	Gabarapl1	gamma-aminobutyric acid (GABA(A)) receptor-associated protein-like 1	late
1416429_a_at	Cat	catalase	late
1416430_at	Cat	catalase	late
1416433_at	Rpa2	replication protein A2	mid
1416435_at	Ltbr	lymphotoxin B receptor	late
1416440_at	Cd164	CD164 antigen	late
1416441_at	MGI:1889205	plasma glutamate carboxypeptidase	late
1416443_a_at	Sae1	SUMO1 activating enzyme subunit 1	early
1416446_at	Tmem30a	transmembrane protein 30A	late
1416447_at	Tmem30a	transmembrane protein 30A	late
1416452_at	Oat	ornithine aminotransferase	late
1416453_x_at	EG432865 /// LOC100038969 /// LOC100038978 /// LOC100039828 /// LOC627835 /// LOC665281 /// LOC668406 /// LOC671641 /// LOC672959 /// LOC676277 /// Rps12	ribosomal protein S12 /// predicted gene, EG432865 /// similar to ribosomal protein S12 /// similar to 40S ribosomal protein S12 /// Rps12 pseudogene	early
1416461_at	Caprin1	cell cycle associated protein 1	early
1416462_at	Caprin1	cell cycle associated protein 1	early
1416464_at	Slc4a1	solute carrier family 4 (anion exchanger), member 1	mid
1416468_at	Aldh1a1	aldehyde dehydrogenase family 1, subfamily A1	late
1416473_a_at	Nope	neighbor of Punc E11	mid
1416479_a_at	Tmem14c	transmembrane protein 14C	mid
1416483_at	Ttc3	tetratricopeptide repeat domain 3	early
1416492_at	Ccne1	cyclin E1	mid
1416497_at	Pdia4	protein disulfide isomerase associated 4	late
1416498_at	Ppic	peptidylprolyl isomerase C	mid
1416502_a_at	Preb	prolactin regulatory element binding	late
1416514_a_at	Fscn1	fascin homolog 1, actin bundling protein (Strongylocentrotus purpuratus)	early
1416519_at	LOC100048508 /// LOC622534 /// Rpl36	ribosomal protein L36 /// similar to Rpl36 protein	sustained
1416520_x_at	LOC100043718 /// LOC100048508 /// LOC622534 /// Rpl36	ribosomal protein L36 /// similar to Rpl36 protein /// similar to rat ribosomal protein L36	sustained
1416522_a_at	Grcc10	gene rich cluster, C10 gene	late
1416528_at	Sh3bgrl3	SH3 domain binding glutamic acid-rich protein-like 3	early
1416537_at	Creld1	cysteine-rich with EGF-like domains 1	late
1416544_at	Ezh2	enhancer of zeste homolog 2 (Drosophila)	early
1416546_a_at	Rpl6	ribosomal protein L6	sustained
1416555_at	Ei24	etoposide induced 2.4 mRNA	late
1416556_at	Tspan31	tetraspanin 31	late
1416557_a_at	Eftud2	elongation factor Tu GTP binding domain containing 2	mid
1416563_at	Ctps	cytidine 5'-triphosphate synthase	early
1416569_at	Actl6a	actin-like 6A	early
1416577_a_at	Rbx1	ring-box 1	early
1416585_at	Ruvbl1	RuvB-like protein 1	early
1416603_at	LOC632026 /// mCG_130059 /// Rpl22	ribosomal protein L22 /// similar to 60S ribosomal protein L22 (Heparin binding protein HBp15) /// ribosomal protein L22 pseudogene	sustained
1416605_at	Nola2	nucleolar protein family A, member 2	early
1416606_s_at	Nola2	nucleolar protein family A, member 2	early
1416607_at	4931406C07Rik	RIKEN cDNA 4931406C07 gene	late
1416610_a_at	Clcn3	chloride channel 3	mid
1416614_at	Eid1	EP300 interacting inhibitor of differentiation 1	sustained
1416617_at	Acss1	acyl-CoA synthetase short-chain family member 1	mid
1416618_at	Ppox	protoporphyrinogen oxidase	mid
1416625_at	Serping1	serine (or cysteine) peptidase inhibitor, clade G, member 1	late
1416629_at	Slc1a5	solute carrier family 1 (neutral amino acid transporter), member 5	mid
1416632_at	Mod1	malic enzyme, supernatant	late
1416634_at	5730536A07Rik	RIKEN cDNA 5730536A07 gene	mid
1416641_at	Lig1	ligase I, DNA, ATP-dependent	mid
1416646_at	Afp	alpha fetoprotein	mid
1416647_at	Bckdha	branched chain ketoacid dehydrogenase E1, alpha polypeptide	late
1416649_at	Ambp	alpha 1 microglobulin/bikunin	late
1416655_at	C1galt1c1	C1GALT1-specific chaperone 1	late
1416656_at	Clic1	chloride intracellular channel 1	early
1416659_at	Eif3s10	eukaryotic translation initiation factor 3, subunit 10 (theta)	early
1416660_at	Eif3s10	eukaryotic translation initiation factor 3, subunit 10 (theta)	mid
1416662_at	Sardh	sarcosine dehydrogenase	late
1416664_at	Cdc20	cell division cycle 20 homolog (S. cerevisiae)	mid
1416667_at	Ebp	phenylalkylamine Ca2+ antagonist (emopamil) binding protein	late
1416677_at	Apoh	apolipoprotein H	late
1416679_at	Abcd3	ATP-binding cassette, sub-family D (ALD), member 3	late
1416684_at	Fbl /// LOC100044829	fibrillarin /// similar to Fibrillarin	early
1416685_s_at	Fbl /// LOC100044829	fibrillarin /// similar to Fibrillarin	early
1416697_at	Dpp4	dipeptidylpeptidase 4	late
1416698_a_at	Cks1b	CDC28 protein kinase 1b	sustained
1416719_a_at	Rps10	ribosomal protein S10	sustained
1416721_s_at	Sfrs6	splicing factor, arginine/serine-rich 6	early
1416726_s_at	Ube2s	ubiquitin-conjugating enzyme E2S	mid
1416727_a_at	Cyb5	cytochrome b-5	late
1416729_at	Plg	plasminogen	late
1416740_at	Col5a1	procollagen, type V, alpha 1	mid
1416746_at	H2afx	H2A histone family, member X	mid
1416750_at	Oprs1	opioid receptor, sigma 1	late
1416755_at	Dnajb1	DnaJ (Hsp40) homolog, subfamily B, member 1	mid
1416756_at	Dnajb1	DnaJ (Hsp40) homolog, subfamily B, member 1	mid
1416757_at	Zwilch	Zwilch, kinetochore associated, homolog (Drosophila)	sustained
1416762_at	S100a10	S100 calcium binding protein A10 (calpactin)	late
1416766_at	Mosc2	MOCO sulphurase C-terminal domain containing 2	late
1416767_a_at	1110003E01Rik	RIKEN cDNA 1110003E01 gene	late
1416772_at	Cpt2	carnitine palmitoyltransferase 2	late
1416791_a_at	Nxf1	nuclear RNA export factor 1 homolog (S. cerevisiae)	mid
1416792_at	Ppm1g	protein phosphatase 1G (formerly 2C), magnesium-dependent, gamma isoform	mid
1416807_at	EG624713 /// LOC100040331 /// LOC100045128 /// LOC100048339 /// LOC665197 /// LOC665277 /// LOC666243 /// LOC667549 /// Rpl36a /// Rpl36al	ribosomal protein L36a /// ribosomal protein L36a-like /// predicted gene, EG624713 /// similar to hCG1787519 /// similar to ribosomal protein L36a	sustained
1416809_at	Cyp3a11	cytochrome P450, family 3, subfamily a, polypeptide 11	late
1416815_s_at	Bub3	budding uninhibited by benzimidazoles 3 homolog (S. cerevisiae)	sustained
1416833_at	Keg1	kidney expressed gene 1	late
1416838_at	Mut	methylmalonyl-Coenzyme A mutase	late
1416842_at	Gstm5	glutathione S-transferase, mu 5	mid
1416849_at	D10Ertd214e	DNA segment, Chr 10, ERATO Doi 214, expressed	late
1416850_s_at	D10Ertd214e	DNA segment, Chr 10, ERATO Doi 214, expressed	late
1416858_a_at	Fkbp3	FK506 binding protein 3	early
1416859_at	Fkbp3	FK506 binding protein 3	early
1416873_a_at	Cdk2	cyclin-dependent kinase 2	sustained
1416882_at	Rgs10	regulator of G-protein signalling 10	sustained
1416884_at	Cbx3 /// LOC382769 /// LOC544944	chromobox homolog 3 (Drosophila HP1 gamma) /// similar to chromobox homolog 3 /// similar to chromobox homolog 3	mid
1416906_at	Anapc5	anaphase-promoting complex subunit 5	mid
1416913_at	Es1	esterase 1	late
1416915_at	Msh6	mutS homolog 6 (E. coli)	sustained
1416921_x_at	Aldoa	aldolase 1, A isoform	early
1416922_a_at	Bnip3l	BCL2/adenovirus E1B interacting protein 3-like	mid
1416923_a_at	Bnip3l	BCL2/adenovirus E1B interacting protein 3-like	mid
1416925_at	Kpnb1	karyopherin (importin) beta 1	early
1416939_at	Ppa1	pyrophosphatase (inorganic) 1	late
1416941_s_at	Eif4h	eukaryotic translation initiation factor 4H	sustained
1416946_a_at	Acaa1 /// MGC29978	acetyl-Coenzyme A acyltransferase 1 /// 3-ketoacyl-CoA thiolase B	late
1416947_s_at	Acaa1 /// MGC29978	acetyl-Coenzyme A acyltransferase 1 /// 3-ketoacyl-CoA thiolase B	late
1416954_at	Slc25a10	solute carrier family 25 (mitochondrial carrier, dicarboxylate transporter), member 10	late
1416958_at	Nr1d2	nuclear receptor subfamily 1, group D, member 2	late
1416961_at	Bub1b	budding uninhibited by benzimidazoles 1 homolog, beta (S. cerevisiae)	mid
1416962_at	Rcc1	regulator of chromosome condensation 1	mid
1416963_at	Ubac1	ubiquitin associated domain containing 1	mid
1416968_a_at	Hsd3b7	hydroxy-delta-5-steroid dehydrogenase, 3 beta- and steroid delta-isomerase 7	late
1416972_at	EG434401 /// Nhp2l1	NHP2 non-histone chromosome protein 2-like 1 (S. cerevisiae) /// predicted gene, EG434401	early
1416973_at	EG434401 /// Nhp2l1	NHP2 non-histone chromosome protein 2-like 1 (S. cerevisiae) /// predicted gene, EG434401	early
1416978_at	Fcgrt	Fc receptor, IgG, alpha chain transporter	late
1416980_at	0610006F02Rik	RIKEN cDNA 0610006F02 gene	late
1417009_at	C1r	complement component 1, r subcomponent	late
1417011_at	Sdc2	syndecan 2	late
1417012_at	Sdc2	syndecan 2	late
1417013_at	Hspb8	heat shock 27kDa protein 8	late
1417014_at	Hspb8	heat shock 27kDa protein 8	late
1417018_at	Efemp2	epidermal growth factor-containing fibulin-like extracellular matrix protein 2	mid
1417019_a_at	Cdc6	cell division cycle 6 homolog (S. cerevisiae)	mid
1417037_at	Orc6l	origin recognition complex, subunit 6-like (S. cerevisiae)	mid
1417039_a_at	Cul7	cullin 7	early
1417043_at	Lcat	lecithin cholesterol acyltransferase	late
1417049_at	Rhd	Rh blood group, D antigen	mid
1417055_at	0610009D07Rik	RIKEN cDNA 0610009D07 gene	sustained
1417057_a_at	Lamp3 /// LOC100045251 /// LOC100046743 /// Ppid	peptidylprolyl isomerase D (cyclophilin D) /// lysosomal-associated membrane protein 3 /// similar to peptidylprolyl isomerase D	early
1417066_at	Cabc1	chaperone, ABC1 activity of bc1 complex like (S. pombe)	late
1417070_at	Cyp4v3	cytochrome P450, family 4, subfamily v, polypeptide 3	late
1417071_s_at	Cyp4v3	cytochrome P450, family 4, subfamily v, polypeptide 3	late
1417082_at	Anp32b	acidic nuclear phosphoprotein 32 family, member B	mid
1417085_at	Akr1c6	aldo-keto reductase family 1, member C6	late
1417090_at	Rcn1	reticulocalbin 1	early
1417091_at	Chuk	conserved helix-loop-helix ubiquitous kinase	late
1417103_at	Ddt	D-dopachrome tautomerase	late
1417106_at	Tpd52l2	tumor protein D52-like 2	early
1417110_at	Man1a	mannosidase 1, alpha	late
1417111_at	Man1a	mannosidase 1, alpha	late
1417112_at	Arl2bp	ADP-ribosylation factor-like 2 binding protein	mid
1417125_at	Ahcy	S-adenosylhomocysteine hydrolase	late
1417126_a_at	Rpl22l1	ribosomal protein L22 like 1	early
1417131_at	Cdc25a	cell division cycle 25 homolog A (S. pombe)	sustained
1417132_at	Cdc25a	cell division cycle 25 homolog A (S. cerevisiae)	mid
1417133_at	Pmp22	peripheral myelin protein	early
1417161_at	Cdk2ap2	CDK2-associated protein 2	late
1417165_at	Mbd2	methyl-CpG binding domain protein 2	mid
1417166_at	Psip1	PC4 and SFRS1 interacting protein 1	sustained
1417184_s_at	Hbb /// Hbb-b1 /// Hbb-b2	hemoglobin beta chain complex /// hemoglobin, beta adult major chain /// hemoglobin, beta adult minor chain	mid
1417185_at	Ly6a	lymphocyte antigen 6 complex, locus A	late
1417191_at	Dnajb9	DnaJ (Hsp40) homolog, subfamily B, member 9	late
1417193_at	Sod2	superoxide dismutase 2, mitochondrial	late
1417199_at	1300007B12Rik	RIKEN cDNA 1300007B12 gene	late
1417203_at	Ethe1	ethylmalonic encephalopathy 1	late
1417206_at	Urod	uroporphyrinogen decarboxylase	mid
1417208_at	Amacr	alpha-methylacyl-CoA racemase	late
1417219_s_at	LOC100043712 /// LOC100047613 /// Tmsb10	thymosin, beta 10 /// similar to thymosin, beta 10	early
1417220_at	Fah	fumarylacetoacetate hydrolase	late
1417231_at	Cldn2	claudin 2	late
1417232_at	Cldn2	claudin 2	late
1417238_at	Ewsr1	Ewing sarcoma breakpoint region 1	early
1417239_at	Cetn3	centrin 3	early
1417242_at	Eif4a3	eukaryotic translation initiation factor 4A, isoform 3	early
1417246_at	Pzp	pregnancy zone protein	late
1417260_at	U2af2	U2 small nuclear ribonucleoprotein auxiliary factor (U2AF) 2	early
1417269_at	Cdk9	cyclin-dependent kinase 9 (CDC2-related kinase)	early
1417287_at	H13	histocompatibility 13	late
1417290_at	Lrg1	leucine-rich alpha-2-glycoprotein 1	late
1417294_at	Akr7a5	aldo-keto reductase family 7, member A5 (aflatoxin aldehyde reductase)	late
1417298_at	Ebpl	emopamil binding protein-like	late
1417308_at	Pkm2	pyruvate kinase, muscle	early
1417314_at	H2-Bf	histocompatibility 2, complement component factor B	late
1417337_at	Epb4.2	erythrocyte protein band 4.2	mid
1417338_at	Epb4.2	erythrocyte protein band 4.2	mid
1417339_a_at	Dynll1 /// EG627788	dynein light chain LC8-type 1 /// predicted gene, EG627788	early
1417351_a_at	LOC100047155 /// Snrpa1	small nuclear ribonucleoprotein polypeptide A' /// similar to Small nuclear ribonucleoprotein polypeptide A	early
1417352_s_at	Snrpa1	small nuclear ribonucleoprotein polypeptide A'	early
1417353_x_at	Snrpa1	small nuclear ribonucleoprotein polypeptide A'	early
1417356_at	Peg3	paternally expressed 3	mid
1417359_at	Mfap2	microfibrillar-associated protein 2	early
1417364_at	Eef1g /// LOC100047986	eukaryotic translation elongation factor 1 gamma /// similar to eukaryotic translation elongation factor 1 gamma	early
1417369_at	Hsd17b4	hydroxysteroid (17-beta) dehydrogenase 4	late
1417382_at	Entpd5	ectonucleoside triphosphate diphosphohydrolase 5	late
1417383_at	Entpd5	ectonucleoside triphosphate diphosphohydrolase 5	late
1417384_at	Entpd5	ectonucleoside triphosphate diphosphohydrolase 5	late
1417388_at	Bex2	brain expressed X-linked 2	sustained
1417393_a_at	C1qdc2	C1q domain containing 2	mid
1417399_at	Gas6	growth arrest specific 6	late
1417417_a_at	Cox6a1	cytochrome c oxidase, subunit VI a, polypeptide 1	late
1417421_at	S100a1	S100 calcium binding protein A1	late
1417422_at	Gnmt	glycine N-methyltransferase	late
1417423_at	Grina	glutamate receptor, ionotropic, N-methyl D-aspartate-associated protein 1 (glutamate binding)	mid
1417426_at	Prg1	proteoglycan 1, secretory granule	mid
1417430_at	Cdr2	cerebellar degeneration-related 2	mid
1417432_a_at	Gnb1	guanine nucleotide binding protein (G protein), beta 1	early
1417450_a_at	Tacc3	transforming, acidic coiled-coil containing protein 3	sustained
1417457_at	Cks2 /// LOC100039474 /// LOC100044764	CDC28 protein kinase regulatory subunit 2 /// similar to Cyclin-dependent kinases regulatory subunit 2 (CKS-2)	sustained
1417458_s_at	Cks2	CDC28 protein kinase regulatory subunit 2	mid
1417466_at	---	---	late
1417468_at	Nit1	nitrilase 1	late
1417471_s_at	D1Ertd622e	DNA segment, Chr 1, ERATO Doi 622, expressed	mid
1417494_a_at	Cp	ceruloplasmin	late
1417495_x_at	Cp	ceruloplasmin	late
1417496_at	Cp	ceruloplasmin	late
1417503_at	Rfc2	replication factor C (activator 1) 2	mid
1417506_at	Gmnn	geminin	mid
1417511_at	Lyar	Ly1 antibody reactive clone	early
1417514_at	Ssx2ip	synovial sarcoma, X breakpoint 2 interacting protein	mid
1417517_at	Plagl2	pleiomorphic adenoma gene-like 2	mid
1417531_at	Cyp2j5	cytochrome P450, family 2, subfamily j, polypeptide 5	late
1417532_at	Cyp2j5	cytochrome P450, family 2, subfamily j, polypeptide 5	late
1417541_at	Hells	helicase, lymphoid specific	early
1417556_at	Fabp1	fatty acid binding protein 1, liver	late
1417561_at	Apoc1	apolipoprotein C-I	late
1417574_at	Cxcl12	chemokine (C-X-C motif) ligand 12	late
1417575_at	Otub2	OTU domain, ubiquitin aldehyde binding 2	mid
1417580_s_at	Selenbp1	selenium binding protein 1	late
1417583_a_at	Utp3	UTP3, small subunit (SSU) processome component, homolog (S. cerevisiae	early
1417585_at	Nup210	nucleoporin 210	mid
1417586_at	Timeless	timeless homolog (Drosophila)	mid
1417590_at	Cyp27a1	cytochrome P450, family 27, subfamily a, polypeptide 1	late
1417606_a_at	Calr	calreticulin	late
1417610_at	Apoa5	apolipoprotein A-V	late
1417629_at	Prodh	proline dehydrogenase	late
1417636_at	Slc6a9	solute carrier family 6 (neurotransmitter transporter, glycine), member 9	mid
1417646_a_at	Snx5	sorting nexin 5	early
1417647_at	Snx5	sorting nexin 5	early
1417649_at	Cdkn1c	cyclin-dependent kinase inhibitor 1C (P57)	early
1417651_at	Cyp2c29	cytochrome P450, family 2, subfamily c, polypeptide 29	late
1417652_a_at	Tbca	tubulin cofactor a	mid
1417655_a_at	MGI:1933527	arsenate resistance protein 2	mid
1417666_at	Dnttip1	deoxynucleotidyltransferase, terminal, interacting protein 1	mid
1417681_at	Nudt21	nudix (nucleoside diphosphate linked moiety X)-type motif 21	sustained
1417712_at	Eif2s2	eukaryotic translation initiation factor 2, subunit 2 (beta)	sustained
1417714_x_at	Hba-a1	hemoglobin alpha, adult chain 1	mid
1417718_at	Eif3g	eukaryotic translation initiation factor 3, subunit G	early
1417724_at	Thoc4	THO complex 4	sustained
1417750_a_at	Slc25a37	solute carrier family 25, member 37	mid
1417762_a_at	Rpl8	ribosomal protein L8	early
1417765_a_at	Amy1	amylase 1, salivary	late
1417766_at	1810044O22Rik	RIKEN cDNA 1810044O22 gene	late
1417767_at	1810044O22Rik	RIKEN cDNA 1810044O22 gene	late
1417768_at	1200006O19Rik	RIKEN cDNA 1200006O19 gene	late
1417776_at	Azgp1	alpha-2-glycoprotein 1, zinc	late
1417809_at	Slc22a18	solute carrier family 22 (organic cation transporter), member 18	late
1417815_a_at	Serinc3	serine incorporator 3	mid
1417821_at	D17H6S56E-5	DNA segment, Chr 17, human D6S56E 5	mid
1417822_at	D17H6S56E-5	DNA segment, Chr 17, human D6S56E 5	mid
1417825_at	Esd	esterase D/formylglutathione hydrolase	late
1417830_at	Smc1l1	SMC (structural maintenance of chromosomes 1)-like 1 (S. cerevisiae)	mid
1417834_at	Synj2bp	synaptojanin 2 binding protein	late
1417835_at	Mug1	murinoglobulin 1	late
1417841_at	Pxmp2	peroxisomal membrane protein 2	late
1417850_at	Rb1	retinoblastoma 1	mid
1417868_a_at	Ctsz	cathepsin Z	late
1417869_s_at	Ctsz	cathepsin Z	late
1417870_x_at	Ctsz	cathepsin Z	late
1417883_at	Gstt2	glutathione S-transferase, theta 2	late
1417892_a_at	Sirt3	sirtuin 3 (silent mating type information regulation 2, homolog) 3 (S. cerevisiae)	late
1417902_at	Slc19a2	solute carrier family 19 (thiamine transporter), member 2	late
1417909_at	Serpinc1	serine (or cysteine) peptidase inhibitor, clade C (antithrombin), member 1	late
1417910_at	Ccna2	cyclin A2	mid
1417911_at	Ccna2	cyclin A2	mid
1417913_at	2810037C03Rik	RIKEN cDNA 2810037C03 gene	mid
1417921_at	2610029G23Rik	RIKEN cDNA 2610029G23 gene	early
1417926_at	Luzp5	leucine zipper protein 5	mid
1417927_at	Ddx19a	DEAD (Asp-Glu-Ala-Asp) box polypeptide 19a	early
1417938_at	Rad51ap1	RAD51 associated protein 1	sustained
1417941_at	Hdhd4	haloacid dehalogenase-like hydrolase domain containing 4	mid
1417946_at	Abhd3	abhydrolase domain containing 3	late
1417947_at	Pcna	proliferating cell nuclear antigen	mid
1417950_a_at	Apoa2	apolipoprotein A-II	late
1417962_s_at	Ghr	growth hormone receptor	late
1417973_at	Itih1	inter-alpha trypsin inhibitor, heavy chain 1	late
1417980_a_at	Insig2	insulin induced gene 2	late
1417981_at	Insig2	insulin induced gene 2	late
1417982_at	Insig2	insulin induced gene 2	late
1417987_at	Btd	biotinidase	late
1417991_at	Dio1	deiodinase, iodothyronine, type I	late
1417999_at	Itm2b	integral membrane protein 2B	late
1418000_a_at	Itm2b	integral membrane protein 2B	late
1418003_at	1190002H23Rik	RIKEN cDNA 1190002H23 gene	mid
1418005_at	Sdhb	succinate dehydrogenase complex, subunit B, iron sulfur (Ip)	late
1418010_a_at	Sh3glb1	SH3-domain GRB2-like B1 (endophilin)	mid
1418013_at	Cml1	camello-like 1	late
1418016_at	Pum2	pumilio 2 (Drosophila)	sustained
1418021_at	C4	complement component 4 (within H-2S)	late
1418037_at	C4bp	complement component 4 binding protein	late
1418072_at	Hist1h2bc	histone 1, H2bc	late
1418078_at	Psme3	proteaseome (prosome, macropain) 28 subunit, 3	mid
1418079_at	Psme3	proteaseome (prosome, macropain) 28 subunit, 3	mid
1418113_at	Cyp2d10	cytochrome P450, family 2, subfamily d, polypeptide 10	late
1418118_at	Slc22a1	solute carrier family 22 (organic cation transporter), member 1	late
1418119_at	Rbm8a	RNA binding motif protein 8a	early
1418133_at	Bcl3	B-cell leukemia/lymphoma 3	late
1418138_at	Sult1d1	sulfotransferase family 1D, member 1	late
1418148_at	Abhd1	abhydrolase domain containing 1	late
1418164_at	Stx2	syntaxin 2	mid
1418171_at	Tceal8	transcription elongation factor A (SII)-like 8	mid
1418174_at	Dbp	D site albumin promoter binding protein	late
1418181_at	Ptp4a3	protein tyrosine phosphatase 4a3	mid
1418186_at	Gstt1	glutathione S-transferase, theta 1	late
1418190_at	Pon1	paraoxonase 1	late
1418199_at	Hemgn	hemogen	mid
1418214_at	Klc2	kinesin light chain 2	late
1418226_at	Orc2l	origin recognition complex, subunit 2-like (S. cerevisiae)	mid
1418232_s_at	Lims1	LIM and senescent cell antigen-like domains 1	sustained
1418234_s_at	Bcas2	breast carcinoma amplified sequence 2	mid
1418237_s_at	Col18a1	procollagen, type XVIII, alpha 1	late
1418239_at	Apof	apolipoprotein F	late
1418258_s_at	6720463E02Rik	RIKEN cDNA 6720463E02 gene	late
1418264_at	Solt	SoxLZ/Sox6 leucine zipper binding protein in testis	mid
1418267_at	Mst1	macrophage stimulating 1 (hepatocyte growth factor-like)	late
1418274_at	LOC100043462 /// LOC100044514 /// LOC621832 /// Nutf2	nuclear transport factor 2 /// similar to nuclear transport factor 2	early
1418278_at	Apoc3	apolipoprotein C-III	late
1418281_at	Rad51	RAD51 homolog (S. cerevisiae)	sustained
1418282_x_at	Serpina1b /// Serpina1d /// Serpina1e	serine (or cysteine) preptidase inhibitor, clade A, member 1b /// serine (or cysteine) peptidase inhibitor, clade A, member 1d /// serine (or cysteine) peptidase inhibitor, clade A, member 1e	late
1418294_at	Epb4.1l4b	erythrocyte protein band 4.1-like 4b	late
1418301_at	Irf6	interferon regulatory factor 6	late
1418305_s_at	Nola1	nucleolar protein family A, member 1 (H/ACA small nucleolar RNPs)	early
1418311_at	Fn3k	fructosamine 3 kinase	mid
1418321_at	Dci	dodecenoyl-Coenzyme A delta isomerase (3,2 trans-enoyl-Coenyme A isomerase)	late
1418324_at	Fem1b	feminization 1 homolog b (C. elegans)	sustained
1418325_at	Sephs2	selenophosphate synthetase 2	late
1418326_at	LOC100047619 /// Slc7a5	solute carrier family 7 (cationic amino acid transporter, y+ system), member 5 /// similar to solute carrier family 7 (cationic amino acid transporter, y+ system), member 5	mid
1418330_at	Ctcf	CCCTC-binding factor	sustained
1418334_at	AA545217	expressed sequence AA545217	mid
1418337_at	Rpia	ribose 5-phosphate isomerase A	sustained
1418352_at	Hsd17b2	hydroxysteroid (17-beta) dehydrogenase 2	late
1418364_a_at	Ftl1	ferritin light chain 1	late
1418366_at	Hist2h2aa1 /// Hist1h2ad /// Hist1h2an /// Hist2h2ab /// Hist2h2ac /// Hist2h2aa2	histone 2, H2aa1 /// histone 1, H2ad /// histone 1, H2an /// histone 2, H2ab /// histone 2, H2ac /// histone 2, H2aa2	late
1418367_x_at	Hist2h2aa1 /// Hist1h2ad /// Hist1h2an /// Hist2h2ab /// Hist2h2ac /// Hist2h2aa2	histone 2, H2aa1 /// histone 1, H2ad /// histone 1, H2an /// histone 2, H2ab /// histone 2, H2ac /// histone 2, H2aa2	late
1418369_at	Prim1	DNA primase, p49 subunit	mid
1418372_at	Adsl	adenylosuccinate lyase	early
1418377_a_at	MGI:1353606	Cd27 binding protein (Hindu God of destruction)	mid
1418395_at	1300013J15Rik	RIKEN cDNA 1300013J15 gene	late
1418398_a_at	Tspan32	tetraspanin 32	sustained
1418434_at	Mkrn1	makorin, ring finger protein, 1	mid
1418435_at	Mkrn1	makorin, ring finger protein, 1	mid
1418438_at	Fabp2	fatty acid binding protein 2, intestinal	late
1418442_at	Xpo1	exportin 1, CRM1 homolog (yeast)	early
1418443_at	Xpo1	exportin 1, CRM1 homolog (yeast)	early
1418445_at	---	---	late
1418446_at	Slc16a2	solute carrier family 16 (monocarboxylic acid transporters), member 2	late
1418493_a_at	Snca	synuclein, alpha	mid
1418505_at	Nudt4	nudix (nucleoside diphosphate linked moiety X)-type motif 4	mid
1418506_a_at	Prdx2	peroxiredoxin 2	mid
1418516_at	Mtf2	metal response element binding transcription factor 2	early
1418518_at	Furin	furin (paired basic amino acid cleaving enzyme)	late
1418519_at	Aadat	aminoadipate aminotransferase	late
1418527_a_at	Fusip1	FUS interacting protein (serine-arginine rich) 1	early
1418530_at	Nup160	nucleoporin 160	sustained
1418547_at	Tfpi2	tissue factor pathway inhibitor 2	late
1418564_s_at	Serbp1	Serpine1 mRNA binding protein 1	early
1418574_a_at	Shfm1	split hand/foot malformation (ectrodactyly) type 1	mid
1418575_at	Shfm1	split hand/foot malformation (ectrodactyly) type 1	mid
1418583_at	Hint3	histidine triad nucleotide binding protein 3	late
1418600_at	Klf1	Kruppel-like factor 1 (erythroid)	mid
1418601_at	Aldh1a7	aldehyde dehydrogenase family 1, subfamily A7	late
1418611_at	Gpr162	G protein-coupled receptor 162	late
1418622_at	Rab2	RAB2, member RAS oncogene family	late
1418626_a_at	Clu	clusterin	late
1418629_a_at	Khdrbs1	KH domain containing, RNA binding, signal transduction associated 1	early
1418645_at	Hal	histidine ammonia lyase	late
1418653_at	Cyp2c37 /// Cyp2c50 /// Cyp2c54	cytochrome P450, family 2. subfamily c, polypeptide 37 /// cytochrome P450, family 2, subfamily c, polypeptide 50 /// cytochrome P450	late
1418654_at	Hao3	hydroxyacid oxidase (glycolate oxidase) 3	mid
1418656_at	Lsm5	LSM5 homolog, U6 small nuclear RNA associated (S. cerevisiae)	early
1418668_at	Acsm1	acyl-CoA synthetase medium-chain family member 1	late
1418672_at	Akr1c13	aldo-keto reductase family 1, member C13	late
1418696_at	BC021608	cDNA sequence BC021608	late
1418697_at	Inmt	indolethylamine N-methyltransferase	late
1418698_a_at	Fech	ferrochelatase	mid
1418699_s_at	Fech	ferrochelatase	mid
1418701_at	Comt	catechol-O-methyltransferase	late
1418706_at	Slc38a3	solute carrier family 38, member 3	late
1418708_at	Apoc4	apolipoprotein C-IV	late
1418713_at	Pcbd1	pterin 4 alpha carbinolamine dehydratase/dimerization cofactor of hepatocyte nuclear factor 1 alpha (TCF1) 1	late
1418715_at	Pank1	pantothenate kinase 1	late
1418722_at	Ngp	neutrophilic granule protein	mid
1418724_at	Cfi	complement component factor i	late
1418739_at	Sgk2	serum/glucocorticoid regulated kinase 2	late
1418746_at	MGI:1930773	brain protein 17	late
1418758_a_at	Pscd3	pleckstrin homology, Sec7 and coiled-coil domains 3	sustained
1418763_at	Nit2	nitrilase family, member 2	late
1418764_a_at	Bpnt1	bisphosphate 3'-nucleotidase 1	late
1418765_at	Timd2	T-cell immunoglobulin and mucin domain containing 2	late
1418767_at	Cyp4f13	cytochrome P450, family 4, subfamily f, polypeptide 13	late
1418787_at	Mbl2	mannose binding lectin (C)	late
1418804_at	Sucnr1	succinate receptor 1	late
1418814_s_at	Ndufa12	NADH dehydrogenase (ubiquinone) 1 alpha subcomplex, 12	late
1418821_at	Cyp2a12	cytochrome P450, family 2, subfamily a, polypeptide 12	late
1418822_a_at	Arf6	ADP-ribosylation factor 6	sustained
1418833_at	Agxt	alanine-glyoxylate aminotransferase	late
1418836_at	Qprt	quinolinate phosphoribosyltransferase	late
1418840_at	Pdcd4	programmed cell death 4	late
1418845_at	Proc	protein C	late
1418853_at	Apon	apolipoprotein N	late
1418883_a_at	Pabpc1	poly A binding protein, cytoplasmic 1	sustained
1418884_x_at	Tuba1a	tubulin, alpha 1A	early
1418888_a_at	Sepx1	selenoprotein X 1	late
1418897_at	F2	coagulation factor II	late
1418901_at	Cebpb	CCAAT/enhancer binding protein (C/EBP), beta	late
1418907_at	F5	coagulation factor V	late
1418909_at	Ermap	erythroblast membrane-associated protein	mid
1418914_s_at	Bhmt2	betaine-homocysteine methyltransferase 2	late
1418918_at	Igfbp1	insulin-like growth factor binding protein 1	mid
1418919_at	Sgol1	shugoshin-like 1 (S. pombe)	mid
1418923_at	Slc17a3	solute carrier family 17 (sodium phosphate), member 3	late
1418961_at	Necap2	NECAP endocytosis associated 2	mid
1418969_at	Skp2	S-phase kinase-associated protein 2 (p45)	early
1418976_s_at	Cideb	cell death-inducing DNA fragmentation factor, alpha subunit-like effector B	late
1418979_at	9030611N15Rik	RIKEN cDNA 9030611N15 gene	late
1418982_at	Cebpa	CCAAT/enhancer binding protein (C/EBP), alpha	late
1418988_at	Pex7	peroxisome biogenesis factor 7	late
1418989_at	Ctse	cathepsin E	mid
1418996_a_at	4930469P12Rik	RIKEN cDNA 4930469P12 gene	late
1418998_at	Kmo	kynurenine 3-monooxygenase (kynurenine 3-hydroxylase)	late
1419001_at	Baat	bile acid-Coenzyme A: amino acid N-acyltransferase	late
1419002_s_at	Baat	bile acid-Coenzyme A: amino acid N-acyltransferase	late
1419014_at	Rhag	Rhesus blood group-associated A glycoprotein	mid
1419026_at	Daxx	Fas death domain-associated protein	mid
1419031_at	Fads2	fatty acid desaturase 2	late
1419033_at	2610018G03Rik	RIKEN cDNA 2610018G03 gene	early
1419039_at	Cyp2d22	cytochrome P450, family 2, subfamily d, polypeptide 22	late
1419040_at	Cyp2d22	cytochrome P450, family 2, subfamily d, polypeptide 22	late
1419042_at	Iigp1	interferon inducible GTPase 1	late
1419043_a_at	Iigp1	interferon inducible GTPase 1	late
1419045_at	Slc25a23	solute carrier family 25 (mitochondrial carrier; phosphate carrier), member 23	late
1419074_at	Chac2	ChaC, cation transport regulator homolog 2 (E. coli)	mid
1419075_s_at	Saa1	serum amyloid A 1	late
1419091_a_at	Anxa2	annexin A2	mid
1419093_at	Tdo2	tryptophan 2,3-dioxygenase	late
1419097_a_at	Stom	stomatin	mid
1419098_at	Stom	stomatin	mid
1419100_at	Serpina3n	serine (or cysteine) peptidase inhibitor, clade A, member 3N	late
1419103_a_at	Abhd6	abhydrolase domain containing 6	late
1419105_at	Nr1h4	nuclear receptor subfamily 1, group H, member 4	late
1419120_at	Lyl1	lymphoblastomic leukemia	mid
1419146_a_at	Gck	glucokinase	late
1419153_at	2810417H13Rik	RIKEN cDNA 2810417H13 gene	sustained
1419162_s_at	Dnajc3a	DnaJ (Hsp40) homolog, subfamily C, member 3A	late
1419163_s_at	Dnajc3	DnaJ (Hsp40) homolog, subfamily C, member 3	late
1419185_a_at	Wbscr14	Williams-Beuren syndrome chromosome region 14 homolog (human)	late
1419196_at	Hamp1	hepcidin antimicrobial peptide 1	late
1419197_x_at	Hamp1	hepcidin antimicrobial peptide 1	late
1419209_at	Cxcl1	chemokine (C-X-C motif) ligand 1	late
1419232_a_at	Apoa1	apolipoprotein A-I	late
1419233_x_at	Apoa1	apolipoprotein A-I	late
1419244_a_at	Rab14	RAB14, member RAS oncogene family	late
1419252_at	---	---	mid
1419253_at	Mthfd2	methylenetetrahydrofolate dehydrogenase (NAD+ dependent), methenyltetrahydrofolate cyclohydrolase	mid
1419254_at	Mthfd2	methylenetetrahydrofolate dehydrogenase (NAD+ dependent), methenyltetrahydrofolate cyclohydrolase	mid
1419260_a_at	Snrpb	small nuclear ribonucleoprotein B	early
1419270_a_at	Dut	deoxyuridine triphosphatase	mid
1419275_at	Dazap1	DAZ associated protein 1	sustained
1419279_at	Pip5k2a	phosphatidylinositol-4-phosphate 5-kinase, type II, alpha	mid
1419291_x_at	Gas5	growth arrest specific 5	early
1419298_at	Pon3	paraoxonase 3	late
1419311_at	Trim10	tripartite motif-containing 10	mid
1419318_at	Saa4	serum amyloid A 4	late
1419319_at	Saa4	serum amyloid A 4	late
1419321_at	F7	coagulation factor VII	late
1419349_a_at	Cyp2d9	cytochrome P450, family 2, subfamily d, polypeptide 9	late
1419364_a_at	EG624124 /// LOC634044 /// Rps7	ribosomal protein S7 /// predicted gene, EG624124 /// similar to 40S ribosomal protein S7 (S8)	sustained
1419365_at	Pex11a	peroxisomal biogenesis factor 11a	late
1419367_at	Decr1	2,4-dienoyl CoA reductase 1, mitochondrial	late
1419382_a_at	Dhrs4	dehydrogenase/reductase (SDR family) member 4	late
1419393_at	Abcg5	ATP-binding cassette, sub-family G (WHITE), member 5	late
1419398_a_at	Dp1	deleted in polyposis 1	mid
1419399_at	Mttp	microsomal triglyceride transfer protein	late
1419400_at	Mttp	microsomal triglyceride transfer protein	late
1419401_at	Asb13	ankyrin repeat and SOCS box-containing protein 13	late
1419402_at	Mns1	meiosis-specific nuclear structural protein 1	mid
1419406_a_at	Bcl11a	B-cell CLL/lymphoma 11A (zinc finger protein)	early
1419407_at	Hc	hemolytic complement	late
1419421_at	Ank1	ankyrin 1, erythroid	mid
1419430_at	Cyp26a1	cytochrome P450, family 26, subfamily a, polypeptide 1	late
1419435_at	Aox1	aldehyde oxidase 1	late
1419436_at	Cfhl1	complement component factor h-like 1	late
1419451_at	Fzr1	fizzy/cell division cycle 20 related 1 (Drosophila)	mid
1419452_at	Uchl5	ubiquitin carboxyl-terminal esterase L5	early
1419456_at	Dcxr	dicarbonyl L-xylulose reductase	late
1419495_at	Immp2l	IMP2 inner mitochondrial membrane peptidase-like (S. cerevisiae)	late
1419499_at	Gpam	glycerol-3-phosphate acyltransferase, mitochondrial	mid
1419510_at	Es22	esterase 22	late
1419513_a_at	Ect2	ect2 oncogene	sustained
1419519_at	Igf1	insulin-like growth factor 1	late
1419523_at	Cyp3a13	cytochrome P450, family 3, subfamily a, polypeptide 13	late
1419525_at	Car5a	carbonic anhydrase 5a, mitochondrial	late
1419528_at	Sult2a2	sulfotransferase family 2A, dehydroepiandrosterone (DHEA)-preferring, member 2	mid
1419543_a_at	Sfrs10	splicing factor, arginine/serine-rich 10 (transformer 2 homolog, Drosophila)	early
1419549_at	Arg1	arginase 1, liver	late
1419552_at	Echdc1	enoyl Coenzyme A hydratase domain containing 1	late
1419554_at	Cd47	CD47 antigen (Rh-related antigen, integrin-associated signal transducer)	mid
1419559_at	Cyp4f14	cytochrome P450, family 4, subfamily f, polypeptide 14	late
1419569_a_at	Isg20	interferon-stimulated protein	mid
1419573_a_at	Lgals1	lectin, galactose binding, soluble 1	mid
1419578_at	Mbl1	mannose binding lectin (A)	late
1419614_at	Pla2g12b	phospholipase A2, group XIIB	late
1419618_at	Bbox1	butyrobetaine (gamma), 2-oxoglutarate dioxygenase 1 (gamma-butyrobetaine hydroxylase)	late
1419622_at	Ugt2b5	UDP glucuronosyltransferase 2 family, polypeptide B5	late
1419653_a_at	Ddx5	DEAD (Asp-Glu-Ala-Asp) box polypeptide 5	early
1419669_at	Prtn3	proteinase 3	mid
1419670_at	Ftcd	formiminotransferase cyclodeaminase	late
1419677_at	Masp1	mannan-binding lectin serine peptidase 1	late
1419691_at	Camp	cathelicidin antimicrobial peptide	mid
1419704_at	Cyp3a41a /// Cyp3a41b	cytochrome P450, family 3, subfamily a, polypeptide 41A /// cytochrome P450, family 3, subfamily a, polypeptide 41B	late
1419720_at	Gp9	glycoprotein 9 (platelet)	mid
1419736_a_at	Eif1ay	eukaryotic translation initiation factor 1A, Y-linked	sustained
1419741_at	Supt16h	suppressor of Ty 16 homolog (S. cerevisiae)	mid
1419747_at	Asgr2	asialoglycoprotein receptor 2	late
1419811_at	Adcy9	adenylate cyclase 9	mid
1419814_s_at	S100a1	S100 calcium binding protein A1	late
1419816_s_at	Errfi1	ERBB receptor feedback inhibitor 1	late
1419819_s_at	Sec63	SEC63-like (S. cerevisiae)	late
1419821_s_at	Idh1	isocitrate dehydrogenase 1 (NADP+), soluble	late
1419838_s_at	Plk4	polo-like kinase 4 (Drosophila)	sustained
1419905_s_at	Hpgd	hydroxyprostaglandin dehydrogenase 15 (NAD)	late
1419920_s_at	Usp7	ubiquitin specific peptidase 7	mid
1419943_s_at	Ccnb1	cyclin B1	sustained
1419945_s_at	Rab2	RAB2, member RAS oncogene family	late
1419964_s_at	Hdgf	hepatoma-derived growth factor	mid
1419974_at	Scp2	sterol carrier protein 2, liver	late
1419975_at	Scp2	Sterol carrier protein 2, liver	late
1420011_s_at	Xbp1	X-box binding protein 1	late
1420021_s_at	Suz12	suppressor of zeste 12 homolog (Drosophila)	mid
1420028_s_at	Mcm3	minichromosome maintenance deficient 3 (S. cerevisiae)	mid
1420081_s_at	D2Ertd750e	DNA segment, Chr 2, ERATO Doi 750, expressed	mid
1420131_s_at	Pttg1ip	pituitary tumor-transforming 1 interacting protein	late
1420142_s_at	Pa2g4	proliferation-associated 2G4	early
1420365_a_at	Hnrnpa2b1	heterogeneous nuclear ribonucleoprotein A2/B1	early
1420376_a_at	H3f3b	H3 histone, family 3B	mid
1420379_at	Slco1a1	solute carrier organic anion transporter family, member 1a1	late
1420381_a_at	Rpl31	ribosomal protein L31	early
1420399_at	Gfi1b	growth factor independent 1B	sustained
1420405_at	Slco1a4	solute carrier organic anion transporter family, member 1a4	late
1420420_at	Hao1	hydroxyacid oxidase 1, liver	late
1420465_s_at	Mup1 /// Mup2	major urinary protein 1 /// major urinary protein 2	late
1420476_a_at	LOC100043064 /// Nap1l1	nucleosome assembly protein 1-like 1 /// similar to nucleosome assembly protein 1-like 1	early
1420477_at	Nap1l1	nucleosome assembly protein 1-like 1	early
1420478_at	Nap1l1	nucleosome assembly protein 1-like 1	early
1420479_a_at	Nap1l1	nucleosome assembly protein 1-like 1	early
1420484_a_at	Vtn	vitronectin	late
1420493_a_at	Pcyt2	phosphate cytidylyltransferase 2, ethanolamine	late
1420494_x_at	Ubc	ubiquitin C	late
1420496_at	F12	coagulation factor XII (Hageman factor)	late
1420499_at	Gch1	GTP cyclohydrolase 1	late
1420515_a_at	Pglyrp2	peptidoglycan recognition protein 2	late
1420524_a_at	Masp2 /// LOC547378	mannan-binding lectin serine peptidase 2 /// similar to Mannan-binding lectin serine protease 2, isoform 1	late
1420525_a_at	Otc	ornithine transcarbamylase	late
1420541_at	Rdh16	retinol dehydrogenase 16	late
1420553_x_at	Serpina1a	serine (or cysteine) peptidase inhibitor, clade A, member 1a	late
1420592_a_at	Anp32e	acidic (leucine-rich) nuclear phosphoprotein 32 family, member E	sustained
1420614_at	Dynlt3	dynein light chain Tctex-type 3	late
1420617_at	Cpeb4	cytoplasmic polyadenylation element binding protein 4	mid
1420618_at	Cpeb4	cytoplasmic polyadenylation element binding protein 4	mid
1420619_a_at	Aes	amino-terminal enhancer of split	late
1420620_a_at	Rnf13	ring finger protein 13	late
1420641_a_at	Sqrdl	sulfide quinone reductase-like (yeast)	late
1420653_at	Tgfb1	transforming growth factor, beta 1	early
1420673_a_at	Acox2	acyl-Coenzyme A oxidase 2, branched chain	late
1420712_a_at	Hpn	hepsin	late
1420745_a_at	Ccndbp1	cyclin D-type binding-protein 1	mid
1420772_a_at	Tsc22d3	TSC22 domain family 3	late
1420793_at	Mup4	major urinary protein 4	late
1420808_at	EG627557 /// Ncoa4	nuclear receptor coactivator 4 /// predicted gene, EG627557	mid
1420820_at	2900073G15Rik	RIKEN cDNA 2900073G15 gene	mid
1420828_s_at	Ywhaq	tyrosine 3-monooxygenase/tryptophan 5-monooxygenase activation protein, theta polypeptide	early
1420829_a_at	Ywhaq	tyrosine 3-monooxygenase/tryptophan 5-monooxygenase activation protein, theta polypeptide	early
1420830_x_at	Ywhaq	tyrosine 3-monooxygenase/tryptophan 5-monooxygenase activation protein, theta polypeptide	early
1420832_at	Qscn6	quiescin Q6	late
1420880_a_at	Ywhab	tyrosine 3-monooxygenase/tryptophan 5-monooxygenase activation protein, beta polypeptide	early
1420901_a_at	Hk1	hexokinase 1	mid
1420913_at	Slco2a1	solute carrier organic anion transporter family, member 2a1	late
1420918_at	Sgk3	serum/glucocorticoid regulated kinase 3	mid
1420919_at	Sgk3	serum/glucocorticoid regulated kinase 3	mid
1420953_at	Add1	adducin 1 (alpha)	mid
1420966_at	Slc25a15	solute carrier family 25 (mitochondrial carrier ornithine transporter), member 15	late
1420967_at	Slc25a15	solute carrier family 25 (mitochondrial carrier ornithine transporter), member 15	late
1421033_a_at	Tcerg1	transcription elongation regulator 1 (CA150)	early
1421038_a_at	Kcnn4	potassium intermediate/small conductance calcium-activated channel, subfamily N, member 4	mid
1421040_a_at	Gsta2	glutathione S-transferase, alpha 2 (Yc2)	late
1421041_s_at	Gsta1 /// Gsta2	glutathione S-transferase, alpha 1 (Ya) /// glutathione S-transferase, alpha 2 (Yc2)	late
1421046_a_at	Pabpc4	poly A binding protein, cytoplasmic 4	mid
1421052_a_at	LOC671878 /// Sms	spermine synthase /// similar to spermine synthase	early
1421057_at	Dnase1l3	deoxyribonuclease 1-like 3	late
1421081_a_at	Banf1	barrier to autointegration factor 1	early
1421082_s_at	Banf1	barrier to autointegration factor 1	early
1421083_x_at	Banf1	barrier to autointegration factor 1	early
1421088_at	Gpc4	glypican 4	late
1421108_at	Cml2	camello-like 2	late
1421109_at	Cml2	camello-like 2	late
1421194_at	Itga4	integrin alpha 4	mid
1421212_at	Abcc6	ATP-binding cassette, sub-family C (CFTR/MRP), member 6	late
1421217_a_at	Lgals9	lectin, galactose binding, soluble 9	late
1421260_a_at	Srm	spermidine synthase	early
1421265_a_at	Rbm38	RNA binding motif protein 38	mid
1421277_at	Spna1	spectrin alpha 1	mid
1421278_s_at	Spna1	spectrin alpha 1	mid
1421317_x_at	Myb	myeloblastosis oncogene	early
1421363_at	Cyp2c39	cytochrome P450, family 2, subfamily c, polypeptide 39	late
1421374_a_at	Fxyd1	FXYD domain-containing ion transport regulator 1	late
1421382_at	Prlr	prolactin receptor	late
1421430_at	Rad51l1	RAD51-like 1 (S. cerevisiae)	late
1421546_a_at	Racgap1	Rac GTPase-activating protein 1	mid
1421564_at	Serpina3c	serine (or cysteine) peptidase inhibitor, clade A, member 3C	late
1421605_a_at	Aqp9	aquaporin 9	late
1421622_a_at	Rapgef4	Rap guanine nucleotide exchange factor (GEF) 4	late
1421654_a_at	Lmna	lamin A	mid
1421669_at	Sult3a1	sulfotransferase family 3A, member 1	late
1421709_a_at	Fmo5	flavin containing monooxygenase 5	late
1421731_a_at	Fen1	flap structure specific endonuclease 1	mid
1421743_a_at	Pcbp2	poly(rC) binding protein 2	early
1421750_a_at	Vbp1	von Hippel-Lindau binding protein 1	mid
1421814_at	Msn	moesin	sustained
1421819_a_at	LOC671392 /// Set	SET translocation /// similar to protein phosphatase 2A inhibitor-2 I-2PP2A	early
1421821_at	Ldlr	low density lipoprotein receptor	late
1421849_at	Stag2	stromal antigen 2	mid
1421888_x_at	Aplp2	amyloid beta (A4) precursor-like protein 2	late
1421900_at	Eif2ak1	eukaryotic translation initiation factor 2 alpha kinase 1	mid
1421901_at	Eif2ak1	eukaryotic translation initiation factor 2 alpha kinase 1	mid
1421912_at	Slc23a1	solute carrier family 23 (nucleobase transporters), member 1	late
1421917_at	Pdgfra	platelet derived growth factor receptor, alpha polypeptide	early
1421921_at	Serpina3m	serine (or cysteine) peptidase inhibitor, clade A, member 3M	late
1421944_a_at	Asgr1	asialoglycoprotein receptor 1	late
1421952_at	Capn6	calpain 6	early
1421955_a_at	Nedd4	neural precursor cell expressed, developmentally down-regulated gene 4	early
1421963_a_at	Cdc25b	cell division cycle 25 homolog B (S. pombe)	mid
1421969_a_at	Faah	fatty acid amide hydrolase	late
1421983_s_at	Hnf4a	hepatic nuclear factor 4, alpha	late
1421985_a_at	Eif4e2	eukaryotic translation initiation factor 4E member 2	mid
1421987_at	Papss2	3'-phosphoadenosine 5'-phosphosulfate synthase 2	late
1421989_s_at	Papss2	3'-phosphoadenosine 5'-phosphosulfate synthase 2	late
1421992_a_at	Igfbp4	insulin-like growth factor binding protein 4	late
1422000_at	Akr1c12 /// Akr1c13	aldo-keto reductase family 1, member C12 /// aldo-keto reductase family 1, member C13	late
1422001_at	Inhbc	inhibin beta-C	late
1422064_a_at	Zbtb20	zinc finger and BTB domain containing 20	late
1422070_at	Adh4	alcohol dehydrogenase 4 (class II), pi polypeptide	late
1422072_a_at	Gstm6	glutathione S-transferase, mu 6	late
1422185_a_at	Cyb5r3	cytochrome b5 reductase 3	late
1422186_s_at	Cyb5r3	cytochrome b5 reductase 3	late
1422198_a_at	Shmt1	serine hydroxymethyl transferase 1 (soluble)	late
1422230_s_at	Cyp2a4 /// Cyp2a5 /// LOC100047711	cytochrome P450, family 2, subfamily a, polypeptide 4 /// cytochrome P450, family 2, subfamily a, polypeptide 5 /// similar to Cytochrome P450, family 2, subfamily a, polypeptide 4	late
1422241_a_at	Ndufa1	NADH dehydrogenase (ubiquinone) 1 alpha subcomplex, 1	late
1422257_s_at	Cyp2b10	cytochrome P450, family 2, subfamily b, polypeptide 10	late
1422302_s_at	Ftl1 /// Ftl2 /// LOC544951 /// LOC545679	ferritin light chain 1 /// ferritin light chain 2 /// similar to Ferritin light chain 1 (Ferritin L subunit 1) /// similar to Ferritin light chain 1 (Ferritin L subunit 1)	late
1422411_s_at	Ear1 /// Ear2 /// Ear3 /// Ear12	eosinophil-associated, ribonuclease A family, member 1 /// eosinophil-associated, ribonuclease A family, member 2 /// eosinophil-associated, ribonuclease A family, member 3 /// eosinophil-associated, ribonuclease A family, member 12	mid
1422414_a_at	Calm2	calmodulin 2	mid
1422418_s_at	Supt4h1 /// Supt4h2	suppressor of Ty 4 homolog 1 (S. cerevisiae) /// suppressor of Ty 4 homolog 2 (S. cerevisiae)	mid
1422430_at	Fignl1	fidgetin-like 1	sustained
1422432_at	Dbi	diazepam binding inhibitor	late
1422433_s_at	Idh1	isocitrate dehydrogenase 1 (NADP+), soluble	late
1422437_at	Col5a2	procollagen, type V, alpha 2	mid
1422438_at	Ephx1	epoxide hydrolase 1, microsomal	late
1422439_a_at	Cdk4 /// LOC640611	cyclin-dependent kinase 4 /// similar to Cell division protein kinase 4 (Cyclin-dependent kinase 4) (PSK-J3) (CRK3)	early
1422440_at	Cdk4 /// LOC640611	cyclin-dependent kinase 4 /// similar to Cell division protein kinase 4 (Cyclin-dependent kinase 4) (PSK-J3) (CRK3)	early
1422441_x_at	Cdk4	cyclin-dependent kinase 4	early
1422449_s_at	Rcn2	reticulocalbin 2	early
1422460_at	Mad2l1	MAD2 (mitotic arrest deficient, homolog)-like 1 (yeast)	sustained
1422478_a_at	Acss2	acyl-CoA synthetase short-chain family member 2	late
1422479_at	Acss2	acyl-CoA synthetase short-chain family member 2	late
1422480_at	Snx3	sorting nexin 3	mid
1422482_at	Ruvbl2	RuvB-like protein 2	early
1422492_at	Cpox	coproporphyrinogen oxidase	mid
1422493_at	Cpox	coproporphyrinogen oxidase	mid
1422495_a_at	Hmgn1 /// LOC100044391	high mobility group nucleosomal binding domain 1 /// similar to high mobility group nucleosomal binding domain 1	early
1422502_at	Parp1	poly (ADP-ribose) polymerase family, member 1	mid
1422503_s_at	Parp1	poly (ADP-ribose) polymerase family, member 1	early
1422513_at	Ccnf	cyclin F	mid
1422535_at	Ccne2	cyclin E2	mid
1422537_a_at	Id2	inhibitor of DNA binding 2	late
1422547_at	Ranbp1	RAN binding protein 1	early
1422557_s_at	Mt1	metallothionein 1	mid
1422558_at	Gamt	guanidinoacetate methyltransferase	late
1422573_at	Ampd3	AMP deaminase 3	mid
1422576_at	Atxn10	ataxin 10	early
1422578_at	Cs	citrate synthase	early
1422603_at	Rnase4	ribonuclease, RNase A family 4	late
1422604_at	Uox	urate oxidase	late
1422610_s_at	Igf2bp3	insulin-like growth factor 2, binding protein 3	mid
1422621_at	Ranbp2	RAN binding protein 2	sustained
1422628_at	4632417K18Rik	RIKEN cDNA 4632417K18 gene	mid
1422660_at	Rbm3	RNA binding motif protein 3	sustained
1422661_at	Lgals8	lectin, galactose binding, soluble 8	late
1422662_at	Lgals8	lectin, galactose binding, soluble 8	late
1422676_at	Smarce1	SWI/SNF related, matrix associated, actin dependent regulator of chromatin, subfamily e, member 1	early
1422677_at	Dgat2	diacylglycerol O-acyltransferase 2	late
1422678_at	Dgat2	diacylglycerol O-acyltransferase 2	late
1422693_a_at	Sub1	SUB1 homolog (S. cerevisiae)	early
1422702_at	Azin1	antizyme inhibitor 1	mid
1422712_a_at	LOC100043681 /// LOC100044900 /// Ube2i	ubiquitin-conjugating enzyme E2I /// similar to Chain A, Crystal Structure Of Human Rangap1-Ubc9	early
1422715_s_at	Acp1 /// LOC631286	acid phosphatase 1, soluble /// similar to acid phosphatase 1, soluble	mid
1422734_a_at	Myb	myeloblastosis oncogene	early
1422754_at	Tmod1	tropomodulin 1	mid
1422755_at	Btk	Bruton agammaglobulinemia tyrosine kinase	sustained
1422764_at	Mapre1	microtubule-associated protein, RP/EB family, member 1	early
1422778_at	Taf9	TAF9 RNA polymerase II, TATA box binding protein (TBP)-associated factor	sustained
1422788_at	Slc43a3	solute carrier family 43, member 3	mid
1422791_at	Pafah1b2	platelet-activating factor acetylhydrolase, isoform 1b, alpha2 subunit	mid
1422792_at	Pafah1b2	platelet-activating factor acetylhydrolase, isoform 1b, alpha2 subunit	early
1422793_at	Pafah1b2	platelet-activating factor acetylhydrolase, isoform 1b, alpha2 subunit	early
1422801_at	G3bp1	Ras-GTPase-activating protein SH3-domain binding protein 1	early
1422814_at	Aspm	asp (abnormal spindle)-like, microcephaly associated (Drosophila)	mid
1422826_at	Igfals	insulin-like growth factor binding protein, acid labile subunit	late
1422848_a_at	Pabpn1	poly(A) binding protein, nuclear 1	early
1422851_at	Hmga2	high mobility group AT-hook 2	early
1422873_at	Prg2	proteoglycan 2, bone marrow	mid
1422906_at	Abcg2	ATP-binding cassette, sub-family G (WHITE), member 2	mid
1422920_at	Cldn13	claudin 13	mid
1422928_at	NE	neutrophil elastase	mid
1422930_at	Icam4	intercellular adhesion molecule 4, Landsteiner-Wiener blood group	mid
1422946_a_at	Dnmt1	DNA methyltransferase (cytosine-5) 1	mid
1422966_a_at	Tfrc	transferrin receptor	mid
1422967_a_at	Tfrc	transferrin receptor	mid
1422973_a_at	Thrsp	thyroid hormone responsive SPOT14 homolog (Rattus)	late
1422993_s_at	Refbp2 /// Thoc4	THO complex 4 /// RNA and export factor binding protein 2	early
1423016_a_at	Gypa	glycophorin A	mid
1423028_at	Ifna2	interferon alpha 2	late
1423032_at	Rpl39	ribosomal protein L39	sustained
1423040_at	Bzw1	basic leucine zipper and W2 domains 1	early
1423044_at	Prosc	proline synthetase co-transcribed	late
1423046_s_at	Ncbp2	nuclear cap binding protein subunit 2	early
1423050_s_at	Hnrnpu	heterogeneous nuclear ribonucleoprotein U	early
1423051_at	Hnrnpu	heterogeneous nuclear ribonucleoprotein U	early
1423060_at	Pa2g4	proliferation-associated 2G4	early
1423069_at	Adnp /// Dpm1	activity-dependent neuroprotective protein /// dolichol-phosphate (beta-D) mannosyltransferase 1	early
1423075_at	Lman2	lectin, mannose-binding 2	late
1423078_a_at	Sc4mol	sterol-C4-methyl oxidase-like	late
1423079_a_at	LOC100043869 /// LOC100044630 /// LOC546321 /// Tomm20	translocase of outer mitochondrial membrane 20 homolog (yeast) /// similar to Translocase of outer mitochondrial membrane 20 homolog (yeast) /// translocase of outer mitochondrial membrane 20 homolog (yeast) pseudogene	early
1423080_at	LOC100043869 /// LOC100044630 /// Tomm20	translocase of outer mitochondrial membrane 20 homolog (yeast) /// translocase of outer mitochondrial membrane 20 homolog (yeast) pseudogene /// similar to Translocase of outer mitochondrial membrane 20 homolog (yeast)	early
1423092_at	Incenp	inner centromere protein	mid
1423108_at	Slc25a20	solute carrier family 25 (mitochondrial carnitine/acylcarnitine translocase), member 20	late
1423110_at	---	---	mid
1423126_at	Atp1b3	ATPase, Na+/K+ transporting, beta 3 polypeptide	sustained
1423136_at	Fgf1	fibroblast growth factor 1	late
1423141_at	Lipa	lysosomal acid lipase A	late
1423147_at	Mat1a	methionine adenosyltransferase I, alpha	late
1423151_at	Dnajb11	DnaJ (Hsp40) homolog, subfamily B, member 11	late
1423153_x_at	Cfh	complement component factor h	late
1423156_at	Gnpnat1	glucosamine-phosphate N-acetyltransferase 1	late
1423158_at	Gnpnat1	glucosamine-phosphate N-acetyltransferase 1	late
1423176_at	Tob1	transducer of ErbB-2.1	late
1423223_a_at	Prdx6	peroxiredoxin 6	late
1423236_at	Galnt1	UDP-N-acetyl-alpha-D-galactosamine:polypeptide N-acetylgalactosaminyltransferase 1	mid
1423237_at	Galnt1	UDP-N-acetyl-alpha-D-galactosamine:polypeptide N-acetylgalactosaminyltransferase 1	mid
1423241_a_at	Tfdp1	transcription factor Dp 1	sustained
1423262_a_at	EG623365 /// H3f3a /// H3f3b /// LOC100045490 /// LOC625328 /// LOC667250 /// LOC668164	H3 histone, family 3A /// H3 histone, family 3B /// predicted gene, EG623365 /// similar to H3 histone, family 3A /// histone H3-like	mid
1423263_at	EG544973 /// EG623365 /// EG627371 /// H3f3a /// H3f3b /// LOC100045490 /// LOC625328 /// LOC636952	H3 histone, family 3A /// H3 histone, family 3B /// predicted gene, EG544973 /// predicted gene, EG623365 /// similar to H3 histone, family 3A /// predicted gene, EG627371 /// similar to HIStone family member (his-71)	mid
1423265_at	Minpp1	multiple inositol polyphosphate histidine phosphatase 1	mid
1423271_at	Gjb2	gap junction protein, beta 2	late
1423291_s_at	Hyou1	hypoxia up-regulated 1	late
1423293_at	Rpa1	replication protein A1	mid
1423294_at	Mest	mesoderm specific transcript	early
1423307_s_at	Tgoln1 /// Tgoln2	trans-golgi network protein /// trans-golgi network protein 2	late
1423309_at	Tgoln1	trans-golgi network protein	late
1423319_at	Hhex	hematopoietically expressed homeobox	late
1423332_at	Sdcbp	syndecan binding protein	mid
1423344_at	Epor	erythropoietin receptor	mid
1423382_a_at	Hnrpf /// LOC637008	heterogeneous nuclear ribonucleoprotein F /// similar to Hnrpf protein	early
1423383_a_at	Osbpl9	oxysterol binding protein-like 9	late
1423392_at	Clic4	chloride intracellular channel 4 (mitochondrial)	mid
1423393_at	Clic4	chloride intracellular channel 4 (mitochondrial)	mid
1423408_a_at	2500003M10Rik	RIKEN cDNA 2500003M10 gene	early
1423409_a_at	2500003M10Rik	RIKEN cDNA 2500003M10 gene	early
1423416_at	Smarcc1	SWI/SNF related, matrix associated, actin dependent regulator of chromatin, subfamily c, member 1	early
1423436_at	Gsta3	glutathione S-transferase, alpha 3	late
1423437_at	Gsta3	glutathione S-transferase, alpha 3	late
1423439_at	Pck1	phosphoenolpyruvate carboxykinase 1, cytosolic	late
1423451_at	Pgrmc1	progesterone receptor membrane component 1	late
1423474_at	Top1	topoisomerase (DNA) I	mid
1423482_at	Uros	uroporphyrinogen III synthase	mid
1423488_at	Mmd	monocyte to macrophage differentiation-associated	late
1423489_at	Mmd	monocyte to macrophage differentiation-associated	late
1423493_a_at	Nfix	nuclear factor I/X	late
1423495_at	Decr2	2-4-dienoyl-Coenzyme A reductase 2, peroxisomal	late
1423506_a_at	Nnat	neuronatin	early
1423511_at	Asf1a	ASF1 anti-silencing function 1 homolog A (S. cerevisiae)	sustained
1423523_at	Aass	aminoadipate-semialdehyde synthase	late
1423531_a_at	Hnrnpa1	heterogeneous nuclear ribonucleoprotein A1	early
1423545_a_at	Zfp207	zinc finger protein 207	early
1423554_at	Ggcx	gamma-glutamyl carboxylase	late
1423608_at	Itm2a	integral membrane protein 2A	early
1423610_at	Metap2	methionine aminopeptidase 2	mid
1423621_a_at	Slc33a1	solute carrier family 33 (acetyl-CoA transporter), member 1	late
1423642_at	4930542G03Rik	RIKEN cDNA 4930542G03 gene	mid
1423643_at	Ddx39	DEAD (Asp-Glu-Ala-Asp) box polypeptide 39	early
1423644_at	Aco1	aconitase 1	late
1423651_at	Isca1	iron-sulfur cluster assembly 1 homolog (S. cerevisiae)	mid
1423652_at	Isca1	iron-sulfur cluster assembly 1 homolog (S. cerevisiae)	mid
1423664_at	Qdpr	quininoid dihydropteridine reductase	late
1423667_at	Mat2a	methionine adenosyltransferase II, alpha	early
1423669_at	Col1a1	procollagen, type I, alpha 1	mid
1423670_a_at	Srpr	signal recognition particle receptor ('docking protein')	late
1423675_at	Usp1	ubiquitin specific peptdiase 1	early
1423680_at	Fads1	fatty acid desaturase 1	late
1423682_a_at	Cdca4	cell division cycle associated 4	mid
1423683_at	Cdca4	cell division cycle associated 4	early
1423684_at	Hnrpk	heterogeneous nuclear ribonucleoprotein K	early
1423691_x_at	Krt2-8	keratin complex 2, basic, gene 8	late
1423693_at	Ela1	elastase 1, pancreatic	late
1423698_at	D15Ertd785e	DNA segment, Chr 15, ERATO Doi 785, expressed	mid
1423700_at	Rfc3	replication factor C (activator 1) 3	mid
1423701_at	Coasy	Coenzyme A synthase	late
1423714_at	Asf1b	ASF1 anti-silencing function 1 homolog B (S. cerevisiae)	mid
1423717_at	Ak3	adenylate kinase 3	late
1423718_at	Ak3	adenylate kinase 3	late
1423721_at	Tpm1	tropomyosin 1, alpha	early
1423723_s_at	Tardbp	TAR DNA binding protein	early
1423725_at	Pls3	plastin 3 (T-isoform)	late
1423732_at	Tram1	translocating chain-associating membrane protein 1	late
1423734_at	Rac1	RAS-related C3 botulinum substrate 1	early
1423740_a_at	Rbm10	RNA binding motif protein 10	early
1423746_at	Txndc5	thioredoxin domain containing 5	late
1423754_at	Ifitm3	interferon induced transmembrane protein 3	late
1423756_s_at	Igfbp4	insulin-like growth factor binding protein 4	late
1423757_x_at	Igfbp4	insulin-like growth factor binding protein 4	late
1423767_at	2810410M20Rik	RIKEN cDNA 2810410M20 gene	mid
1423773_at	Gpbp1	GC-rich promoter binding protein 1	sustained
1423774_a_at	Prc1	protein regulator of cytokinesis 1	mid
1423775_s_at	Prc1	protein regulator of cytokinesis 1	mid
1423780_at	Hibadh	3-hydroxyisobutyrate dehydrogenase	late
1423782_at	Mobkl1b	MOB1, Mps One Binder kinase activator-like 1B (yeast)	early
1423784_at	Gars	glycyl-tRNA synthetase	early
1423787_at	Nup133	nucleoporin 133	mid
1423790_at	Dap	death-associated protein	late
1423792_a_at	Cklfsf6	chemokine-like factor super family 6	late
1423795_at	Sfpq	splicing factor proline/glutamine rich (polypyrimidine tract binding protein associated)	early
1423797_at	Aacs	acetoacetyl-CoA synthetase	late
1423799_at	Eif1	eukaryotic translation initiation factor 1	mid
1423804_a_at	Idi1	isopentenyl-diphosphate delta isomerase	late
1423807_a_at	Calm2	calmodulin 2	mid
1423809_at	Tcf19	transcription factor 19	mid
1423812_s_at	AW146242	expressed sequence AW146242	mid
1423829_at	0910001A06Rik	RIKEN cDNA 0910001A06 gene	early
1423843_at	BC027309	cDNA sequence BC027309	late
1423844_s_at	Cbs	cystathionine beta-synthase	late
1423846_x_at	Tuba1b	tubulin, alpha 1B	sustained
1423847_at	2810406C15Rik	RIKEN cDNA 2810406C15 gene	mid
1423849_a_at	Clk3	CDC-like kinase 3	mid
1423855_x_at	LOC100040745 /// LOC100041933 /// LOC100042067 /// LOC100042880 /// LOC100045527 /// LOC100046300 /// Rpl17	ribosomal protein L17 /// similar to Rpl17 protein /// similar to Ribosomal protein L17	sustained
1423866_at	Serpina3k	serine (or cysteine) peptidase inhibitor, clade A, member 3K	late
1423867_at	Serpina3k	serine (or cysteine) peptidase inhibitor, clade A, member 3K	late
1423870_at	2610208M17Rik	RIKEN cDNA 2610208M17 gene	mid
1423878_at	Gypc	glycophorin C	mid
1423879_at	D030056L22Rik	RIKEN cDNA D030056L22 gene	mid
1423882_at	Rfwd3	ring finger and WD repeat domain 3	mid
1423891_at	Gstt3	glutathione S-transferase, theta 3	late
1423907_a_at	Ndufs8	NADH dehydrogenase (ubiquinone) Fe-S protein 8	late
1423909_at	0610011I04Rik	RIKEN cDNA 0610011I04 gene	late
1423911_at	Ppp2r5a	protein phosphatase 2, regulatory subunit B (B56), alpha isoform	late
1423920_at	Brrn1	barren homolog (Drosophila)	mid
1423939_a_at	Yif1a	Yip1 interacting factor homolog A (S. cerevisiae)	late
1423940_at	Yif1a	Yip1 interacting factor homolog A (S. cerevisiae)	late
1423944_at	Hpxn	hemopexin	late
1423945_a_at	Pkig	protein kinase inhibitor, gamma	mid
1423954_at	C3	complement component 3	late
1423955_a_at	Lass2	longevity assurance homolog 2 (S. cerevisiae)	late
1423961_at	Wdr26	WD repeat domain 26	mid
1423962_at	Wdr26	WD repeat domain 26	mid
1423963_at	Wdr26	WD repeat domain 26	mid
1423968_at	Ugt3a2	UDP glycosyltransferases 3 family, polypeptide A2	late
1423974_at	Numa1	nuclear mitotic apparatus protein 1	mid
1423982_at	Fusip1	FUS interacting protein (serine-arginine rich) 1	early
1423985_at	Gng5 /// LOC100043507 /// LOC100047170 /// LOC100048410	guanine nucleotide binding protein (G protein), gamma 5 /// similar to G protein gamma-5 subunit	early
1424008_a_at	Rbpms2	RNA binding protein with multiple splicing 2	late
1424011_at	Aqp9	aquaporin 9	late
1424013_at	Etf1	eukaryotic translation termination factor 1	early
1424020_at	Arl6ip6	ADP-ribosylation factor-like 6 interacting protein 6	sustained
1424022_at	1700012B18Rik	RIKEN cDNA 1700012B18 gene	late
1424024_at	Mcfd2	multiple coagulation factor deficiency 2	late
1424033_at	Sfrs7	splicing factor, arginine/serine-rich 7	early
1424039_at	Tmem66	transmembrane protein 66	late
1424041_s_at	C1s	complement component 1, s subcomponent	late
1424046_at	Bub1	budding uninhibited by benzimidazoles 1 homolog (S. cerevisiae)	sustained
1424065_at	Edem1	ER degradation enhancer, mannosidase alpha-like 1	late
1424085_at	Ndufa4	NADH dehydrogenase (ubiquinone) 1 alpha subcomplex, 4	late
1424086_at	D9Ucla1	DNA segment, Chr 9, University of California at Los Angeles 1	late
1424092_at	Epb4.1	erythrocyte protein band 4.1	mid
1424108_at	Glo1	glyoxalase 1	late
1424109_a_at	Glo1	glyoxalase 1	late
1424110_a_at	LOC100046344 /// Nme1	non-metastatic cells 1, protein (NM23A) expressed in /// similar to Nucleoside diphosphate kinase A (NDK A) (NDP kinase A) (Tumor metastatic process-associated protein) (Metastasis inhibition factor NM23) (NDPK-A) (nm23-M1)	early
1424118_a_at	Spbc25	spindle pole body component 25 homolog (S. cerevisiae)	mid
1424119_at	Prkab1	protein kinase, AMP-activated, beta 1 non-catalytic subunit	mid
1424126_at	Alas1	aminolevulinic acid synthase 1	late
1424128_x_at	Aurkb	aurora kinase B	mid
1424136_a_at	EG665989 /// LOC433064 /// Ppih	peptidyl prolyl isomerase H /// similar to peptidyl prolyl isomerase H /// predicted gene, EG665989	early
1424139_at	Rap1a	RAS-related protein-1a	mid
1424143_a_at	Ris2	retroviral integration site 2	mid
1424144_at	Ris2	retroviral integration site 2	mid
1424148_a_at	Stap2	signal transducing adaptor family member 2	late
1424156_at	Rbl1	retinoblastoma-like 1 (p107)	mid
1424168_a_at	Capzb	capping protein (actin filament) muscle Z-line, beta	early
1424170_at	Phf5a	PHD finger protein 5A	early
1424171_a_at	Hagh	hydroxyacyl glutathione hydrolase	late
1424172_at	Hagh	hydroxyacyl glutathione hydrolase	late
1424184_at	Acadvl	acyl-Coenzyme A dehydrogenase, very long chain	late
1424185_a_at	Morf4l1	mortality factor 4 like 1	mid
1424205_at	Smarca5	SWI/SNF related, matrix associated, actin dependent regulator of chromatin, subfamily a, member 5	sustained
1424206_at	Smarca5	SWI/SNF related, matrix associated, actin dependent regulator of chromatin, subfamily a, member 5	sustained
1424207_at	Smarca5	SWI/SNF related, matrix associated, actin dependent regulator of chromatin, subfamily a, member 5	early
1424210_at	Spfh1	SPFH domain family, member 1	late
1424229_at	Dyrk3	dual-specificity tyrosine-(Y)-phosphorylation regulated kinase 3	mid
1424242_at	Bphl	biphenyl hydrolase-like (serine hydrolase, breast epithelial mucin-associated antigen)	late
1424251_a_at	Hnrpdl	heterogeneous nuclear ribonucleoprotein D-like	early
1424266_s_at	AU018778	expressed sequence AU018778	late
1424268_at	Smox	spermine oxidase	mid
1424273_at	Cyp2c70	cytochrome P450, family 2, subfamily c, polypeptide 70	late
1424274_at	MGI:1929095	vesicle docking protein	late
1424278_a_at	Birc5	baculoviral IAP repeat-containing 5	mid
1424280_at	Mospd1	motile sperm domain containing 1	mid
1424283_at	Jtb	jumping translocation breakpoint	late
1424291_at	Nup93	nucleoporin 93	early
1424292_at	Depdc1a /// LOC434189	DEP domain containing 1a /// similar to DEP domain containing 1a	mid
1424296_at	Gclc	glutamate-cysteine ligase, catalytic subunit	late
1424303_at	AV216087	expressed sequence AV216087	late
1424321_at	Rfc4	replication factor C (activator 1) 4	mid
1424338_at	Slc6a13	solute carrier family 6 (neurotransmitter transporter, GABA), member 13	late
1424359_at	Oplah	5-oxoprolinase (ATP-hydrolysing)	late
1424361_at	BC019943	cDNA sequence BC019943	late
1424365_at	1810037I17Rik	RIKEN cDNA 1810037I17 gene	mid
1424367_a_at	Homer2	homer homolog 2 (Drosophila)	late
1424368_s_at	Ubqln1	ubiquilin 1	late
1424390_at	Nupl1	nucleoporin like 1	sustained
1424392_at	Adhfe1	alcohol dehydrogenase, iron containing, 1	late
1424393_s_at	Adhfe1	alcohol dehydrogenase, iron containing, 1	late
1424400_a_at	Aldh1l1	aldehyde dehydrogenase 1 family, member L1	late
1424408_at	Lims2	LIM and senescent cell antigen like domains 2	late
1424418_at	Slc25a38	solute carrier family 25, member 38	mid
1424451_at	MGC29978	3-ketoacyl-CoA thiolase B	late
1424459_at	Lpcat1	lysophosphatidylcholine acyltransferase 1	mid
1424460_s_at	BC005662	cDNA sequence BC005662	mid
1424485_at	Angptl3	angiopoietin-like 3	late
1424493_s_at	Ugt3a1	UDP glycosyltransferases 3 family, polypeptide A1	late
1424511_at	Aurka	aurora kinase A	mid
1424518_at	2310016F22Rik /// LOC223672	RIKEN cDNA 2310016F22 gene /// hypothetical protein LOC223672	late
1424530_at	Sec14l2	SEC14-like 2 (S. cerevisiae)	late
1424540_at	Hipk1	homeodomain interacting protein kinase 1	mid
1424554_at	Ppp1r8	protein phosphatase 1, regulatory (inhibitor) subunit 8	early
1424562_a_at	Slc25a4	solute carrier family 25 (mitochondrial carrier, adenine nucleotide translocator), member 4	mid
1424573_at	Tmed5	transmembrane emp24 protein transport domain containing 5	late
1424574_at	Tmed5	transmembrane emp24 protein transport domain containing 5	late
1424576_s_at	Cyp2c44	cytochrome P450, family 2, subfamily c, polypeptide 44	late
1424584_a_at	Ranbp10	RAN binding protein 10	mid
1424585_at	Ranbp10	RAN binding protein 10	mid
1424618_at	Hpd	4-hydroxyphenylpyruvic acid dioxygenase	late
1424628_a_at	1500032D16Rik	RIKEN cDNA 1500032D16 gene	late
1424629_at	Brca1	breast cancer 1	mid
1424639_a_at	Hmgcl	3-hydroxy-3-methylglutaryl-Coenzyme A lyase	late
1424649_a_at	Tspan8	tetraspanin 8	mid
1424652_at	BC014699	cDNA sequence BC014699	late
1424676_s_at	Sec14l4	SEC14-like 4 (S. cerevisiae)	late
1424683_at	1810015C04Rik	RIKEN cDNA 1810015C04 gene	late
1424688_at	Creb3l3	cAMP responsive element binding protein 3-like 3	late
1424695_at	2010011I20Rik	RIKEN cDNA 2010011I20 gene	mid
1424700_at	Tmem38b	transmembrane protein 38B	late
1424709_at	Sc5d	sterol-C5-desaturase (fungal ERG3, delta-5-desaturase) homolog (S. cerevisae)	late
1424710_a_at	Gorasp2	golgi reassembly stacking protein 2	late
1424712_at	Ahctf1	AT hook containing transcription factor 1	early
1424715_at	0610039N19Rik	RIKEN cDNA 0610039N19 gene	late
1424716_at	0610039N19Rik	RIKEN cDNA 0610039N19 gene	late
1424722_at	1300017J02Rik	RIKEN cDNA 1300017J02 gene	late
1424726_at	BC014685	cDNA sequence BC014685	late
1424737_at	Thrsp	thyroid hormone responsive SPOT14 homolog (Rattus)	late
1424744_at	Sds	serine dehydratase	late
1424746_at	---	---	late
1424758_s_at	Serpina10	serine (or cysteine) peptidase inhibitor, clade A (alpha-1 antiproteinase, antitrypsin), member 10	late
1424769_s_at	Cald1	caldesmon 1	late
1424780_a_at	D10Ucla1	DNA segment, Chr 10, University of California at Los Angeles 1	late
1424781_at	D10Ucla1	DNA segment, Chr 10, University of California at Los Angeles 1	late
1424783_a_at	Ugt1a2 /// Ugt1a6a /// Ugt1a10 /// Ugt1a7c /// Ugt1a5 /// Ugt1a9 /// Ugt1a6b /// Ugt1a1	UDP glucuronosyltransferase 1 family, polypeptide A2 /// UDP glucuronosyltransferase 1 family, polypeptide A6A /// UDP glycosyltransferase 1 family, polypeptide A10 /// UDP glucuronosyltransferase 1 family, polypeptide A7C /// UDP glucuronosyltransferase	late
1424802_a_at	3300001P08Rik	RIKEN cDNA 3300001P08 gene	early
1424820_a_at	Ndfip1	Nedd4 family interacting protein 1	late
1424821_at	Ndfip1	Nedd4 family interacting protein 1	late
1424827_a_at	Csnk1a1	casein kinase 1, alpha 1	early
1424835_at	Gstm4	glutathione S-transferase, mu 4	late
1424843_a_at	Gas5	growth arrest specific 5	early
1424844_at	Angel1	angel homolog 1 (Drosophila)	late
1424863_a_at	Hipk2	homeodomain interacting protein kinase 2	mid
1424867_a_at	Glyat	glycine-N-acyltransferase	late
1424873_at	Rnf2	ring finger protein 2	early
1424874_a_at	Ptbp1	polypyrimidine tract binding protein 1	early
1424882_a_at	Nt5dc2	5'-nucleotidase domain containing 2	early
1424883_s_at	Sfrs7	splicing factor, arginine/serine-rich 7	early
1424886_at	Ptprd	protein tyrosine phosphatase, receptor type, D	late
1424888_at	LOC100044703 /// March2	membrane-associated ring finger (C3HC4) 2 /// similar to March2 protein	mid
1424895_at	Gpsm2	G-protein signalling modulator 2 (AGS3-like, C. elegans)	mid
1424898_at	Slc10a1	solute carrier family 10 (sodium/bile acid cotransporter family), member 1	late
1424921_at	Bst2	bone marrow stromal cell antigen 2	late
1424932_at	Egfr	epidermal growth factor receptor	late
1424934_at	Ugt2b1	UDP glucuronosyltransferase 2 family, polypeptide B1	late
1424942_a_at	Myc	myelocytomatosis oncogene	early
1424948_x_at	H2-D1 /// H2-K1 /// H2-L /// LOC56628	histocompatibility 2, D region locus 1 /// histocompatibility 2, K1, K region /// histocompatibility 2, D region /// MHC (A.CA/J(H-2K-f) class I antigen	late
1424955_at	Ccdc5	coiled-coil domain containing 5	early
1424969_s_at	---	---	late
1424973_at	Cyp3a25	cytochrome P450, family 3, subfamily a, polypeptide 25	late
1424991_s_at	Tyms /// Tyms-ps	thymidylate synthase /// thymidylate synthase, pseudogene	mid
1424992_at	1810034M08Rik	RIKEN cDNA 1810034M08 gene	late
1424995_at	6230410P16Rik	RIKEN cDNA 6230410P16 gene	late
1425006_a_at	Vrk1	vaccinia related kinase 1	mid
1425021_a_at	Pex16	peroxisome biogenesis factor 16	late
1425033_at	Slc17a2	solute carrier family 17 (sodium phosphate), member 2	late
1425034_at	Slc17a2	solute carrier family 17 (sodium phosphate), member 2	late
1425048_a_at	2810416G20Rik /// Hmgb1 /// LOC100040413 /// LOC100041307 /// LOC100045876 /// LOC100045972 /// LOC100048378 /// OTTMUSG00000007516	high mobility group box 1 /// predicted gene, OTTMUSG00000007516 /// RIKEN cDNA 2810416G20 gene /// similar to high-mobility group box 1 /// similar to high mobility group box 1	early
1425057_at	0610038K03Rik	RIKEN cDNA 0610038K03 gene	late
1425079_at	Tm6sf2	transmembrane 6 superfamily member 2	late
1425107_a_at	Lifr	leukemia inhibitory factor receptor	late
1425117_at	0610012D14Rik	RIKEN cDNA 0610012D14 gene	late
1425127_at	Hsd3b2	hydroxysteroid dehydrogenase-2, delta<5>-3-beta	late
1425129_a_at	Taldo1	transaldolase 1	mid
1425133_s_at	Rab3il1	RAB3A interacting protein (rabin3)-like 1	mid
1425137_a_at	H2-Q10	histocompatibility 2, Q region locus 10	late
1425140_at	Lactb2	lactamase, beta 2	late
1425141_at	Lactb2	lactamase, beta 2	late
1425142_a_at	Hnrnpd	heterogeneous nuclear ribonucleoprotein D	early
1425157_x_at	Tspan33	tetraspanin 33	mid
1425177_at	Shmt1	serine hydroxymethyl transferase 1 (soluble)	late
1425178_s_at	Shmt1	serine hydroxymethyl transferase 1 (soluble)	late
1425179_at	Shmt1	serine hydroxymethyl transferase 1 (soluble)	late
1425194_a_at	6330577E15Rik	RIKEN cDNA 6330577E15 gene	early
1425195_a_at	Acat2 /// Acat3	acetyl-Coenzyme A acetyltransferase 2 /// acetyl-Coenzyme A acetyltransferase 3	late
1425196_a_at	Hint2	histidine triad nucleotide binding protein 2	late
1425230_at	Nags	N-acetylglutamate synthase	late
1425255_s_at	Hnrpll	heterogeneous nuclear ribonucleoprotein L-like	early
1425264_s_at	Mbp	myelin basic protein	mid
1425288_at	Samd11	sterile alpha motif domain containing 11	mid
1425299_s_at	0610038D11Rik /// LOC623390 /// LOC627985	RIKEN cDNA 0610038D11 gene /// similar to UPF0315 protein /// hypothetical LOC627985	early
1425300_at	Dak	dihydroxyacetone kinase 2 homolog (yeast)	late
1425303_at	Gck	glucokinase	late
1425329_a_at	Cyb5r3	cytochrome b5 reductase 3	late
1425333_at	1810048P08Rik	RIKEN cDNA 1810048P08 gene	late
1425336_x_at	H2-K1	histocompatibility 2, K1, K region	late
1425344_at	Narf	nuclear prelamin A recognition factor	mid
1425364_a_at	Slc3a2	solute carrier family 3 (activators of dibasic and neutral amino acid transport), member 2	mid
1425365_a_at	Cyp2d13	cytochrome P450, family 2, subfamily d, polypeptide 13	late
1425381_a_at	Trfr2	transferrin receptor 2	late
1425387_at	Akr1c20	aldo-keto reductase family 1, member C20	late
1425392_a_at	Nr1i3	nuclear receptor subfamily 1, group I, member 3	late
1425400_a_at	Cited4	Cbp/p300-interacting transactivator, with Glu/Asp-rich carboxy-terminal domain, 4	mid
1425428_at	Hif3a	hypoxia inducible factor 3, alpha subunit	mid
1425466_at	Senp2	SUMO/sentrin specific peptidase 2	mid
1425498_at	Prpf4b	PRP4 pre-mRNA processing factor 4 homolog B (yeast)	early
1425518_at	Rapgef4	Rap guanine nucleotide exchange factor (GEF) 4	late
1425519_a_at	Ii	Ia-associated invariant chain	late
1425538_x_at	Ceacam1	CEA-related cell adhesion molecule 1	late
1425545_x_at	H2-D1 /// H2-L	histocompatibility 2, D region locus 1 /// histocompatibility 2, D region	late
1425546_a_at	Trf	transferrin	late
1425554_a_at	Cdc16	CDC16 cell division cycle 16 homolog (S. cerevisiae)	early
1425568_a_at	Tmem33	transmembrane protein 33	late
1425615_a_at	Pck2	phosphoenolpyruvate carboxykinase 2 (mitochondrial)	mid
1425616_a_at	Ccdc23	coiled-coil domain containing 23	mid
1425623_a_at	Cbs	cystathionine beta-synthase	late
1425626_at	Gstm1 /// LOC433943 /// LOC436518 /// LOC547390	glutathione S-transferase, mu 1 /// similar to Glutathione S-transferase Mu 1 (GST class-mu 1) (Glutathione S-transferase GT8.7) (pmGT10) (GST 1-1) /// similar to Glutathione S-transferase Mu 1 (GST class-mu 1) (Glutathione S-transferase GT8.7) (pmGT10) (	late
1425627_x_at	Gstm1 /// LOC433943 /// LOC436518 /// LOC547390	glutathione S-transferase, mu 1 /// similar to Glutathione S-transferase Mu 1 (GST class-mu 1) (Glutathione S-transferase GT8.7) (pmGT10) (GST 1-1) /// similar to Glutathione S-transferase Mu 1 (GST class-mu 1) (Glutathione S-transferase GT8.7) (pmGT10) (	late
1425643_at	Gypa	glycophorin A	mid
1425645_s_at	Cyp2b10	cytochrome P450, family 2, subfamily b, polypeptide 10	late
1425668_a_at	St3gal4	ST3 beta-galactoside alpha-2,3-sialyltransferase 4	late
1425675_s_at	Ceacam1	CEA-related cell adhesion molecule 1	late
1425677_a_at	Ank1	ankyrin 1, erythroid	mid
1425682_a_at	1810034M08Rik	RIKEN cDNA 1810034M08 gene	late
1425688_a_at	Dpys	dihydropyrimidinase	late
1425704_at	BC022224	cDNA sequence BC022224	mid
1425712_at	BC025446	cDNA sequence BC025446	late
1425718_a_at	Ivns1abp	influenza virus NS1A binding protein	early
1425742_a_at	Tsc22d1	TSC22 domain family, member 1	mid
1425751_at	BC014805	cDNA sequence BC014805	late
1425752_at	BC014805	cDNA sequence BC014805	late
1425771_at	Akr1d1	aldo-keto reductase family 1, member D1	late
1425788_a_at	Echdc2	enoyl Coenzyme A hydratase domain containing 2	late
1425815_a_at	Hmmr	hyaluronan mediated motility receptor (RHAMM)	mid
1425823_at	Cfh /// Cfhrb_4/2	complement component factor h /// complement factor H-related protein B	late
1425829_a_at	Steap4	STEAP family member 4	late
1425837_a_at	Ccrn4l /// LOC100047134	CCR4 carbon catabolite repression 4-like (S. cerevisiae) /// similar to carbon catabolite repression 4 protein homolog	mid
1425853_s_at	Prlr	prolactin receptor	late
1425869_a_at	Psen2	presenilin 2	late
1425966_x_at	Ubc	ubiquitin C	late
1425983_x_at	Hipk2	homeodomain interacting protein kinase 2	mid
1426014_a_at	Mucdhl	mucin and cadherin like	late
1426030_a_at	Apeh	acylpeptide hydrolase	mid
1426055_a_at	Pigq	phosphatidylinositol glycan anchor biosynthesis, class Q	mid
1426059_at	Gckr	glucokinase regulatory protein	late
1426064_at	Cyp3a44	cytochrome P450, family 3, subfamily a, polypeptide 44	late
1426088_at	---	---	late
1426146_a_at	Chpt1	choline phosphotransferase 1	late
1426154_s_at	Mup1 /// Mup3	major urinary protein 1 /// major urinary protein 3	late
1426162_a_at	Rpl7	ribosomal protein L7	early
1426166_at	Mup5	major urinary protein 5	late
1426205_at	Ppp1cb	protein phosphatase 1, catalytic subunit, beta isoform	mid
1426208_x_at	Plagl1	pleiomorphic adenoma gene-like 1	early
1426210_x_at	Parp3	poly (ADP-ribose) polymerase family, member 3	late
1426215_at	Ddc	dopa decarboxylase	late
1426219_at	Scp2	sterol carrier protein 2, liver	late
1426225_at	Rbp4	retinol binding protein 4, plasma	late
1426235_a_at	Glul	glutamate-ammonia ligase (glutamine synthetase)	late
1426236_a_at	Glul	glutamate-ammonia ligase (glutamine synthetase)	late
1426238_at	Bmp1	bone morphogenetic protein 1	late
1426242_at	Polr2a	polymerase (RNA) II (DNA directed) polypeptide A	mid
1426243_at	Cth	cystathionase (cystathionine gamma-lyase)	late
1426247_at	Stk24	serine/threonine kinase 24 (STE20 homolog, yeast)	mid
1426256_at	Timm17a	translocase of inner mitochondrial membrane 17a	early
1426260_a_at	Ugt1a2 /// Ugt1a6a /// Ugt1a10 /// Ugt1a7c /// Ugt1a5 /// Ugt1a9 /// Ugt1a6b /// Ugt1a1	UDP glucuronosyltransferase 1 family, polypeptide A2 /// UDP glucuronosyltransferase 1 family, polypeptide A6A /// UDP glycosyltransferase 1 family, polypeptide A10 /// UDP glucuronosyltransferase 1 family, polypeptide A7C /// UDP glucuronosyltransferase	late
1426261_s_at	Ugt1a2 /// Ugt1a6a /// Ugt1a10 /// Ugt1a7c /// Ugt1a5 /// Ugt1a9 /// Ugt1a6b /// Ugt1a1	UDP glucuronosyltransferase 1 family, polypeptide A2 /// UDP glucuronosyltransferase 1 family, polypeptide A6A /// UDP glycosyltransferase 1 family, polypeptide A10 /// UDP glucuronosyltransferase 1 family, polypeptide A7C /// UDP glucuronosyltransferase	late
1426269_at	Vamp7	vesicle-associated membrane protein 7	late
1426323_x_at	Siva1	SIVA1, apoptosis-inducing factor	early
1426332_a_at	Cldn3	claudin 3	late
1426342_at	Stt3b	STT3, subunit of the oligosaccharyltransferase complex, homolog B (S. cerevisiae)	sustained
1426347_at	2010321M09Rik	RIKEN cDNA 2010321M09 gene	early
1426349_s_at	Tmpo	thymopoietin	sustained
1426374_at	2410166I05Rik	RIKEN cDNA 2410166I05 gene	late
1426385_x_at	Ywhae	tyrosine 3-monooxygenase/tryptophan 5-monooxygenase activation protein, epsilon polypeptide	early
1426388_s_at	Ryk	receptor-like tyrosine kinase	mid
1426392_a_at	Actr3	ARP3 actin-related protein 3 homolog (yeast)	early
1426402_at	Syncrip	synaptotagmin binding, cytoplasmic RNA interacting protein	early
1426407_at	Cugbp1	CUG triplet repeat, RNA binding protein 1	sustained
1426410_at	Pdk3	pyruvate dehydrogenase kinase, isoenzyme 3	sustained
1426445_at	Mgea6	meningioma expressed antigen 6 (coiled-coil proline-rich)	late
1426447_at	Nup35	nucleoporin 35	mid
1426453_at	Pitrm1	pitrilysin metallepetidase 1	mid
1426462_at	Gphn	gephyrin	late
1426473_at	Dnajc9	DnaJ (Hsp40) homolog, subfamily C, member 9	mid
1426475_at	Hmbs	hydroxymethylbilane synthase	mid
1426502_s_at	Gpt1	glutamic pyruvic transaminase 1, soluble	late
1426529_a_at	Tagln2	transgelin 2	early
1426533_at	Nol5a	nucleolar protein 5A	early
1426547_at	Gc	group specific component	late
1426554_a_at	Pgam1	phosphoglycerate mutase 1	early
1426572_at	Me2	malic enzyme 2, NAD(+)-dependent, mitochondrial	mid
1426580_at	Plk4	polo-like kinase 4 (Drosophila)	mid
1426584_a_at	Sdh1	sorbitol dehydrogenase 1	late
1426593_a_at	Fbxo22	F-box only protein 22	late
1426596_a_at	Smn1	survival motor neuron 1	early
1426599_a_at	Slc2a1	solute carrier family 2 (facilitated glucose transporter), member 1	mid
1426600_at	Slc2a1	solute carrier family 2 (facilitated glucose transporter), member 1	mid
1426602_at	Araf	v-raf murine sarcoma 3611 viral oncogene homolog	late
1426609_at	Dis3	DIS3 mitotic control homolog (S. cerevisiae)	early
1426612_at	MGI:1921571	timeless interacting protein	mid
1426613_a_at	Snrpb2	U2 small nuclear ribonucleoprotein B	early
1426614_at	Prkcbp1	protein kinase C binding protein 1	mid
1426652_at	Mcm3	minichromosome maintenance deficient 3 (S. cerevisiae)	mid
1426653_at	Mcm3	minichromosome maintenance deficient 3 (S. cerevisiae)	mid
1426656_at	4930504E06Rik	RIKEN cDNA 4930504E06 gene	late
1426657_s_at	EG666422 /// EG666875 /// LOC668576 /// LOC675316 /// Phgdh	3-phosphoglycerate dehydrogenase /// predicted gene, EG666422 /// predicted gene, EG666875 /// similar to Phosphoglycerate dehydrogenase /// hypothetical protein LOC675316	early
1426658_x_at	Phgdh	3-phosphoglycerate dehydrogenase	early
1426659_a_at	LOC100041163 /// LOC100041478 /// LOC100043755 /// LOC100046821 /// Rpl23a	ribosomal protein L23a /// similar to ribosomal protein L23a	sustained
1426660_x_at	LOC100039571 /// LOC100041163 /// LOC100041478 /// LOC100043755 /// LOC100046821 /// Rpl23a	ribosomal protein L23a /// similar to ribosomal protein L23a	sustained
1426662_at	Cmas	cytidine monophospho-N-acetylneuraminic acid synthetase	mid
1426677_at	Flna	filamin, alpha	early
1426683_at	Cnot6 /// LOC100046343	CCR4-NOT transcription complex, subunit 6 /// similar to CCR4-NOT transcription complex, subunit 6	early
1426689_s_at	Sdha	succinate dehydrogenase complex, subunit A, flavoprotein (Fp)	late
1426690_a_at	Srebf1	sterol regulatory element binding factor 1	late
1426698_a_at	Hnrpm	heterogeneous nuclear ribonucleoprotein M	early
1426706_s_at	Xylb	xylulokinase homolog (H. influenzae)	late
1426728_x_at	Ptdss2	phosphatidylserine synthase 2	mid
1426751_s_at	Nup107	nucleoporin 107	early
1426758_s_at	Gtl2	GTL2, imprinted maternally expressed untranslated mRNA	mid
1426762_s_at	Aof2 /// LOC100046934	amine oxidase (flavin containing) domain 2 /// similar to amine oxidase (flavin containing) domain 2	early
1426785_s_at	Mgll	monoglyceride lipase	late
1426788_a_at	Ssrp1	structure specific recognition protein 1	sustained
1426789_s_at	Ssrp1	structure specific recognition protein 1	mid
1426790_at	Ssrp1	structure specific recognition protein 1	mid
1426793_a_at	LOC100040970 /// LOC100046610 /// Rpl14	ribosomal protein L14 /// similar to Ribosomal protein L14	sustained
1426799_at	Rab8b	RAB8B, member RAS oncogene family	mid
1426801_at	38968	septin 8	mid
1426817_at	Mki67	antigen identified by monoclonal antibody Ki 67	mid
1426832_at	6330505F04Rik	RIKEN cDNA 6330505F04 gene	mid
1426839_at	Pold3	polymerase (DNA-directed), delta 3, accessory subunit	mid
1426853_at	LOC671392 /// Set	SET translocation /// similar to protein phosphatase 2A inhibitor-2 I-2PP2A	early
1426854_a_at	LOC100047898 /// LOC671392 /// Set	SET translocation /// similar to protein phosphatase 2A inhibitor-2 I-2PP2A	early
1426857_a_at	Hsdl2	hydroxysteroid dehydrogenase like 2	late
1426876_at	Pm20d1	peptidase M20 domain containing 1	late
1426877_a_at	Pbrm1	polybromo 1	sustained
1426885_a_at	Cdk2ap1 /// LOC100047490	CDK2 (cyclin-dependent kinase 2)-associated protein 1 /// similar to putative oral cancer suppressor	early
1426897_at	---	---	mid
1426903_at	Fndc3a	fibronectin type III domain containing 3a	late
1426912_at	Rfwd2	ring finger and WD repeat domain 2	mid
1426922_s_at	Hrb	HIV-1 Rev binding protein	mid
1426923_at	Hrb	HIV-1 Rev binding protein	mid
1426931_s_at	D19Bwg1357e	DNA segment, Chr 19, Brigham & Women's Genetics 1357 expressed	early
1426940_at	Sidt2	SID1 transmembrane family, member 2	late
1426945_at	Ranbp5	RAN binding protein 5	mid
1426946_at	Ipo5	importin 5	early
1426955_at	Col18a1	procollagen, type XVIII, alpha 1	late
1426956_a_at	Trp53bp1	transformation related protein 53 binding protein 1	mid
1426964_at	3110003A17Rik	RIKEN cDNA 3110003A17 gene	early
1426972_at	Sec24d	SEC24 related gene family, member D (S. cerevisiae)	late
1426974_at	Os9	amplified in osteosarcoma	late
1426981_at	Pcsk6	proprotein convertase subtilisin/kexin type 6	late
1427001_s_at	Hnf4a	hepatic nuclear factor 4, alpha	late
1427033_at	Dnmbp	dynamin binding protein	late
1427052_at	Acacb	acetyl-Coenzyme A carboxylase beta	late
1427061_at	Rbbp8	retinoblastoma binding protein 8	mid
1427082_at	4632417N05Rik	RIKEN cDNA 4632417N05 gene	late
1427105_at	2610510J17Rik	RIKEN cDNA 2610510J17 gene	mid
1427129_a_at	Hnrnpr	heterogeneous nuclear ribonucleoprotein R	early
1427137_at	Ces5	carboxylesterase 5	late
1427153_at	Bckdhb	branched chain ketoacid dehydrogenase E1, beta polypeptide	late
1427161_at	Cenpf	centromere protein F	mid
1427199_at	Fryl	furry homolog-like (Drosophila)	mid
1427202_at	4833442J19Rik	RIKEN cDNA 4833442J19 gene	late
1427214_at	Agmat	agmatine ureohydrolase (agmatinase)	late
1427253_s_at	Suz12	suppressor of zeste 12 homolog (Drosophila)	sustained
1427260_a_at	Tpm3	tropomyosin 3, gamma	early
1427262_at	Xist	inactive X specific transcripts	late
1427275_at	Smc4l1	SMC4 structural maintenance of chromosomes 4-like 1 (yeast)	mid
1427276_at	Smc4l1	SMC4 structural maintenance of chromosomes 4-like 1 (yeast)	mid
1427284_a_at	Ttpa	tocopherol (alpha) transfer protein	late
1427296_at	BC010304	cDNA sequence BC010304	mid
1427336_at	Aldh8a1	aldehyde dehydrogenase 8 family, member A1	late
1427337_at	Aldh8a1	aldehyde dehydrogenase 8 family, member A1	late
1427364_a_at	Odc1 /// LOC545783 /// LOC546355	ornithine decarboxylase, structural 1 /// similar to Ornithine decarboxylase (ODC) /// similar to Ornithine decarboxylase (ODC)	mid
1427369_at	Nalp6	NACHT, leucine rich repeat and PYD containing 6	late
1427370_at	1300019J08Rik	RIKEN cDNA 1300019J08 gene	late
1427377_x_at	Hsd3b3	hydroxysteroid dehydrogenase-3, delta<5>-3-beta	late
1427382_a_at	Suv39h1	suppressor of variegation 3-9 homolog 1 (Drosophila)	early
1427393_at	F9	coagulation factor IX	late
1427413_a_at	Cugbp1	CUG triplet repeat, RNA binding protein 1	mid
1427428_at	Clec4g	C-type lectin domain family 4, member g	late
1427432_a_at	Sfrs10	splicing factor, arginine/serine-rich 10 (transformer 2 homolog, Drosophila)	early
1427440_a_at	Afm	afamin	late
1427441_a_at	Suclg2	succinate-Coenzyme A ligase, GDP-forming, beta subunit	late
1427459_at	Cpn2	carboxypeptidase N, polypeptide 2	late
1427473_at	Gstm3	glutathione S-transferase, mu 3	late
1427474_s_at	Gstm3	glutathione S-transferase, mu 3	late
1427480_at	MGI:2672795	liver-expressed antimicrobial peptide 2	late
1427482_a_at	Car8	carbonic anhydrase 8	late
1427486_at	Ptprb	protein tyrosine phosphatase, receptor type, B	late
1427504_s_at	Sfrs2	splicing factor, arginine/serine-rich 2 (SC-35)	early
1427513_at	BC024137	cDNA sequence BC024137	late
1427531_a_at	Slc22a18	solute carrier family 22 (organic cation transporter), member 18	late
1427541_x_at	Hmmr	hyaluronan mediated motility receptor (RHAMM)	mid
1427552_a_at	Gstz1	glutathione transferase zeta 1 (maleylacetoacetate isomerase)	late
1427561_a_at	Afm	afamin	late
1427567_a_at	Tpm3	tropomyosin 3, gamma	early
1427631_x_at	Mup3	major urinary protein 3	late
1427651_x_at	H2-D1 /// H2-L	histocompatibility 2, D region locus 1 /// histocompatibility 2, D region	late
1427677_a_at	Sox6	SRY-box containing gene 6	mid
1427746_x_at	H2-K1	histocompatibility 2, K1, K region	late
1427764_a_at	Tcfe2a	transcription factor E2a	mid
1427773_a_at	Rabac1	Rab acceptor 1 (prenylated)	late
1427826_a_at	Slco1b2	solute carrier organic anion transporter family, member 1b2	late
1427866_x_at	Hbb	hemoglobin beta chain complex	mid
1427883_a_at	Col3a1	procollagen, type III, alpha 1	mid
1427886_at	Pom121	nuclear pore membrane protein 121	sustained
1427903_at	Phpt1	phosphohistidine phosphatase 1	early
1427914_a_at	LOC100045866 /// Tceb1	transcription elongation factor B (SIII), polypeptide 1 /// similar to elongation factor SIII p15 subunit	sustained
1427917_s_at	Ssbp3	single-stranded DNA binding protein 3	early
1427932_s_at	1200003I10Rik /// 1200016E24Rik /// A130040M12Rik /// E430024C06Rik /// LOC433071 /// LOC546178 /// LOC547372	RIKEN cDNA 1200003I10 gene /// RIKEN cDNA 1200016E24 gene /// RIKEN cDNA A130040M12 gene /// RIKEN cDNA E430024C06 gene /// hypothetical gene supported by AK004796; BC040222 /// similar to LRRGT00049 /// similar to LRRGT00049	late
1427945_at	Dpyd	dihydropyrimidine dehydrogenase	late
1427946_s_at	Dpyd	dihydropyrimidine dehydrogenase	late
1427957_at	9530008L14Rik	RIKEN cDNA 9530008L14 gene	late
1427960_at	Ugt2b34	UDP glucuronosyltransferase 2 family, polypeptide B34	late
1427961_s_at	Ugt2b34	UDP glucuronosyltransferase 2 family, polypeptide B34	late
1427963_s_at	Rdh9	retinol dehydrogenase 9	late
1427990_at	Usp45	ubiquitin specific petidase 45	mid
1428004_at	3300001G02Rik	RIKEN cDNA 3300001G02 gene	mid
1428005_at	Mosc1	MOCO sulphurase C-terminal domain containing 1	late
1428012_at	C8a	complement component 8, alpha polypeptide	late
1428029_a_at	H2afv	H2A histone family, member V	early
1428050_a_at	Tmbim4	transmembrane BAX inhibitor motif containing 4	late
1428061_at	Hat1	histone aminotransferase 1	mid
1428069_at	Cdca7	cell division cycle associated 7	early
1428071_at	1110038D17Rik	RIKEN cDNA 1110038D17 gene	late
1428079_at	Fgb	fibrinogen, B beta polypeptide	late
1428092_at	Cdc5l	cell division cycle 5-like (S. pombe)	mid
1428094_at	Lamp2	lysosomal membrane glycoprotein 2	late
1428099_a_at	LOC100048559 /// Sfrs1	splicing factor, arginine/serine-rich 1 (ASF/SF2) /// similar to splicing factor, arginine/serine-rich 1 (splicing factor 2, alternate splicing factor)	early
1428100_at	Sfrs1	splicing factor, arginine/serine-rich 1 (ASF/SF2)	early
1428101_at	Rnf38	ring finger protein 38	mid
1428103_at	---	---	mid
1428104_at	Tpx2	TPX2, microtubule-associated protein homolog (Xenopus laevis)	mid
1428108_x_at	Tmcc2	transmembrane and coiled-coil domains 2	mid
1428111_at	Slc38a4	solute carrier family 38, member 4	late
1428112_at	Armet	arginine-rich, mutated in early stage tumors	late
1428114_at	Slc14a1	solute carrier family 14 (urea transporter), member 1	mid
1428116_a_at	Dynlt1 /// LOC100040531 /// LOC100040563 /// LOC100040603 /// LOC100040631 /// LOC100043890	dynein light chain Tctex-type 1 /// similar to tctex-1 protein	sustained
1428120_at	Fbxw9	F-box and WD-40 domain protein 9	late
1428134_at	2310005O14Rik	RIKEN cDNA 2310005O14 gene	late
1428141_at	Gga2	golgi associated, gamma adaptin ear containing, ARF binding protein 2	early
1428144_at	1200011O22Rik	RIKEN cDNA 1200011O22 gene	mid
1428151_x_at	Ccbl1	cysteine conjugate-beta lyase 1	late
1428161_a_at	Chchd2	coiled-coil-helix-coiled-coil-helix domain containing 2	late
1428163_at	Sara2	SAR1a gene homolog 2 (S. cerevisiae)	late
1428181_at	Etfb	electron transferring flavoprotein, beta polypeptide	late
1428190_at	Slc25a1	solute carrier family 25 (mitochondrial carrier, citrate transporter), member 1	late
1428209_at	Bex4	brain expressed gene 4	sustained
1428210_s_at	Chuk	conserved helix-loop-helix ubiquitous kinase	late
1428213_at	2410003A14Rik	RIKEN cDNA 2410003A14 gene	mid
1428232_at	Cpsf6	cleavage and polyadenylation specific factor 6	early
1428233_at	Cpsf6	cleavage and polyadenylation specific factor 6	early
1428236_at	Acbd5	acyl-Coenzyme A binding domain containing 5	late
1428237_at	2700059D21Rik /// LOC100046298	RIKEN cDNA 2700059D21 gene /// hypothetical protein LOC100046298	sustained
1428251_at	Smchd1	SMC hinge domain containing 1	early
1428256_at	2310047H23Rik	RIKEN cDNA 2310047H23 gene	late
1428262_s_at	Hnrpa3 /// LOC100045099 /// LOC545592	heterogeneous nuclear ribonucleoprotein A3 /// similar to heterogeneous nuclear ribonucleoprotein A3	early
1428264_at	Wdr57	WD repeat domain 57 (U5 snRNP specific)	early
1428265_at	Ppp2r1b	protein phosphatase 2 (formerly 2A), regulatory subunit A (PR 65), beta isoform	sustained
1428288_at	2310051E17Rik	RIKEN cDNA 2310051E17 gene	late
1428289_at	Klf9	Kruppel-like factor 9	late
1428291_at	Exosc8	exosome component 8	sustained
1428316_a_at	Fundc2	FUN14 domain containing 2	sustained
1428319_at	Pdlim7	PDZ and LIM domain 7	mid
1428326_s_at	Hrsp12	heat-responsive protein 12	late
1428333_at	2900062L11Rik /// 6530401D17Rik	RIKEN cDNA 6530401D17 gene /// RIKEN cDNA 2900062L11 gene	early
1428335_a_at	Scfd1	sec1 family domain containing 1	late
1428355_at	Osbp2	oxysterol binding protein 2	late
1428380_at	0610007C21Rik	RIKEN cDNA 0610007C21 gene	late
1428384_at	D4Bwg0951e	DNA segment, Chr 4, Brigham & Women's Genetics 0951 expressed	late
1428385_at	39515	membrane-associated ring finger (C3HC4) 8	mid
1428388_at	Tnks2	tankyrase, TRF1-interacting ankyrin-related ADP-ribose polymerase 2	early
1428391_at	Rab3il1	RAB3A interacting protein (rabin3)-like 1	mid
1428402_at	Zcchc3	zinc finger, CCHC domain containing 3	early
1428405_at	Hcfc1r1	host cell factor C1 regulator 1 (XPO1-dependent)	late
1428433_at	Hipk2	homeodomain interacting protein kinase 2	mid
1428436_at	2700023B17Rik	RIKEN cDNA 2700023B17 gene	mid
1428438_s_at	Lsm14a	LSM14 homolog A (SCD6, S. cerevisiae)	early
1428464_at	Ndufa3	NADH dehydrogenase (ubiquinone) 1 alpha subcomplex, 3	late
1428473_at	Ppp3cb	protein phosphatase 3, catalytic subunit, beta isoform	mid
1428480_at	Cdca8	cell division cycle associated 8	mid
1428481_s_at	Cdca8	cell division cycle associated 8	mid
1428483_a_at	2610039C10Rik	RIKEN cDNA 2610039C10 gene	mid
1428506_at	Atic /// LOC100046995	5-aminoimidazole-4-carboxamide ribonucleotide formyltransferase/IMP cyclohydrolase /// similar to 5-aminoimidazole-4-carboxamide ribonucleotide formyltransferase/IMP cyclohydrolase	early
1428512_at	Bhlhb9	basic helix-loop-helix domain containing, class B9	mid
1428529_at	2810026P18Rik	RIKEN cDNA 2810026P18 gene	early
1428538_s_at	Rarres2	retinoic acid receptor responder (tazarotene induced) 2	late
1428553_at	Glrx5	glutaredoxin 5 homolog (S. cerevisiae)	mid
1428572_at	Basp1 /// LOC100045716	brain abundant, membrane attached signal protein 1 /// similar to 22 kDa neuronal tissue-enriched acidic protein	early
1428613_at	Ldhd	lactate dehydrogenase D	late
1428614_at	Ldhd	lactate dehydrogenase D	late
1428648_at	Cand1	cullin associated and neddylation disassociated 1	early
1428672_at	Snrpf	small nuclear ribonucleoprotein polypeptide F	early
1428676_at	Tmprss6	transmembrane serine protease 6	late
1428707_at	2610009E16Rik	RIKEN cDNA 2610009E16 gene	late
1428708_x_at	2610009E16Rik	RIKEN cDNA 2610009E16 gene	late
1428713_s_at	4833427B12Rik	RIKEN cDNA 4833427B12 gene	mid
1428727_at	Cep192	centrosomal protein 192	sustained
1428738_a_at	D14Ertd449e /// LOC100039192 /// LOC100039257	DNA segment, Chr 14, ERATO Doi 449, expressed /// similar to D14Ertd449e protein	late
1428739_at	2310040A07Rik	RIKEN cDNA 2310040A07 gene	late
1428794_at	Specc1	sperm antigen with calponin homology and coiled-coil domains 1	mid
1428821_at	Agpat2	1-acylglycerol-3-phosphate O-acyltransferase 2 (lysophosphatidic acid acyltransferase, beta)	late
1428824_at	2310003C23Rik	RIKEN cDNA 2310003C23 gene	mid
1428842_a_at	Ngfrap1	nerve growth factor receptor (TNFRSF16) associated protein 1	sustained
1428843_at	39512	membrane-associated ring finger (C3HC4) 5	mid
1428845_at	Bclaf1	BCL2-associated transcription factor 1	early
1428869_at	Nolc1	nucleolar and coiled-body phosphoprotein 1	early
1428892_at	LOC100047806 /// Ppil1	peptidylprolyl isomerase (cyclophilin)-like 1 /// similar to peptidylprolyl isomerase-like 1	early
1428894_at	1300018J18Rik	RIKEN cDNA 1300018J18 gene	late
1428909_at	A130040M12Rik	RIKEN cDNA A130040M12 gene	late
1428942_at	Mt2	metallothionein 2	mid
1428952_at	Pdia2	protein disulfide isomerase associated 2	mid
1428976_at	Tmpo	thymopoietin	sustained
1428981_at	2810007J24Rik	RIKEN cDNA 2810007J24 gene	late
1428988_at	Abcc3	ATP-binding cassette, sub-family C (CFTR/MRP), member 3	late
1429089_s_at	2900026A02Rik	RIKEN cDNA 2900026A02 gene	late
1429093_at	Ddi2	DNA-damage inducible protein 2	late
1429095_at	1700022C02Rik	RIKEN cDNA 1700022C02 gene	mid
1429104_at	Limd2	LIM domain containing 2	sustained
1429119_at	4833421E05Rik	RIKEN cDNA 4833421E05 gene	late
1429156_at	2610036L11Rik	RIKEN cDNA 2610036L11 gene	mid
1429171_a_at	5730507H05Rik	RIKEN cDNA 5730507H05 gene	mid
1429172_a_at	5730507H05Rik	RIKEN cDNA 5730507H05 gene	mid
1429227_x_at	Nap1l1	nucleosome assembly protein 1-like 1	early
1429234_s_at	39702	septin 11	early
1429270_a_at	Syce2	synaptonemal complex central element protein 2	sustained
1429272_a_at	9130022K13Rik /// 2210421G13Rik /// LOC193676	RIKEN cDNA 9130022K13 gene /// RIKEN cDNA 2210421G13 gene /// hypothetical protein LOC193676	late
1429295_s_at	Trip13	thyroid hormone receptor interactor 13	early
1429352_at	Mocos	molybdenum cofactor sulfurase	late
1429392_at	Wdr40a	WD repeat domain 40A	mid
1429399_at	Rnf125	ring finger protein 125	late
1429407_at	Pex11c	peroxisomal biogenesis factor 11c	late
1429454_at	Gapvd1	GTPase activating protein and VPS9 domains 1	mid
1429463_at	Prkaa2	protein kinase, AMP-activated, alpha 2 catalytic subunit	late
1429499_at	Fbxo5	F-box protein 5	mid
1429514_at	Ppap2b	phosphatidic acid phosphatase type 2B	late
1429523_a_at	Slc39a5	solute carrier family 39 (metal ion transporter), member 5	mid
1429528_at	Rae1	RAE1 RNA export 1 homolog (S. pombe)	early
1429550_at	Entpd8	ectonucleoside triphosphate diphosphohydrolase 8	late
1429558_a_at	Larp7	La ribonucleoprotein domain family, member 7	early
1429678_at	5730508B09Rik	RIKEN cDNA 5730508B09 gene	mid
1429682_at	4930431B09Rik	RIKEN cDNA 4930431B09 gene	mid
1429692_s_at	Gch1	GTP cyclohydrolase 1	late
1429753_at	Nxph4	neurexophilin 4	late
1429759_at	Rps6ka6	ribosomal protein S6 kinase polypeptide 6	early
1429771_at	3110073H01Rik	RIKEN cDNA 3110073H01 gene	late
1430019_a_at	EG434858 /// Hnrnpa1 /// LOC654467	heterogeneous nuclear ribonucleoprotein A1 /// predicted gene, EG434858 /// heterogeneous nuclear ribonucleoprotein A1 pseudogene	early
1430020_x_at	Hnrnpa1	heterogeneous nuclear ribonucleoprotein A1	early
1430029_a_at	Tspan31	tetraspanin 31	late
1430123_a_at	Akr1a4	aldo-keto reductase family 1, member A4 (aldehyde reductase)	late
1430128_a_at	Dp1l1	deleted in polyposis 1-like 1	late
1430307_a_at	Mod1	malic enzyme, supernatant	late
1430326_s_at	1500040F11Rik	RIKEN cDNA 1500040F11 gene	late
1430421_a_at	BC010787	cDNA sequence BC010787	late
1430522_a_at	Vamp5	vesicle-associated membrane protein 5	sustained
1430526_a_at	Smarca2	SWI/SNF related, matrix associated, actin dependent regulator of chromatin, subfamily a, member 2	late
1430530_s_at	Nmral1	NmrA-like family domain containing 1	sustained
1430536_a_at	EG629036 /// Erh /// LOC100042777	enhancer of rudimentary homolog (Drosophila) /// predicted gene, EG629036 /// similar to human protein homologous to DROER protein	early
1430570_at	Kynu	kynureninase (L-kynurenine hydrolase)	late
1430574_at	Cdkn3	cyclin-dependent kinase inhibitor 3	mid
1430617_at	Oip5	Opa interacting protein 5	mid
1430640_a_at	Prkar2b	protein kinase, cAMP dependent regulatory, type II beta	mid
1430688_s_at	D730039F16Rik	RIKEN cDNA D730039F16 gene	late
1430751_at	---	---	late
1430785_at	MGI:1917311	orphan short chain dehydrogenase/reductase	late
1430811_a_at	Cdca1	cell division cycle associated 1	mid
1430839_at	9430076G02Rik	RIKEN cDNA 9430076G02 gene	mid
1430857_s_at	Pex11c	peroxisomal biogenesis factor 11c	late
1430893_at	Mup1	major urinary protein 1	late
1430896_s_at	Nudt7	nudix (nucleoside diphosphate linked moiety X)-type motif 7	late
1430980_a_at	Eif4a1	eukaryotic translation initiation factor 4A1	early
1430982_at	LOC100048559 /// Sfrs1	splicing factor, arginine/serine-rich 1 (ASF/SF2) /// similar to splicing factor, arginine/serine-rich 1 (splicing factor 2, alternate splicing factor)	early
1431012_a_at	Peci	peroxisomal delta3, delta2-enoyl-Coenzyme A isomerase	late
1431028_a_at	Pank1	pantothenate kinase 1	late
1431054_at	LOC100042253 /// LOC100044607 /// Lsm6	LSM6 homolog, U6 small nuclear RNA associated (S. cerevisiae) /// Lsm6 protein pseudogene /// similar to Lsm6 protein	early
1431075_a_at	Eif4enif1	eukaryotic translation initiation factor 4E nuclear import factor 1	sustained
1431085_a_at	Pcmt1	protein-L-isoaspartate (D-aspartate) O-methyltransferase 1	mid
1431123_s_at	Dnajc8	DnaJ (Hsp40) homolog, subfamily C, member 8	sustained
1431126_a_at	0610011F06Rik	RIKEN cDNA 0610011F06 gene	late
1431174_at	---	Transcribed locus	late
1431175_at	1810019D21Rik	RIKEN cDNA 1810019D21 gene	late
1431194_at	6030468B19Rik	RIKEN cDNA 6030468B19 gene	mid
1431302_a_at	Nudt7	nudix (nucleoside diphosphate linked moiety X)-type motif 7	late
1431390_a_at	Grinl1a	glutamate receptor, ionotropic, N-methyl D-aspartate-like 1A	early
1431429_a_at	Arl4a	ADP-ribosylation factor-like 4A	mid
1431430_s_at	LOC630539 /// Trim59	tripartite motif-containing 59 /// similar to mouse RING finger 1	mid
1431484_at	2010007L08Rik	RIKEN cDNA 2010007L08 gene	mid
1431506_s_at	EG665989 /// LOC433064 /// LOC629952 /// LOC666411 /// Ppih	peptidyl prolyl isomerase H /// similar to peptidyl prolyl isomerase H /// similar to Peptidyl-prolyl cis-trans isomerase H (PPIase H) (Rotamase H) /// predicted gene, EG665989 /// Ppih pseudogene	early
1431564_at	Bcar3	breast cancer anti-estrogen resistance 3	late
1431721_a_at	Proz	protein Z, vitamin K-dependent plasma glycoprotein	late
1431786_s_at	1190003J15Rik	RIKEN cDNA 1190003J15 gene	late
1431803_at	Cyp2d13	cytochrome P450, family 2, subfamily d, polypeptide 13	late
1431808_a_at	Itih4	inter alpha-trypsin inhibitor, heavy chain 4	late
1431833_a_at	Hmgcs2	3-hydroxy-3-methylglutaryl-Coenzyme A synthase 2	late
1431930_x_at	Crls1	cardiolipin synthase 1	late
1432016_a_at	Idh3a	isocitrate dehydrogenase 3 (NAD+) alpha	early
1432099_a_at	Prodh2	proline dehydrogenase (oxidase) 2	late
1432164_a_at	Gcsh	glycine cleavage system protein H (aminomethyl carrier)	late
1432181_s_at	Ecgf1	endothelial cell growth factor 1 (platelet-derived)	late
1432271_a_at	Dcun1d5	DCN1, defective in cullin neddylation 1, domain containing 5 (S. cerevisiae)	early
1432273_a_at	Darc	Duffy blood group, chemokine receptor	mid
1432282_a_at	2010305C02Rik	RIKEN cDNA 2010305C02 gene	late
1432372_a_at	Spr	sepiapterin reductase	late
1432416_a_at	Npm1	nucleophosmin 1	early
1432436_a_at	Ak3	adenylate kinase 3	late
1432466_a_at	Apoe	apolipoprotein E	late
1432492_a_at	Haao	3-hydroxyanthranilate 3,4-dioxygenase	late
1432651_at	2510019K15Rik	RIKEN cDNA 2510019K15 gene	late
1432827_x_at	Ubc	ubiquitin C	late
1432842_s_at	Ywhaq	tyrosine 3-monooxygenase/tryptophan 5-monooxygenase activation protein, theta polypeptide	mid
1433430_s_at	Cdc23	CDC23 (cell division cycle 23, yeast, homolog)	early
1433440_x_at	Uba2	ubiquitin-like modifier activating enzyme 2	early
1433447_x_at	Cct4	chaperonin subunit 4 (delta)	early
1433456_at	AU022751	expressed sequence AU022751	late
1433475_a_at	C78339	PREDICTED: Autosomal Highly Conserved Protein [Mus musculus], mRNA sequence	late
1433476_at	C78339	PREDICTED: Autosomal Highly Conserved Protein [Mus musculus], mRNA sequence	late
1433482_a_at	Fubp1	far upstream element (FUSE) binding protein 1	early
1433485_x_at	Gpr56	G protein-coupled receptor 56	mid
1433486_at	Clcn3	chloride channel 3	mid
1433497_at	Aqr	aquarius	early
1433501_at	Ctso	cathepsin O	late
1433507_a_at	Hmgn2 /// LOC100041826 /// LOC100042405 /// LOC100044482 /// LOC637089	high mobility group nucleosomal binding domain 2 /// similar to Nonhistone chromosomal protein HMG-17 (High-mobility group nucleosome binding domain 2) /// similar to high mobility group nucleosomal binding domain 2	early
1433510_x_at	LOC100043718 /// LOC100048508 /// LOC622534 /// Rpl36	ribosomal protein L36 /// similar to Rpl36 protein /// similar to rat ribosomal protein L36	early
1433519_at	Nucks1	nuclear casein kinase and cyclin-dependent kinase substrate 1	early
1433524_at	AU042671	expressed sequence AU042671	mid
1433528_at	Gtf2a2	general transcription factor II A, 2	mid
1433531_at	Acsl4	acyl-CoA synthetase long-chain family member 4	late
1433539_at	Commd3	COMM domain containing 3	late
1433540_x_at	Ppp1cb	protein phosphatase 1, catalytic subunit, beta isoform	mid
1433541_a_at	Ubap2l	ubiquitin associated protein 2-like	mid
1433543_at	Anln	anillin, actin binding protein (scraps homolog, Drosophila)	mid
1433545_s_at	5730439E10Rik	RIKEN cDNA 5730439E10 gene	late
1433546_at	Gns	glucosamine (N-acetyl)-6-sulfatase	late
1433549_x_at	Rps21	ribosomal protein S21	early
1433565_at	Prpf38a	PRP38 pre-mRNA processing factor 38 (yeast) domain containing A	early
1433567_at	Gmps	guanine monphosphate synthetase	early
1433569_x_at	LOC100045999 /// Ran	RAN, member RAS oncogene family /// similar to RAN, member RAS oncogene family	sustained
1433575_at	Sox4	SRY-box containing gene 4	early
1433595_at	---	---	late
1433597_at	Arglu1	arginine and glutamate rich 1	early
1433599_at	Baz1a	bromodomain adjacent to zinc finger domain 1A	sustained
1433604_x_at	Aldoa	aldolase 1, A isoform	early
1433616_a_at	2310028O11Rik	RIKEN cDNA 2310028O11 gene	mid
1433639_at	5730593F17Rik	RIKEN cDNA 5730593F17 gene	mid
1433656_a_at	Gnl3	guanine nucleotide binding protein-like 3 (nucleolar)	early
1433657_at	A130092J06Rik	RIKEN cDNA A130092J06 gene	mid
1433674_a_at	Snhg1	small nucleolar RNA host gene (non-protein coding) 1	sustained
1433675_at	Snhg1	small nucleolar RNA host gene (non-protein coding) 1	sustained
1433676_at	Wnk1	WNK lysine deficient protein kinase 1	mid
1433688_x_at	Rpl14	ribosomal protein L14	early
1433689_s_at	Rps9	ribosomal protein S9	sustained
1433694_at	Pde3b	phosphodiesterase 3B, cGMP-inhibited	late
1433698_a_at	Txnl4a	thioredoxin-like 4A	early
1433717_at	D19Wsu162e	DNA segment, Chr 19, Wayne State University 162, expressed	late
1433720_s_at	MGI:2143558	Nur77 downstream gene 2	late
1433721_x_at	Rps21	ribosomal protein S21	early
1433736_at	Hcfc1	host cell factor C1	mid
1433750_at	Slc31a1	solute carrier family 31, member 1	late
1433765_at	Ube2o	ubiquitin-conjugating enzyme E2O	mid
1433770_at	Dpysl2	dihydropyrimidinase-like 2	early
1433772_at	Stch	stress 70 protein chaperone, microsome-associated, human homolog	late
1433781_a_at	Cldn12	claudin 12	late
1433795_at	Tgfbr3	transforming growth factor, beta receptor III	early
1433796_at	Endod1	endonuclease domain containing 1	mid
1433806_x_at	Calr	calreticulin	late
1433816_at	Mcart1	mitochondrial carrier triple repeat 1	mid
1433822_x_at	Anapc5	anaphase-promoting complex subunit 5	mid
1433827_at	Atp8a1	ATPase, aminophospholipid transporter (APLT), class I, type 8A, member 1	mid
1433844_a_at	Dusp9	dual specificity phosphatase 9	mid
1433845_x_at	Dusp9	dual specificity phosphatase 9	early
1433855_at	Abat	4-aminobutyrate aminotransferase	late
1433883_at	Tpm4	tropomyosin 4	early
1433885_at	Iqgap2	IQ motif containing GTPase activating protein 2	late
1433887_at	Dnajc3	DnaJ (Hsp40) homolog, subfamily C, member 3	late
1433913_at	C80913	expressed sequence C80913	late
1433922_at	Rab35	RAB35, member RAS oncogene family	mid
1433924_at	Peg3	Peg3 mRNA for zinc finger protein	mid
1433928_a_at	Rpl13a	ribosomal protein L13a	early
1433933_s_at	Slco2b1	solute carrier organic anion transporter family, member 2b1	late
1433934_at	Sec24a	SEC24 related gene family, member A (S. cerevisiae)	late
1433935_at	AU020206	expressed sequence AU020206	sustained
1433963_a_at	Fermt3	fermitin family homolog 3 (Drosophila)	early
1433964_s_at	BC032204	cDNA sequence BC032204	mid
1433966_x_at	Asns	asparagine synthetase	mid
1433991_x_at	Dbi	diazepam binding inhibitor	late
1434011_a_at	Ints5	integrator complex subunit 5	early
1434042_s_at	Mtmr3	myotubularin related protein 3	mid
1434056_a_at	Ndufb6	NADH dehydrogenase (ubiquinone) 1 beta subcomplex, 6	late
1434060_at	Herc1	hect (homologous to the E6-AP (UBE3A) carboxyl terminus) domain and RCC1 (CHC1)-like domain (RLD) 1	mid
1434067_at	AI662270	expressed sequence AI662270	mid
1434068_s_at	AI662270	expressed sequence AI662270	mid
1434079_s_at	Mcm2	minichromosome maintenance deficient 2 mitotin (S. cerevisiae)	mid
1434110_x_at	Mup1	major urinary protein 1	late
1434120_a_at	Metap2	methionine aminopeptidase 2	mid
1434127_a_at	---	CDNA, clone:Y0G0139K02, strand:plus, reference:ENSEMBL:Mouse-Transcript-ENST:ENSMUST00000057024, based on BLAT search	mid
1434150_a_at	3300001H21Rik /// MGI:3026615	RIKEN cDNA 3300001H21 gene /// UbiE-YGHL1 fusion protein	late
1434151_at	3300001H21Rik	RIKEN cDNA 3300001H21 gene	late
1434173_s_at	D19Bwg1357e	DNA segment, Chr 19, Brigham & Women's Genetics 1357 expressed	early
1434177_at	Ece1	endothelin converting enzyme 1	late
1434180_at	Plekhc1	pleckstrin homology domain containing, family C (with FERM domain) member 1	late
1434191_at	A530016O06Rik	RIKEN cDNA A530016O06 gene	late
1434231_x_at	LOC100038991 /// Rpl35	ribosomal protein L35 /// similar to ribosomal protein L35	early
1434278_at	Mtm1	X-linked myotubular myopathy gene 1	early
1434279_at	---	---	early
1434280_at	---	---	early
1434285_at	Frmd4a	FERM domain containing 4A	mid
1434293_at	Hectd3	HECT domain containing 3	late
1434316_at	Chsy1 /// LOC100047167	carbohydrate (chondroitin) synthase 1 /// similar to mKIAA0990 protein	early
1434329_s_at	Adipor2	adiponectin receptor 2	late
1434354_at	Maob	monoamine oxidase B	late
1434371_x_at	Usp7	ubiquitin specific peptidase 7	mid
1434372_at	AW112010	expressed sequence AW112010	late
1434413_at	---	Transcribed locus	late
1434434_s_at	Tcerg1	transcription elongation regulator 1 (CA150)	early
1434435_s_at	Cox17	cytochrome c oxidase, subunit XVII assembly protein homolog (yeast)	early
1434437_x_at	Rrm2	ribonucleotide reductase M2	mid
1434484_at	1100001G20Rik	RIKEN cDNA 1100001G20 gene	late
1434485_a_at	Ugp2	UDP-glucose pyrophosphorylase 2	late
1434486_x_at	Ugp2	UDP-glucose pyrophosphorylase 2	late
1434500_at	Ttyh2	tweety homolog 2 (Drosophila)	late
1434502_x_at	Slc4a1	solute carrier family 4 (anion exchanger), member 1	mid
1434503_s_at	Lamp2	lysosomal membrane glycoprotein 2	late
1434510_at	Papss2	3'-phosphoadenosine 5'-phosphosulfate synthase 2	late
1434512_x_at	EG632248 /// Sfrs3	splicing factor, arginine/serine-rich 3 (SRp20) /// predicted gene, EG632248	early
1434520_at	Sc5d	sterol-C5-desaturase (fungal ERG3, delta-5-desaturase) homolog (S. cerevisae)	late
1434523_x_at	Eif3e	eukaryotic translation initiation factor 3, subunit E	early
1434541_x_at	Khdrbs1	KH domain containing, RNA binding, signal transduction associated 1	early
1434543_a_at	Bola2	bolA-like 2 (E. coli)	early
1434548_at	Serinc3	serine incorporator 3	mid
1434578_x_at	LOC100045999 /// Ran	RAN, member RAS oncogene family /// similar to RAN, member RAS oncogene family	sustained
1434586_a_at	Ptdss2	phosphatidylserine synthase 2	mid
1434587_x_at	Ptdss2	phosphatidylserine synthase 2	mid
1434589_x_at	Surf4	surfeit gene 4	late
1434603_at	Med13l	mediator complex subunit 13-like	mid
1434606_at	Erbb3	v-erb-b2 erythroblastic leukemia viral oncogene homolog 3 (avian)	late
1434611_at	Rnf123	ring finger protein 123	mid
1434642_at	Dhrs8	dehydrogenase/reductase (SDR family) member 8	late
1434646_s_at	Sap18	Sin3-associated polypeptide 18	mid
1434651_a_at	Cldn3	claudin 3	late
1434658_at	3110056O03Rik	RIKEN cDNA 3110056O03 gene	mid
1434662_at	Atg4a	autophagy-related 4A (yeast)	mid
1434678_at	Mbnl3	muscleblind-like 3 (Drosophila)	mid
1434690_at	Lycat	lysocardiolipin acyltransferase	late
1434695_at	Dtl	denticleless homolog (Drosophila)	mid
1434702_at	2600009E05Rik	RIKEN cDNA 2600009E05 gene	late
1434705_at	Ctbp2	C-terminal binding protein 2	early
1434714_at	Ero1lb	ERO1-like beta (S. cerevisiae)	late
1434719_at	A2m	alpha-2-macroglobulin	mid
1434731_x_at	Prdx1	peroxiredoxin 1	late
1434745_at	Ccnd2	cyclin D2	early
1434766_at	Prkaa2	Protein kinase, AMP-activated, alpha 2 catalytic subunit (Prkaa2), mRNA	late
1434773_a_at	Slc2a1	solute carrier family 2 (facilitated glucose transporter), member 1	mid
1434789_at	Depdc1b	DEP domain containing 1B	mid
1434790_a_at	LOC100048056 /// Lta4h	leukotriene A4 hydrolase /// similar to Lta4h protein	early
1434799_x_at	Aldoa	aldolase 1, A isoform	early
1434814_x_at	Gpi1	glucose phosphate isomerase 1	early
1434820_s_at	Pkig	protein kinase inhibitor, gamma	mid
1434824_at	Baz1b	bromodomain adjacent to zinc finger domain, 1B	mid
1434826_at	AI256775	expressed sequence AI256775	mid
1434830_at	Mxd1	MAX dimerization protein 1	mid
1434831_a_at	Foxo3a	forkhead box O3a	mid
1434832_at	Foxo3a	forkhead box O3a	mid
1434853_x_at	Mkrn1	makorin, ring finger protein, 1	mid
1434854_a_at	Rps10	ribosomal protein S10	sustained
1434864_at	Nipa1	non imprinted in Prader-Willi/Angelman syndrome 1 homolog (human)	mid
1434888_a_at	Matr3	matrin 3	early
1434892_x_at	Rbbp4	retinoblastoma binding protein 4	mid
1434897_a_at	Slc25a4	solute carrier family 25 (mitochondrial carrier, adenine nucleotide translocator), member 4	mid
1434918_at	Sox6	SRY-box containing gene 6	mid
1434936_at	C86302	expressed sequence C86302	mid
1434968_a_at	Actr3	ARP3 actin-related protein 3 homolog (yeast)	early
1434972_x_at	LOC100048559 /// Sfrs1	splicing factor, arginine/serine-rich 1 (ASF/SF2) /// similar to splicing factor, arginine/serine-rich 1 (splicing factor 2, alternate splicing factor)	early
1434975_x_at	4933439C20Rik	RIKEN cDNA 4933439C20 gene	late
1434987_at	Aldh2	aldehyde dehydrogenase 2, mitochondrial	late
1434988_x_at	Aldh2	aldehyde dehydrogenase 2, mitochondrial	late
1434996_at	Slc25a16	solute carrier family 25 (mitochondrial carrier, Graves disease autoantigen), member 16	late
1435005_at	Cenpe	centromere protein E	mid
1435007_s_at	AI132487	expressed sequence AI132487	late
1435016_at	Trak2	trafficking protein, kinesin binding 2	mid
1435017_at	Mel13	melanoma nuclear protein 13	late
1435019_at	Atxn7l3	ataxin 7-like 3	early
1435036_at	A530050D06Rik	RIKEN cDNA A530050D06 gene	late
1435074_at	2310036D22Rik	RIKEN cDNA 2310036D22 gene	late
1435084_at	C730049O14Rik	RIKEN cDNA C730049O14 gene	late
1435086_s_at	Klhdc2	kelch domain containing 2	mid
1435114_at	Wdhd1	WD repeat and HMG-box DNA binding protein 1	mid
1435122_x_at	Dnmt1	DNA methyltransferase (cytosine-5) 1	mid
1435137_s_at	1200016E24Rik /// A130040M12Rik /// E430024C06Rik /// LOC433071	RIKEN cDNA 1200016E24 gene /// RIKEN cDNA A130040M12 gene /// RIKEN cDNA E430024C06 gene /// hypothetical gene supported by AK004796; BC040222	late
1435148_at	Atp1b2	ATPase, Na+/K+ transporting, beta 2 polypeptide	early
1435151_a_at	Rps3	ribosomal protein S3	sustained
1435177_a_at	Anapc5	anaphase-promoting complex subunit 5	mid
1435178_x_at	Anapc5	anaphase-promoting complex subunit 5	mid
1435225_s_at	Brpf3	bromodomain and PHD finger containing, 3	mid
1435245_at	Gls2	glutaminase 2 (liver, mitochondrial)	late
1435248_a_at	Btaf1	BTAF1 RNA polymerase II, B-TFIID transcription factor-associated, (Mot1 homolog, S. cerevisiae)	sustained
1435275_at	Cox6b2	cytochrome c oxidase subunit VIb polypeptide 2	mid
1435287_at	Add2	adducin 2 (beta)	mid
1435290_x_at	H2-Aa	histocompatibility 2, class II antigen A, alpha	late
1435306_a_at	Kif11	kinesin family member 11	mid
1435324_x_at	2810416G20Rik /// Hmg1l1 /// Hmgb1 /// LOC100040413 /// LOC100041307 /// LOC100046019 /// LOC637733	high mobility group box 1 /// high-mobility group (nonhistone chromosomal) protein 1-like 1 /// similar to High mobility group protein 1 (HMG-1) (High mobility group protein B1) (Amphoterin) (Heparin-binding protein p30) /// RIKEN cDNA 2810416G20 gene /// similar to high-mobility group box 1	early
1435326_at	AW112037	expressed sequence AW112037	late
1435327_at	AW112037	expressed sequence AW112037	late
1435344_at	1110029I05Rik	RIKEN cDNA 1110029I05 gene	mid
1435356_at	Fbxo42	F-box protein 42	mid
1435370_a_at	Ces3	carboxylesterase 3	late
1435371_x_at	Ces3	carboxylesterase 3	late
1435382_at	Ndn	necdin	early
1435383_x_at	Ndn	necdin	early
1435415_x_at	Marcksl1	MARCKS-like 1	early
1435416_x_at	Pigq	phosphatidylinositol glycan anchor biosynthesis, class Q	mid
1435417_at	AI464131	expressed sequence AI464131	late
1435446_a_at	Chpt1	choline phosphotransferase 1	late
1435458_at	Pim1	proviral integration site 1	mid
1435462_at	LOC433022	hypothetical LOC433022	late
1435476_a_at	Fcgr2b	Fc receptor, IgG, low affinity IIb	late
1435477_s_at	Fcgr2b	Fc receptor, IgG, low affinity IIb	late
1435478_at	Wdr26	WD repeat domain 26	mid
1435509_x_at	Cdk2ap1 /// LOC100047490	CDK2 (cyclin-dependent kinase 2)-associated protein 1 /// similar to putative oral cancer suppressor	early
1435518_at	LOC100048397 /// Rap1b	RAS related protein 1b /// similar to GTP-binding protein (smg p21B)	early
1435519_at	LOC100048397 /// Rap1b	RAS related protein 1b /// similar to GTP-binding protein (smg p21B)	early
1435522_a_at	2310016E02Rik	RIKEN cDNA 2310016E02 gene	mid
1435527_at	1500041O16Rik	RIKEN cDNA 1500041O16 gene	late
1435534_a_at	Tomm20	translocase of outer mitochondrial membrane 20 homolog (yeast)	early
1435537_at	Ptprd	protein tyrosine phosphatase, receptor type, D	late
1435593_x_at	Rps7	ribosomal protein S7	mid
1435597_at	C130052G03Rik	RIKEN cDNA C130052G03 gene	mid
1435602_at	Sephs2	Selenophosphate synthetase 2 (Sephs2), mRNA	late
1435627_x_at	LOC668321 /// Marcksl1	MARCKS-like 1 /// similar to MARCKS-like protein	early
1435636_at	2310051F07Rik	RIKEN cDNA 2310051F07 gene	mid
1435640_x_at	A130040M12Rik	RIKEN cDNA A130040M12 gene	late
1435712_a_at	LOC100039740 /// LOC100042791 /// LOC100047250 /// Rps18	ribosomal protein S18 /// similar to ribosomal protein	sustained
1435715_x_at	EG545124 /// LOC624784 /// Tdg	thymine DNA glycosylase /// predicted gene, EG545124 /// similar to T:G mismatch-specific thymine-DNA glycosylase TDGb	early
1435735_x_at	H47	histocompatibility 47	late
1435750_at	Gchfr	GTP cyclohydrolase I feedback regulator	late
1435786_at	Klhl12	kelch-like 12 (Drosophila)	mid
1435791_x_at	Rpl17	ribosomal protein L17	mid
1435800_a_at	Csda	cold shock domain protein A	mid
1435805_at	Lin7a	lin 7 homolog a (C. elegans)	late
1435816_at	EG667717 /// LOC100043734 /// LOC216036 /// LOC236932 /// LOC545640 /// LOC623245 /// LOC624159 /// LOC639593 /// LOC667739 /// LOC667878 /// LOC667922 /// LOC668387 /// LOC675985 /// Rps6	ribosomal protein S6 /// similar to Ribosomal protein S6 /// similar to 40S ribosomal protein S6 /// predicted gene, EG667717 /// ribosomal protein S6 pseudogene	early
1435817_x_at	EG667717 /// LOC100043734 /// LOC216036 /// LOC236932 /// LOC545640 /// LOC623245 /// LOC624159 /// LOC639593 /// LOC667739 /// LOC667878 /// LOC667922 /// LOC668387 /// LOC675985 /// Rps6	ribosomal protein S6 /// similar to Ribosomal protein S6 /// similar to 40S ribosomal protein S6 /// predicted gene, EG667717 /// ribosomal protein S6 pseudogene	sustained
1435838_at	Agxt2	alanine-glyoxylate aminotransferase 2	late
1435841_s_at	Suclg2	succinate-Coenzyme A ligase, GDP-forming, beta subunit	late
1435867_at	Jhdm1d	jumonji C domain-containing histone demethylase 1 homolog D (S. cerevisiae)	mid
1435872_at	---	Transcribed locus	mid
1435885_s_at	Itsn1	intersectin 1 (SH3 domain protein 1A)	mid
1435888_at	Egfr	epidermal growth factor receptor	late
1435897_at	Rpl32	ribosomal protein L32	sustained
1435945_a_at	Kcnn4	potassium intermediate/small conductance calcium-activated channel, subfamily N, member 4	mid
1435967_s_at	Hibadh	3-hydroxyisobutyrate dehydrogenase	late
1435975_at	Dennd4a	DENN/MADD domain containing 4A	mid
1435989_x_at	LOC434261	similar to cytokeratin EndoA - mouse	late
1436015_s_at	Stk4	serine/threonine kinase 4	early
1436037_at	Cerkl /// Itga4	integrin alpha 4 /// ceramide kinase-like	mid
1436039_at	---	Transcribed locus, moderately similar to XP_488601.1 PREDICTED: hypothetical protein XP_488601 [Mus musculus]	late
1436046_x_at	EG666642 /// LOC100039782 /// LOC100041859 /// LOC100044494 /// LOC100045614 /// LOC622707 /// LOC665032 /// Rpl29	ribosomal protein L29 /// similar to ribosomal protein /// predicted gene, EG666642	sustained
1436050_x_at	Hes6	hairy and enhancer of split 6 (Drosophila)	late
1436064_x_at	EG629116 /// LOC677113 /// Rps24	ribosomal protein S24 /// predicted gene, EG629116 /// similar to ribosomal protein S24	sustained
1436098_at	Bche	butyrylcholinesterase	late
1436109_at	AI317395	expressed sequence AI317395	late
1436156_at	Ccar1	cell division cycle and apoptosis regulator 1	early
1436157_at	Ccar1	cell division cycle and apoptosis regulator 1	early
1436159_at	Usp32	ubiquitin specific peptidase 32	mid
1436162_at	C730048C13Rik	RIKEN cDNA C730048C13 gene	late
1436174_at	Atad2	ATPase family, AAA domain containing 2	mid
1436186_at	E2f8	E2F transcription factor 8	mid
1436222_at	Gas5	growth arrest specific 5	early
1436266_x_at	Cbx1 /// LOC100047028	chromobox homolog 1 (Drosophila HP1 beta) /// similar to heterochromatin protein 1 beta	early
1436269_s_at	Htra2	HtrA serine peptidase 2	sustained
1436291_a_at	Dpys	dihydropyrimidinase	late
1436293_x_at	LOC100039795 /// LOC100048175	similar to C1orf32 putative protein	late
1436297_a_at	Grina	glutamate receptor, ionotropic, N-methyl D-aspartate-associated protein 1 (glutamate binding)	mid
1436312_at	Zfpn1a1	zinc finger protein, subfamily 1A, 1 (Ikaros)	mid
1436337_at	Dmtf1 /// E030031F02Rik	cyclin D binding myb-like transcription factor 1 /// RIKEN cDNA E030031F02 gene	late
1436344_at	5830404H04Rik	RIKEN cDNA 5830404H04 gene	late
1436349_at	2700094K13Rik	RIKEN cDNA 2700094K13 gene	early
1436363_a_at	Nfix	nuclear factor I/X	late
1436364_x_at	Nfix	nuclear factor I/X	late
1436367_at	---	Adult male urinary bladder cDNA, RIKEN full-length enriched library, clone:9530071L19 product:unclassifiable, full insert sequence	late
1436434_at	E2f2	E2F transcription factor 2	mid
1436443_a_at	Kdelc1	KDEL (Lys-Asp-Glu-Leu) containing 1	early
1436490_x_at	LOC100045999 /// LOC640204 /// Ran /// Rasl2-9	RAN, member RAS oncogene family /// RAS-like, family 2, locus 9 /// similar to RAN, member RAS oncogene family	sustained
1436501_at	Mtus1	mitochondrial tumor suppressor 1	late
1436530_at	---	CDNA clone MGC:107680 IMAGE:6766535	late
1436555_at	---	---	late
1436614_at	---	Transcribed locus	mid
1436615_a_at	Otc	ornithine transcarbamylase	late
1436643_x_at	Hamp2	hepcidin antimicrobial peptide 2	late
1436670_x_at	1700019G17Rik	RIKEN cDNA 1700019G17 gene	late
1436682_at	LOC100043712 /// LOC100047613 /// LOC100048142 /// Tmsb10	thymosin, beta 10 /// similar to thymosin, beta 10	late
1436688_x_at	Rpl14	ribosomal protein L14	early
1436689_a_at	Aldh9a1	aldehyde dehydrogenase 9, subfamily A1	late
1436691_x_at	Prdx1	peroxiredoxin 1	late
1436707_x_at	Brrn1	barren homolog (Drosophila)	mid
1436708_x_at	Mcm4	minichromosome maintenance deficient 4 homolog (S. cerevisiae)	sustained
1436717_x_at	Hbb-y	hemoglobin Y, beta-like embryonic chain	early
1436723_at	Fshprh1	FSH primary response 1	mid
1436747_at	1110014K08Rik	RIKEN cDNA 1110014K08 gene	mid
1436768_x_at	E130112L23Rik	RIKEN cDNA E130112L23 gene	late
1436785_a_at	1110069O07Rik	RIKEN cDNA 1110069O07 gene	late
1436797_a_at	Surf4	surfeit gene 4	late
1436803_a_at	Ndufb9	NADH dehydrogenase (ubiquinone) 1 beta subcomplex, 9	late
1436808_x_at	Mcm5	minichromosome maintenance deficient 5, cell division cycle 46 (S. cerevisiae)	mid
1436822_x_at	Hk1 /// LOC100040745 /// LOC100040929 /// LOC100042067 /// LOC100042583 /// LOC100043273 /// LOC100045527 /// LOC100045668 /// LOC100048040 /// LOC676276 /// Rpl17	hexokinase 1 /// ribosomal protein L17 /// similar to 60S ribosomal protein L17 (L23) (Amino acid starvation-induced protein) (ASI) /// similar to Rpl17 protein /// similar to Ac2-210	sustained
1436823_x_at	Hbb-y	hemoglobin Y, beta-like embryonic chain	early
1436824_x_at	LOC545856	similar to Rnf26 protein	mid
1436828_a_at	Tpd52l2	tumor protein D52-like 2	early
1436834_x_at	Mdh1	malate dehydrogenase 1, NAD (soluble)	late
1436838_x_at	Cotl1	coactosin-like 1 (Dictyostelium)	early
1436839_at	2010109K11Rik	RIKEN cDNA 2010109K11 gene	mid
1436840_x_at	LOC100038991 /// Rpl35	ribosomal protein L35 /// similar to ribosomal protein L35	sustained
1436841_at	B230380D07Rik	RIKEN cDNA B230380D07 gene	mid
1436842_at	B230380D07Rik	RIKEN cDNA B230380D07 gene	mid
1436846_x_at	EG546165 /// LOC100039786 /// LOC674211 /// Ywhaq	tyrosine 3-monooxygenase/tryptophan 5-monooxygenase activation protein, theta polypeptide /// predicted gene, EG546165 /// hypothetical protein LOC674211 /// similar to Ywhaq protein	early
1436847_s_at	Cdca8	cell division cycle associated 8	sustained
1436848_x_at	Impa1	inositol (myo)-1(or 4)-monophosphatase 1	late
1436853_a_at	Snca	synuclein, alpha	mid
1436884_x_at	Ewsr1	Ewing sarcoma breakpoint region 1	early
1436885_a_at	Cherp	calcium homeostasis endoplasmic reticulum protein	early
1436900_x_at	Leprot	leptin receptor overlapping transcript	sustained
1436902_x_at	LOC100043712 /// LOC100047613 /// Tmsb10	thymosin, beta 10 /// similar to thymosin, beta 10	early
1436930_x_at	EG623818 /// Hmbs	hydroxymethylbilane synthase /// predicted gene, EG623818	mid
1436935_x_at	Clns1a /// ENSMUSG00000056003 /// LOC100040211	chloride channel, nucleotide-sensitive, 1A /// predicted gene, ENSMUSG00000056003 /// hypothetical protein LOC100040211	early
1436944_x_at	4933439C20Rik	RIKEN cDNA 4933439C20 gene	late
1436959_x_at	Nelf	nasal embryonic LHRH factor	late
1436971_x_at	Ywhaz	tyrosine 3-monooxygenase/tryptophan 5-monooxygenase activation protein, zeta polypeptide	early
1436976_a_at	Yod1	YOD1 OTU deubiquitinating enzyme 1 homologue (S. cerevisiae)	mid
1436979_x_at	Rbm14	RNA binding motif protein 14	sustained
1436982_at	Tnrc6b	trinucleotide repeat containing 6b	mid
1436990_s_at	MGI:2143558	Nur77 downstream gene 2	late
1436991_x_at	Gsn	gelsolin	mid
1436999_at	AL024069	expressed sequence AL024069	late
1437007_x_at	Usp39	ubiquitin specific peptidase 39	sustained
1437014_x_at	EG637273 /// Prdx1	peroxiredoxin 1 /// predicted gene, EG637273	late
1437019_at	2200001I15Rik	RIKEN cDNA 2200001I15 gene	late
1437027_x_at	Rnps1	ribonucleic acid binding protein S1	early
1437040_at	Etnk2	ethanolamine kinase 2	late
1437043_a_at	1110012M11Rik	RIKEN cDNA 1110012M11 gene	late
1437046_x_at	4930504E06Rik	RIKEN cDNA 4930504E06 gene	late
1437052_s_at	Slc2a3	solute carrier family 2 (facilitated glucose transporter), member 3	early
1437099_x_at	Hnrpf /// LOC637008	heterogeneous nuclear ribonucleoprotein F /// similar to Hnrpf protein	early
1437109_s_at	Lsm6	LSM6 homolog, U6 small nuclear RNA associated (S. cerevisiae)	early
1437115_at	AA673488	expressed sequence AA673488	mid
1437119_at	Ern1	Endoplasmic reticulum (ER) to nucleus signalling 1 (Ern1), mRNA	late
1437143_a_at	Txndc1	thioredoxin domain containing 1	mid
1437148_at	Arpc2	actin related protein 2/3 complex, subunit 2	mid
1437171_x_at	Gsn	gelsolin	mid
1437174_at	Tfdp2	transcription factor Dp 2	mid
1437185_s_at	LOC100043712 /// LOC100047613 /// LOC100048142 /// Tmsb10	thymosin, beta 10 /// similar to thymosin, beta 10	sustained
1437193_s_at	Snrpb	small nuclear ribonucleoprotein B	early
1437194_x_at	Lrwd1	leucine-rich repeats and WD repeat domain containing 1	sustained
1437197_at	Sorbs2	sorbin and SH3 domain containing 2	late
1437209_at	Cep76	centrosomal protein 76	mid
1437211_x_at	Elovl5	ELOVL family member 5, elongation of long chain fatty acids (yeast)	late
1437223_s_at	Xbp1	X-box binding protein 1	late
1437226_x_at	Marcksl1	MARCKS-like 1	early
1437246_x_at	LOC100043734 /// LOC216036 /// LOC236932 /// LOC545640 /// LOC623245 /// LOC624159 /// LOC639593 /// LOC667739 /// LOC667878 /// LOC667922 /// LOC668387 /// LOC675985 /// Rps6	ribosomal protein S6 /// similar to Ribosomal protein S6 /// similar to 40S ribosomal protein S6 /// ribosomal protein S6 pseudogene	sustained
1437250_at	MGI:2151839	whn-dependent transcript 2	late
1437278_a_at	Uba2	ubiquitin-like modifier activating enzyme 2	early
1437279_x_at	Sdc1	syndecan 1	late
1437280_s_at	Serbp1	Serpine1 mRNA binding protein 1	early
1437281_x_at	Xab2	XPA binding protein 2	late
1437303_at	Il6st	interleukin 6 signal transducer	late
1437308_s_at	F2r	coagulation factor II (thrombin) receptor	early
1437309_a_at	Rpa1	replication protein A1	mid
1437313_x_at	Hmgb2	high mobility group box 2	sustained
1437325_x_at	Aldh18a1	aldehyde dehydrogenase 18 family, member A1	early
1437342_x_at	Pttg1ip	pituitary tumor-transforming 1 interacting protein	late
1437398_a_at	Aldh9a1	aldehyde dehydrogenase 9, subfamily A1	late
1437401_at	Igf1	insulin-like growth factor 1	late
1437405_a_at	Igfbp4	insulin-like growth factor binding protein 4	late
1437406_x_at	Igfbp4	insulin-like growth factor binding protein 4	late
1437436_s_at	Grk6	G protein-coupled receptor kinase 6	sustained
[truncated: 1,149 more rows]
